# Supplementary material for: Transcriptome-wide Dynamics of m6A mRNA Methylation During Porcine Spermatogenesis
Source: Genomics Proteomics Bioinformatics. 2021 Sep 17;21(4):729–41. doi: 10.1016/j.gpb.2021.08.006 (PMC10787014; doi:10.1016/j.gpb.2021.08.006)
Supplement: Supplementary Table S1 [file mmc1.xlsx]

## Sheet:  up.RS_vs_PS
Table S1 List of differentially methylated sites during porcine spermatogenesis
Up. RS vs PS differentially methylated RNA sites
Note: Differentially methylated RNA sites for: up. round spermatids (RS)_vs_pachytene spermatocytes (PS). Fold change cut-off: 2. P value cut-off: 0.00001. Column A ~ E: the coordinates of the differentially methylated RNA sites in bed format, please ref http://genome.ucsc.edu/FAQ/FAQformat.html#format1. Column F: the length of the methylated RNA sites. Column G ~ H: the transcript id and gene sy…
chrom	txStart	txEnd	PeakID	score	Peak_length	transcript_id	GeneName	Foldchange	P value	FDR	Regulation	GeneID	Synonyms	dbXrefs	description	Pathway	GO_CC	GO_MF	GO_BP
chr14	46234181	46234620	diffreps_peak_152428	7.59984	439	ENSSSCT00000010927	ZNRF3	2.6028	2.51284e-08	5.88939e-07	up	100153654	-	Ensembl:ENSSSCG00000009971	zinc and ring finger 3		GO:0005887(integral component of plasma membrane)	GO:0004842(ubiquitin-protein transferase activity)//GO:0008270(zinc ion binding)//GO:0005109(frizzled binding)	GO:0060070(canonical Wnt signaling pathway)//GO:0038018(Wnt receptor catabolic process)//GO:2000051(negative regulation of non-canonical Wnt signaling pathway)//GO:0016567(protein ubiquitination)//GO:0090090(negative regulation of canonical Wnt signaling pathway)//GO:0060071(Wnt signaling pathway, planar cell polarity pathway)//GO:0006511(ubiquitin-dependent protein catabolic process)//GO:0072089…
chr9	121486054	121486585	diffreps_peak_480812	8.27049	531	ENSSSCT00000030836	TOR1AIP2	2.92083	5.36431e-09	1.74767e-07	up	100627970	-	-	torsin A interacting protein 2
chr4	100450781	100451020	diffreps_peak_326703	8.9413	239	ENSSSCT00000065771	ENSSSCG00000006704	5.96737	1.14473e-09	5.36206e-08	up
chr4	32778141	32778880	diffreps_peak_313494	8.88347	739	ENSSSCT00000045729	LRP12	3.90318	1.30775e-09	5.94656e-08	up	100154103	-	Ensembl:ENSSSCG00000006039	low density lipoprotein receptor-related protein 12		GO:0005887(integral component of plasma membrane)
chr2	13324157	13324360	diffreps_peak_243245	10.9048	203	ENSSSCT00000033188	SERPING1	31.6556	1.24511e-11	1.51889e-09	up	100144304	C1-INH	Ensembl:ENSSSCG00000013181|Vega:OTTSUSG00000002481	serpin peptidase inhibitor, clade G (C1 inhibitor), member 1	ssc04610(Complement and coagulation cascades)//ssc05133(Pertussis)	GO:0070062(extracellular exosome)//GO:0072562(blood microparticle)//GO:0005615(extracellular space)	GO:0004867(serine-type endopeptidase inhibitor activity)	GO:0001869(negative regulation of complement activation, lectin pathway)//GO:0010951(negative regulation of endopeptidase activity)
chr1	268209413	268209760	diffreps_peak_46772	8.41147	347	ENSSSCT00000006177	STXBP1	2.13811	3.87735e-09	1.367e-07	up	100157141	-	-	syntaxin binding protein 1		GO:0005654(nucleoplasm)//GO:0031091(platelet alpha granule)//GO:0005739(mitochondrion)//GO:0043209(myelin sheath)//GO:0070062(extracellular exosome)	GO:0044822(poly(A) RNA binding)//GO:0019905(syntaxin binding)	GO:0002576(platelet degranulation)//GO:0007412(axon target recognition)//GO:0043524(negative regulation of neuron apoptotic process)//GO:0072659(protein localization to plasma membrane)//GO:0016188(synaptic vesicle maturation)//GO:0060292(long term synaptic depression)//GO:0006904(vesicle docking involved in exocytosis)//GO:0070527(platelet aggregation)//GO:0032229(negative regulation of synaptic…
chr9	130474421	130474640	diffreps_peak_483142	10.332	219	ENSSSCT00000016982	VASH2	5.94041	4.65534e-11	4.16005e-09	up	100525601	-	-	vasohibin 2		GO:0005737(cytoplasm)		GO:0001938(positive regulation of endothelial cell proliferation)//GO:0045766(positive regulation of angiogenesis)
chr7	23926328	23928020	diffreps_peak_412753	7.49804	1692	ENSSSCT00000026311	ENSSSCG00000029160	6.60942	3.17657e-08	7.17647e-07	up
chr6	138596690	138597260	diffreps_peak_399060	10.7834	570	ENSSSCT00000004184	ENSSSCG00000003781	13.4898	1.6465e-11	1.87875e-09	up
chr17	32839761	32840174	diffreps_peak_214605	11.4273	413	ENSSSCT00000065801	C20orf141	190.558	3.73813e-12	6.35214e-10	up
chrX	43217602	43218880	diffreps_peak_499820	11.0031	1278	ENSSSCT00000034614	PLP2	16.1192	9.92872e-12	1.2809e-09	up	100512511	-	Ensembl:ENSSSCG00000012294|Vega:OTTSUSG00000004551	proteolipid protein 2 (colonic epithelium-enriched)		GO:0005886(plasma membrane)//GO:0070062(extracellular exosome)//GO:0016021(integral component of membrane)	GO:0019956(chemokine binding)
chr4	16389138	16391860	diffreps_peak_312109	8.82759	2722	ENSSSCT00000023226	ZHX2	12.838	1.48735e-09	6.5776e-08	up	100152952	-	-	zinc fingers and homeoboxes 2		GO:0005654(nucleoplasm)//GO:0005886(plasma membrane)//GO:0005634(nucleus)//GO:0005737(cytoplasm)	GO:0042803(protein homodimerization activity)//GO:0046982(protein heterodimerization activity)//GO:0003700(transcription factor activity, sequence-specific DNA binding)//GO:0003714(transcription corepressor activity)//GO:0046872(metal ion binding)//GO:0003677(DNA binding)	GO:0006402(mRNA catabolic process)//GO:0045665(negative regulation of neuron differentiation)//GO:0035019(somatic stem cell population maintenance)//GO:0000122(negative regulation of transcription from RNA polymerase II promoter)
chr13	32089601	32090440	diffreps_peak_110458	10.2342	839	ENSSSCT00000036961	DAG1	3.8981	5.83132e-11	4.98258e-09	up
chr6	47493881	47494169	diffreps_peak_372923	7.21875	288	ENSSSCT00000057230	ACTN4	2.65562	6.04302e-08	1.24343e-06	up	100517284	-	Ensembl:ENSSSCG00000002965	actinin, alpha 4	ssc04510(Focal adhesion)//ssc04520(Adherens junction)//ssc04530(Tight junction)//ssc04670(Leukocyte transendothelial migration)//ssc04810(Regulation of actin cytoskeleton)//ssc05146(Amoebiasis)//ssc05203(Viral carcinogenesis)//ssc05322(Systemic lupus erythematosus)//ssc05412(Arrhythmogenic right ventricular cardiomyopathy (ARVC))	GO:0030018(Z disc)//GO:0030529(intracellular ribonucleoprotein complex)//GO:0030863(cortical cytoskeleton)//GO:0005903(brush border)//GO:0043234(protein complex)//GO:0001725(stress fiber)//GO:0048471(perinuclear region of cytoplasm)//GO:0005911(cell-cell junction)//GO:0070062(extracellular exosome)//GO:0005634(nucleus)//GO:0005615(extracellular space)//GO:0005925(focal adhesion)//GO:0031143(pseud…	GO:0042974(retinoic acid receptor binding)//GO:0031490(chromatin DNA binding)//GO:0030374(ligand-dependent nuclear receptor transcription coactivator activity)//GO:0000977(RNA polymerase II regulatory region sequence-specific DNA binding)//GO:0044325(ion channel binding)//GO:0051015(actin filament binding)//GO:0044822(poly(A) RNA binding)//GO:0001882(nucleoside binding)//GO:0005509(calcium ion bi…	GO:0051271(negative regulation of cellular component movement)//GO:1900025(negative regulation of substrate adhesion-dependent cell spreading)//GO:0070830(bicellular tight junction assembly)//GO:1902396(protein localization to bicellular tight junction)//GO:0035357(peroxisome proliferator activated receptor signaling pathway)//GO:1903506(regulation of nucleic acid-templated transcription)//GO:005…
chr6	49651301	49651615	diffreps_peak_374250	7.62261	314	ENSSSCT00000003361	CIC	2.54537	2.38448e-08	5.63734e-07	up
chr14	44122158	44122820	diffreps_peak_151879	11.7586	662	ENSSSCT00000059076	TPST2	5.54879	1.74357e-12	3.72439e-10	up	100154448	-	Ensembl:ENSSSCG00000009963	tyrosylprotein sulfotransferase 2		GO:0005783(endoplasmic reticulum)//GO:0070062(extracellular exosome)//GO:0005794(Golgi apparatus)	GO:0008476(protein-tyrosine sulfotransferase activity)	GO:0007342(fusion of sperm to egg plasma membrane)//GO:0060468(prevention of polyspermy)//GO:0006478(peptidyl-tyrosine sulfation)
chr5	35785417	35785760	diffreps_peak_346118	10.1355	343	ENSSSCT00000056108	TMEM19	2.48226	7.32016e-11	5.95878e-09	up	100519775	-	Ensembl:ENSSSCG00000000510	transmembrane protein 19		GO:0016021(integral component of membrane)
chrUn_NW_018084979v1	1621841	1622900	diffreps_peak_489199	10.3094	1059	ENSSSCT00000034635	TRAF3	4.12725	4.90511e-11	4.34375e-09	up	100156979	TRAF3_TV1	Ensembl:ENSSSCG00000002525|Vega:OTTSUSG00000001627	TNF receptor-associated factor 3	ssc04064(NF-kappa B signaling pathway)//ssc04620(Toll-like receptor signaling pathway)//ssc04622(RIG-I-like receptor signaling pathway)//ssc04668(TNF signaling pathway)//ssc05160(Hepatitis C)//ssc05168(Herpes simplex infection)//ssc05169(Epstein-Barr virus infection)//ssc05200(Pathways in cancer)//ssc05203(Viral carcinogenesis)//ssc05222(Small cell lung cancer)	GO:0035631(CD40 receptor complex)//GO:0009898(cytoplasmic side of plasma membrane)	GO:0019903(protein phosphatase binding)//GO:0008270(zinc ion binding)//GO:0031625(ubiquitin protein ligase binding)//GO:0019901(protein kinase binding)//GO:0004842(ubiquitin-protein transferase activity)//GO:0005164(tumor necrosis factor receptor binding)//GO:0031996(thioesterase binding)	GO:0001817(regulation of cytokine production)//GO:0032088(negative regulation of NF-kappaB transcription factor activity)//GO:0045087(innate immune response)//GO:0016567(protein ubiquitination)//GO:0030162(regulation of proteolysis)//GO:0008063(Toll signaling pathway)//GO:0032648(regulation of interferon-beta production)//GO:0033209(tumor necrosis factor-mediated signaling pathway)//GO:0050688(re…
chr17	62341121	62341420	diffreps_peak_224473	12.0705	299	ENSSSCT00000049062	YTHDF1	4.13493	8.50183e-13	2.3404e-10	up
chr1	137638040	137638420	diffreps_peak_24296	8.16023	380	ENSSSCT00000005311	IGF1R	4.49531	6.91458e-09	2.13018e-07	up	397350	-	-	insulin-like growth factor 1 receptor	ssc04014(Ras signaling pathway)//ssc04015(Rap1 signaling pathway)//ssc04066(HIF-1 signaling pathway)//ssc04068(FoxO signaling pathway)//ssc04114(Oocyte meiosis)//ssc04144(Endocytosis)//ssc04151(PI3K-Akt signaling pathway)//ssc04152(AMPK signaling pathway)//	GO:0005886(plasma membrane)//GO:0016021(integral component of membrane)	GO:0005524(ATP binding)//GO:0043548(phosphatidylinositol 3-kinase binding)//GO:0043560(insulin receptor substrate binding)//GO:0005520(insulin-like growth factor binding)//GO:0004714(transmembrane receptor protein tyrosine kinase activity)	GO:0007169(transmembrane receptor protein tyrosine kinase signaling pathway)//GO:0018108(peptidyl-tyrosine phosphorylation)//GO:0051389(inactivation of MAPKK activity)//GO:0046777(protein autophosphorylation)//GO:0043066(negative regulation of apoptotic process)//GO:0046328(regulation of JNK cascade)
chr9	44567576	44568340	diffreps_peak_468102	7.5389	764	ENSSSCT00000016438	PCSK7	2.34358	2.89134e-08	6.61867e-07	up	100523009	-	Ensembl:ENSSSCG00000015072	proprotein convertase subtilisin/kexin type 7		GO:0030173(integral component of Golgi membrane)	GO:0004252(serine-type endopeptidase activity)	GO:0016485(protein processing)
chr14	111476321	111476840	diffreps_peak_167107	12.4231	519	ENSSSCT00000011546	SCD	6.47443	3.77511e-13	1.42235e-10	up	396670	-	Ensembl:ENSSSCG00000010554|Vega:OTTSUSG00000001707	stearoyl-CoA desaturase (delta-9-desaturase)	ssc01040(Biosynthesis of unsaturated fatty acids)//	GO:0005783(endoplasmic reticulum)//GO:0016021(integral component of membrane)//GO:0005789(endoplasmic reticulum membrane)	GO:0005506(iron ion binding)//GO:0016491(oxidoreductase activity)//GO:0016717(oxidoreductase activity, acting on paired donors, with oxidation of a pair of donors resulting in the reduction of molecular oxygen to two molecules of water)//GO:0004768(stearoyl-CoA 9-desaturase activity)	GO:0055114(oxidation-reduction process)//GO:0006636(unsaturated fatty acid biosynthetic process)//GO:0006633(fatty acid biosynthetic process)
chr3	25186396	25187160	diffreps_peak_283915	8.37048	764	ENSSSCT00000008604	DCUN1D3	2.88742	4.26103e-09	1.46189e-07	up	100525983	-	-	DCN1, defective in cullin neddylation 1, domain containing 3		GO:0048471(perinuclear region of cytoplasm)//GO:0005737(cytoplasm)//GO:0000151(ubiquitin ligase complex)	GO:0032182(ubiquitin-like protein binding)//GO:0031624(ubiquitin conjugating enzyme binding)//GO:0097602(cullin family protein binding)	GO:0043065(positive regulation of apoptotic process)//GO:0045116(protein neddylation)//GO:0051443(positive regulation of ubiquitin-protein transferase activity)//GO:0010225(response to UV-C)//GO:0009314(response to radiation)//GO:0010332(response to gamma radiation)//GO:0030308(negative regulation of cell growth)
chr13	133182373	133182680	diffreps_peak_128894	8.60604	307	ENSSSCT00000024784	NCBP2	2.36401	2.47721e-09	9.6721e-08	up	100156513	-	Ensembl:ENSSSCG00000027323|Vega:OTTSUSG00000003543	nuclear cap binding protein subunit 2, 20kDa	ssc03013(RNA transport)//ssc03015(mRNA surveillance pathway)//ssc03040(Spliceosome)	GO:0005846(nuclear cap binding complex)	GO:0000166(nucleotide binding)//GO:0000339(RNA cap binding)	GO:0045292(mRNA cis splicing, via spliceosome)//GO:0000398(mRNA splicing, via spliceosome)
chr13	157747843	157748600	diffreps_peak_135267	10.8832	757	ENSSSCT00000041751	IMPG2	4.43373	1.30865e-11	1.57663e-09	up	106508014	-	-	interphotoreceptor matrix proteoglycan 2
chr10	33938361	33938717	diffreps_peak_57219	9.36171	356	ENSSSCT00000050582	ACO1	17.8878	4.34804e-10	2.49445e-08	up	100628006	-	Ensembl:ENSSSCG00000023807	aconitase 1, soluble	ssc00020(Citrate cycle (TCA cycle))//ssc00630(Glyoxylate and dicarboxylate metabolism)//	GO:0005783(endoplasmic reticulum)//GO:0005739(mitochondrion)//GO:0005794(Golgi apparatus)//GO:0070062(extracellular exosome)//GO:0005829(cytosol)	GO:0030350(iron-responsive element binding)//GO:0051539(4 iron, 4 sulfur cluster binding)//GO:0003994(aconitate hydratase activity)	GO:0009791(post-embryonic development)//GO:0010040(response to iron(II) ion)//GO:0006417(regulation of translation)//GO:0006879(cellular iron ion homeostasis)//GO:0050892(intestinal absorption)//GO:0006101(citrate metabolic process)
chr13	110784614	110784858	diffreps_peak_124934	10.4038	244	ENSSSCT00000012863	FNDC3B	9.05773	3.94677e-11	3.66168e-09	up
chr3	6493541	6495365	diffreps_peak_277611	10.8454	1824	ENSSSCT00000030995	FAM200A	4.67658	1.42765e-11	1.68332e-09	up	106509639	-	-	family with sequence similarity 200, member A		GO:0016021(integral component of membrane)	GO:0003676(nucleic acid binding)
chr11	45386494	45386940	diffreps_peak_74923	12.1603	446	ENSSSCT00000037574	KLF5	7.29218	6.91344e-13	2.04397e-10	up	100038005	CKLF|IKLF	-	Kruppel-like factor 5 (intestinal)		GO:0005654(nucleoplasm)//GO:0005886(plasma membrane)//GO:0005794(Golgi apparatus)	GO:0001077(transcriptional activator activity, RNA polymerase II core promoter proximal region sequence-specific binding)//GO:0000978(RNA polymerase II core promoter proximal region sequence-specific DNA binding)	GO:0060576(intestinal epithelial cell development)//GO:0006366(transcription from RNA polymerase II promoter)//GO:0045600(positive regulation of fat cell differentiation)//GO:0030033(microvillus assembly)//GO:0001525(angiogenesis)//GO:0000122(negative regulation of transcription from RNA polymerase II promoter)//GO:0035914(skeletal muscle cell differentiation)//GO:0032534(regulation of microvillu…
chr12	1116961	1117440	diffreps_peak_80203	7.73457	479	ENSSSCT00000042867	ARHGDIA	2.81733	1.84259e-08	4.57867e-07	up	100529116	-	-	Rho GDP dissociation inhibitor (GDI) alpha	ssc04722(Neurotrophin signaling pathway)//ssc04962(Vasopressin-regulated water reabsorption)
chr5	30653661	30654236	diffreps_peak_345241	10.6002	575	ENSSSCT00000000515	HELB	3.07137	2.51049e-11	2.58974e-09	up	100514840	-	Ensembl:ENSSSCG00000000477	helicase (DNA) B		GO:0005658(alpha DNA polymerase:primase complex)//GO:0005681(spliceosomal complex)	GO:0044822(poly(A) RNA binding)//GO:0043141(ATP-dependent 5'-3' DNA helicase activity)//GO:0017116(single-stranded DNA-dependent ATP-dependent DNA helicase activity)//GO:0004004(ATP-dependent RNA helicase activity)	GO:0032508(DNA duplex unwinding)//GO:0006269(DNA replication, synthesis of RNA primer)//GO:0006396(RNA processing)
chr3	103615521	103615775	diffreps_peak_301454	6.73587	254	ENSSSCT00000023347	FEZ2	9.71875	1.8371e-07	3.27095e-06	up	100525742	-	-	fasciculation and elongation protein zeta 2 (zygin II)				GO:1902902(negative regulation of autophagosome assembly)
chr8	56281741	56282260	diffreps_peak_444615	10.6623	519	ENSSSCT00000040094	IGFBP7	9.2624	2.17608e-11	2.31854e-09	up	100302573	-	Ensembl:ENSSSCG00000008913	insulin-like growth factor binding protein 7		GO:0031012(extracellular matrix)//GO:0070062(extracellular exosome)//GO:0005615(extracellular space)	GO:0005520(insulin-like growth factor binding)	GO:0048839(inner ear development)//GO:0001558(regulation of cell growth)//GO:0007155(cell adhesion)
chrUn_NW_018085257v1	1969952	1970320	diffreps_peak_494575	12.3786	368	ENSSSCT00000057124	ENSSSCG00000036351	33.8754	4.18262e-13	1.49925e-10	up
chr3	40738134	40738763	diffreps_peak_288458	10.4416	629	ENSSSCT00000037628	TEKT4	12.9171	3.61737e-11	3.43903e-09	up
chr17	58053145	58053674	diffreps_peak_222993	8.91056	529	ENSSSCT00000048672	PMEPA1	14.5769	1.22867e-09	5.66789e-08	up	100144523	TMEPAI	Ensembl:ENSSSCG00000007509|Vega:OTTSUSG00000000600	prostate transmembrane protein, androgen induced 1
chr1	57903001	57903888	diffreps_peak_9521	10.1463	887	ENSSSCT00000064722	BACH2	18.8546	7.14068e-11	5.83955e-09	up	100157059	-	-	BTB and CNC homology 1, basic leucine zipper transcription factor 2		GO:0005634(nucleus)//GO:0031463(Cul3-RING ubiquitin ligase complex)	GO:0001206(transcriptional repressor activity, RNA polymerase II distal enhancer sequence-specific binding)//GO:0004842(ubiquitin-protein transferase activity)//GO:0000980(RNA polymerase II distal enhancer sequence-specific DNA binding)//GO:0003700(transcription factor activity, sequence-specific DNA binding)	GO:0006366(transcription from RNA polymerase II promoter)//GO:0016567(protein ubiquitination)//GO:0000122(negative regulation of transcription from RNA polymerase II promoter)
chr6	95228083	95228400	diffreps_peak_392926	10.3145	317	ENSSSCT00000004050	MACF1	3.41125	4.8474e-11	4.30222e-09	up	106504077	-	Ensembl:ENSSSCG00000003654	microtubule-actin crosslinking factor 1		GO:0032587(ruffle membrane)//GO:0097481(neuronal postsynaptic density)//GO:0015629(actin cytoskeleton)//GO:0005794(Golgi apparatus)//GO:0005874(microtubule)	GO:0044822(poly(A) RNA binding)//GO:0008017(microtubule binding)//GO:0003779(actin binding)//GO:0016887(ATPase activity)//GO:0005509(calcium ion binding)	GO:0008152(metabolic process)//GO:0032886(regulation of microtubule-based process)//GO:0007050(cell cycle arrest)//GO:0016055(Wnt signaling pathway)//GO:0007163(establishment or maintenance of cell polarity)//GO:0043001(Golgi to plasma membrane protein transport)//GO:0045773(positive regulation of axon extension)//GO:0001707(mesoderm formation)//GO:0006620(posttranslational protein targeting to m…
chr5	64108850	64109101	diffreps_peak_351177	9.32649	251	ENSSSCT00000000758	ENSSSCG00000000696	2.8483	4.71531e-10	2.64343e-08	up
chrX	55631421	55631940	diffreps_peak_500942	6.94804	519	ENSSSCT00000013544	FAM155B	3.80879	1.1271e-07	2.13261e-06	up	100518049	-	Ensembl:ENSSSCG00000012386|Vega:OTTSUSG00000004610	family with sequence similarity 155, member B
chr17	62198522	62198736	diffreps_peak_224440	10.6991	214	ENSSSCT00000055477	SLC17A9	36.3153	1.99939e-11	2.17006e-09	up
chrX	125028941	125029700	diffreps_peak_506145	11.8217	759	ENSSSCT00000051087	G6PD	7.46663	1.5076e-12	3.3771e-10	up
chr2	59546201	59546780	diffreps_peak_251998	5.81174	579	ENSSSCT00000040341	ENSSSCG00000038331	23.2468	1.54262e-06	2.15065e-05	up
chr1	152946567	152946915	diffreps_peak_26280	8.32142	348	ENSSSCT00000045454	CD226	8.09288	4.77066e-09	1.59432e-07	up	100517508	-	-	CD226 molecule	ssc04514(Cell adhesion molecules (CAMs))	GO:0009897(external side of plasma membrane)//GO:0005887(integral component of plasma membrane)//GO:0005913(cell-cell adherens junction)	GO:0019901(protein kinase binding)//GO:0042803(protein homodimerization activity)//GO:0004872(receptor activity)//GO:0005102(receptor binding)//GO:0005178(integrin binding)//GO:0050839(cell adhesion molecule binding)	GO:0007157(heterophilic cell-cell adhesion via plasma membrane cell adhesion molecules)//GO:0002860(positive regulation of natural killer cell mediated cytotoxicity directed against tumor cell target)//GO:0033005(positive regulation of mast cell activation)//GO:0007156(homophilic cell adhesion via plasma membrane adhesion molecules)//GO:0002891(positive regulation of immunoglobulin mediated immun…
chr4	88158381	88158620	diffreps_peak_321838	8.19838	239	ENSSSCT00000006952	ENSSSCG00000006344	22.9375	6.33321e-09	1.98949e-07	up
chr7	107906699	107907300	diffreps_peak_433161	10.1285	601	ENSSSCT00000059328	FLRT2	21.703	7.43822e-11	6.03698e-09	up	100151812	-	-	fibronectin leucine rich transmembrane protein 2		GO:0005911(cell-cell junction)//GO:0005887(integral component of plasma membrane)//GO:0005615(extracellular space)//GO:0005737(cytoplasm)//GO:0070062(extracellular exosome)	GO:0004860(protein kinase inhibitor activity)//GO:0045499(chemorepellent activity)//GO:0005104(fibroblast growth factor receptor binding)	GO:1904030(negative regulation of cyclin-dependent protein kinase activity)//GO:0007411(axon guidance)//GO:0071711(basement membrane organization)//GO:0050919(negative chemotaxis)//GO:2001222(regulation of neuron migration)//GO:0019221(cytokine-mediated signaling pathway)//GO:0008543(fibroblast growth factor receptor signaling pathway)//GO:0051965(positive regulation of synapse assembly)//GO:0046…
chr3	7113038	7113245	diffreps_peak_277794	7.59944	207	ENSSSCT00000054316	MYH11	13.0735	2.51511e-08	5.89368e-07	up
chrX	44348061	44348280	diffreps_peak_499935	8.52703	219	ENSSSCT00000026279	SHROOM4	16.7792	2.97143e-09	1.11296e-07	up	100513967	-	-	shroom family member 4	ssc04530(Tight junction)
chr14	47549940	47550495	diffreps_peak_153140	8.36197	555	ENSSSCT00000055232	DUSP18	9.68138	4.34541e-09	1.48321e-07	up	100156909	-	-	dual specificity phosphatase 18			GO:0017017(MAP kinase tyrosine/serine/threonine phosphatase activity)//GO:0004725(protein tyrosine phosphatase activity)	GO:0000188(inactivation of MAPK activity)//GO:0035335(peptidyl-tyrosine dephosphorylation)
chr7	38612986	38613448	diffreps_peak_417479	10.2918	462	ENSSSCT00000017803	GTPBP2	5.90588	5.1073e-11	4.48342e-09	up
chr3	55951041	55951982	diffreps_peak_292083	8.009	941	ENSSSCT00000041868	VWA3B	26.7279	9.7948e-09	2.76478e-07	up	100623963	-	-	von Willebrand factor A domain containing 3B
chr4	93899881	93900100	diffreps_peak_323400	9.66672	219	ENSSSCT00000046037	LMNA	21.4531	2.15419e-10	1.41981e-08	up	100126859	-	Ensembl:ENSSSCG00000006496	lamin A/C	ssc04210(Apoptosis)//ssc05410(Hypertrophic cardiomyopathy (HCM))//ssc05412(Arrhythmogenic right ventricular cardiomyopathy (ARVC))//ssc05414(Dilated cardiomyopathy)	GO:0005635(nuclear envelope)//GO:0031965(nuclear membrane)//GO:0048471(perinuclear region of cytoplasm)//GO:0005882(intermediate filament)//GO:0005654(nucleoplasm)//GO:0005652(nuclear lamina)//GO:0005638(lamin filament)	GO:0005198(structural molecule activity)	GO:0006998(nuclear envelope organization)//GO:0007517(muscle organ development)//GO:0030334(regulation of cell migration)//GO:0055015(ventricular cardiac muscle cell development)//GO:0090201(negative regulation of release of cytochrome c from mitochondria)//GO:0034504(protein localization to nucleus)//GO:0071456(cellular response to hypoxia)//GO:0035105(sterol regulatory element binding protein i…
chr6	20090237	20090496	diffreps_peak_366751	11.3895	259	ENSSSCT00000027270	PRSS54	16.3645	4.07806e-12	6.74969e-10	up	100627282	-	Ensembl:ENSSSCG00000028587	protease, serine, 54		GO:0005737(cytoplasm)	GO:0004252(serine-type endopeptidase activity)	GO:0006508(proteolysis)
chr6	69984225	69984800	diffreps_peak_384102	7.38803	575	ENSSSCT00000079515	TMEM201	2.89742	4.09235e-08	8.8812e-07	up	100517949	-	Ensembl:ENSSSCG00000003393	transmembrane protein 201		GO:0016021(integral component of membrane)
chr1	99447064	99447304	diffreps_peak_15334	11.0537	240	ENSSSCT00000004983	ENSSSCG00000004511	2.83653	8.83728e-12	1.17808e-09	up
chr2	5035681	5036320	diffreps_peak_239485	12.2496	639	ENSSSCT00000014107	AIP	3.86918	5.62799e-13	1.78935e-10	up	100511065	-	Ensembl:ENSSSCG00000012904	aryl hydrocarbon receptor interacting protein		GO:0005654(nucleoplasm)//GO:0005886(plasma membrane)//GO:0034751(aryl hydrocarbon receptor complex)//GO:0005737(cytoplasm)	GO:0036004(GAF domain binding)//GO:0003712(transcription cofactor activity)//GO:0051082(unfolded protein binding)//GO:0017162(aryl hydrocarbon receptor binding)	GO:0022417(protein maturation by protein folding)//GO:0006805(xenobiotic metabolic process)//GO:0006626(protein targeting to mitochondrion)//GO:1903506(regulation of nucleic acid-templated transcription)
chr1	216384281	216384800	diffreps_peak_36713	7.54129	519	ENSSSCT00000005740	RIC1	2.76813	2.87551e-08	6.5881e-07	up	100154060	KIAA1432	Ensembl:ENSSSCG00000005208	RIC1 homolog, RAB6A GEF complex partner 1		GO:0016020(membrane)//GO:0034066(RIC1-RGP1 guanyl-nucleotide exchange factor complex)//GO:0005829(cytosol)	GO:0017137(Rab GTPase binding)//GO:0017112(Rab guanyl-nucleotide exchange factor activity)	GO:0042147(retrograde transport, endosome to Golgi)//GO:1903363(negative regulation of cellular protein catabolic process)//GO:0043547(positive regulation of GTPase activity)
chr17	62730061	62730300	diffreps_peak_224707	10.4876	239	ENSSSCT00000047845	ABHD16B	80.0621	3.25368e-11	3.16199e-09	up
chr6	129099281	129099660	diffreps_peak_398051	11.0057	379	ENSSSCT00000068016	SSX2IP	3.28105	9.8705e-12	1.27558e-09	up	100522497	-	Ensembl:ENSSSCG00000003757	synovial sarcoma, X breakpoint 2 interacting protein	ssc04520(Adherens junction)	GO:0043234(protein complex)//GO:0036064(ciliary basal body)//GO:0034451(centriolar satellite)//GO:0031252(cell leading edge)		GO:0035735(intraciliary transport involved in cilium morphogenesis)//GO:0035020(regulation of Rac protein signal transduction)//GO:0042384(cilium assembly)//GO:2000145(regulation of cell motility)//GO:0051297(centrosome organization)
chr13	180667023	180667224	diffreps_peak_136846	11.639	201	ENSSSCT00000022689	USP25	10.5729	2.29634e-12	4.52908e-10	up	100628105	-	Ensembl:ENSSSCG00000024623	ubiquitin specific peptidase 25		GO:0005783(endoplasmic reticulum)	GO:0031625(ubiquitin protein ligase binding)//GO:0051117(ATPase binding)//GO:0032183(SUMO binding)//GO:0036459(thiol-dependent ubiquitinyl hydrolase activity)//GO:0004843(thiol-dependent ubiquitin-specific protease activity)	GO:0071108(protein K48-linked deubiquitination)//GO:0016579(protein deubiquitination)//GO:1904293(negative regulation of ERAD pathway)//GO:0006511(ubiquitin-dependent protein catabolic process)//GO:0070536(protein K63-linked deubiquitination)
chr5	6604217	6604830	diffreps_peak_336812	8.03531	613	ENSSSCT00000000043	SEPTIN3	15.1668	9.21921e-09	2.63624e-07	up
chr5	59735314	59735831	diffreps_peak_349963	9.76185	517	ENSSSCT00000040352	CDKN1B	3.73845	1.7304e-10	1.19246e-08	up	397584	-	-	cyclin-dependent kinase inhibitor 1B (p27, Kip1)	ssc04012(ErbB signaling pathway)//ssc04066(HIF-1 signaling pathway)//ssc04068(FoxO signaling pathway)//ssc04110(Cell cycle)//ssc04151(PI3K-Akt signaling pathway)//	GO:0005634(nucleus)//GO:0031464(Cul4A-RING E3 ubiquitin ligase complex)//GO:0005737(cytoplasm)	GO:0008656(cysteine-type endopeptidase activator activity involved in apoptotic process)//GO:0019903(protein phosphatase binding)//GO:0004861(cyclin-dependent protein serine/threonine kinase inhibitor activity)	GO:0048102(autophagic cell death)//GO:0048839(inner ear development)//GO:0008284(positive regulation of cell proliferation)//GO:0060770(negative regulation of epithelial cell proliferation involved in prostate gland development)//GO:0045930(negative regulation of mitotic cell cycle)//GO:0071850(mitotic cell cycle arrest)//GO:0045736(negative regulation of cyclin-dependent protein serine/threonine…
chr12	19346361	19346920	diffreps_peak_86929	9.94606	559	ENSSSCT00000024088	DUSP3	5.32284	1.13224e-10	8.4487e-09	up	100512983	-	Ensembl:ENSSSCG00000020744	dual specificity phosphatase 3	ssc04010(MAPK signaling pathway)	GO:0001772(immunological synapse)//GO:0005634(nucleus)//GO:0070062(extracellular exosome)//GO:0005829(cytosol)	GO:0019901(protein kinase binding)//GO:0033549(MAP kinase phosphatase activity)//GO:0008138(protein tyrosine/serine/threonine phosphatase activity)//GO:0004725(protein tyrosine phosphatase activity)	GO:0046329(negative regulation of JNK cascade)//GO:0050868(negative regulation of T cell activation)//GO:0000188(inactivation of MAPK activity)//GO:0045931(positive regulation of mitotic cell cycle)//GO:0050860(negative regulation of T cell receptor signaling pathway)//GO:0070373(negative regulation of ERK1 and ERK2 cascade)//GO:0035335(peptidyl-tyrosine dephosphorylation)
chr15	136380604	136381060	diffreps_peak_194961	9.99178	456	ENSSSCT00000017775	ACKR3	4.42494	1.01911e-10	7.7732e-09	up	100515346	CXCR7	-	atypical chemokine receptor 3	ssc04060(Cytokine-cytokine receptor interaction)	GO:0005768(endosome)//GO:0016021(integral component of membrane)//GO:0009986(cell surface)//GO:0005905(coated pit)	GO:0019958(C-X-C chemokine binding)//GO:0005044(scavenger receptor activity)//GO:0016494(C-X-C chemokine receptor activity)//GO:0015026(coreceptor activity)	GO:0070374(positive regulation of ERK1 and ERK2 cascade)//GO:0001570(vasculogenesis)//GO:0031623(receptor internalization)//GO:0070098(chemokine-mediated signaling pathway)//GO:1902230(negative regulation of intrinsic apoptotic signaling pathway in response to DNA damage)//GO:0002230(positive regulation of defense response to virus by host)//GO:0007186(G-protein coupled receptor signaling pathway…
chr4	15924838	15925240	diffreps_peak_311869	12.2695	402	ENSSSCT00000046401	FBXO32	3.79384	5.37707e-13	1.7472e-10	up	733657	MAFbx	Ensembl:ENSSSCG00000005981	F-box protein 32	ssc04068(FoxO signaling pathway)	GO:0030018(Z disc)//GO:0005730(nucleolus)//GO:0005634(nucleus)//GO:0005737(cytoplasm)		GO:0014894(response to denervation involved in regulation of muscle adaptation)//GO:0016567(protein ubiquitination)//GO:0071549(cellular response to dexamethasone stimulus)
chr3	122720379	122720740	diffreps_peak_305824	10.9654	361	ENSSSCT00000009481	LRATD1	4.64828	1.08295e-11	1.36831e-09	up
chr5	59569751	59570480	diffreps_peak_349914	12.2886	729	ENSSSCT00000030979	GPRC5A	19.0531	5.14567e-13	1.69981e-10	up	100624186	-	Ensembl:ENSSSCG00000029592	G protein-coupled receptor, class C, group 5, member A		GO:0005886(plasma membrane)//GO:0070062(extracellular exosome)//GO:0016021(integral component of membrane)//GO:0043231(intracellular membrane-bounded organelle)	GO:0004930(G-protein coupled receptor activity)	GO:0007186(G-protein coupled receptor signaling pathway)
chr8	777538	777925	diffreps_peak_436498	8.40911	387	ENSSSCT00000045577	FAM53A	4.35771	3.89844e-09	1.37206e-07	up
chr4	94079228	94079660	diffreps_peak_323512	11.6013	432	ENSSSCT00000007121	ARHGEF2	18.8621	2.50452e-12	4.79645e-10	up	100145887	GEF-H1	Ensembl:ENSSSCG00000006502	Rho/Rac guanine nucleotide exchange factor (GEF) 2		GO:0005923(bicellular tight junction)//GO:0097481(neuronal postsynaptic density)//GO:0031982(vesicle)//GO:0005874(microtubule)//GO:0043234(protein complex)//GO:0005794(Golgi apparatus)//GO:0005925(focal adhesion)//GO:0043198(dendritic shaft)//GO:0005819(spindle)//GO:0016023(cytoplasmic, membrane-bounded vesicle)//GO:0032587(ruffle membrane)//GO:0005856(cytoskeleton)//GO:0005737(cytoplasm)//GO:004…	GO:0017048(Rho GTPase binding)//GO:0030676(Rac guanyl-nucleotide exchange factor activity)//GO:0048365(Rac GTPase binding)//GO:0005089(Rho guanyl-nucleotide exchange factor activity)//GO:0008017(microtubule binding)//GO:0046872(metal ion binding)	GO:0007026(negative regulation of microtubule depolymerization)//GO:0007015(actin filament organization)//GO:0032755(positive regulation of interleukin-6 production)//GO:0033209(tumor necrosis factor-mediated signaling pathway)//GO:0043547(positive regulation of GTPase activity)//GO:0032760(positive regulation of tumor necrosis factor production)//GO:0000902(cell morphogenesis)//GO:0045944(positi…
chr2	65180940	65181326	diffreps_peak_253530	6.53202	386	ENSSSCT00000015038	RFX1	2.03535	2.93751e-07	4.94753e-06	up	100511439	-	Ensembl:ENSSSCG00000013764	regulatory factor X, 1 (influences HLA class II expression)
chr1	167809801	167810480	diffreps_peak_28847	7.45575	679	ENSSSCT00000005483	TLE3	4.57216	3.50149e-08	7.79518e-07	up
chr5	47737001	47737891	diffreps_peak_347824	9.04005	890	ENSSSCT00000038738	RASSF8	3.68304	9.11899e-10	4.47747e-08	up	100151839	-	-	Ras association (RalGDS/AF-6) domain family (N-terminal) member 8				GO:0007165(signal transduction)
chr3	79006341	79006578	diffreps_peak_296222	8.64986	237	ENSSSCT00000009167	EHBP1	22.6558	2.23943e-09	8.96757e-08	up	100520668	-	Ensembl:ENSSSCG00000008372	EH domain binding protein 1
chr14	30421681	30422740	diffreps_peak_146362	10.0421	1059	ENSSSCT00000010735	CLIP1	2.13326	9.07602e-11	7.09362e-09	up	100153677	-	-	CAP-GLY domain containing linker protein 1		GO:0044354(macropinosome)//GO:0005813(centrosome)//GO:0005881(cytoplasmic microtubule)//GO:0035371(microtubule plus-end)	GO:0003676(nucleic acid binding)//GO:0008270(zinc ion binding)//GO:0051010(microtubule plus-end binding)	GO:0044861(protein transport into plasma membrane raft)//GO:0031116(positive regulation of microtubule polymerization)//GO:0001578(microtubule bundle formation)
chr1	127923361	127923660	diffreps_peak_21528	5.19124	299	ENSSSCT00000005196	MAP1A	3.77901	6.43819e-06	7.71315e-05	up	100520470	-	-	microtubule-associated protein 1A		GO:0005874(microtubule)	GO:0008017(microtubule binding)	GO:0000226(microtubule cytoskeleton organization)
chr14	28185001	28185620	diffreps_peak_145302	7.7354	619	ENSSSCT00000062659	BRI3BP	8.08301	1.83907e-08	4.57249e-07	up	100155348	-	Ensembl:ENSSSCG00000009757	BRI3 binding protein		GO:0016021(integral component of membrane)//GO:0005739(mitochondrion)
chr2	1009394	1009821	diffreps_peak_238462	8.25776	427	ENSSSCT00000056757	DUSP8	3.91067	5.52377e-09	1.78995e-07	up
chr1	241609461	241609940	diffreps_peak_41708	8.40298	479	ENSSSCT00000005925	NR4A3	26.707	3.95387e-09	1.38765e-07	up	397479	NOR-1	Ensembl:ENSSSCG00000005385|Vega:OTTSUSG00000000949	nuclear receptor subfamily 4, group A, member 3	ssc05202(Transcriptional misregulation in cancer)
chr12	3300521	3300760	diffreps_peak_81098	8.36537	239	ENSSSCT00000018688	ENSSSCG00000017164	44.7273	4.3115e-09	1.47435e-07	up
chr2	129618801	129619280	diffreps_peak_267956	8.40573	479	ENSSSCT00000022607	GRAMD2B	8.45319	3.92889e-09	1.3807e-07	up
chr12	2520697	2521140	diffreps_peak_80898	12.9544	443	ENSSSCT00000055713	CBX4	7.80261	1.11081e-13	8.17748e-11	up	100511584	-	Ensembl:ENSSSCG00000017160	chromobox homolog 4		GO:0035102(PRC1 complex)//GO:0016604(nuclear body)	GO:0032183(SUMO binding)//GO:0003727(single-stranded RNA binding)//GO:0019899(enzyme binding)//GO:0003682(chromatin binding)//GO:0044212(transcription regulatory region DNA binding)//GO:0035064(methylated histone binding)//GO:0051219(phosphoprotein binding)//GO:0019789(SUMO transferase activity)	GO:0008152(metabolic process)//GO:0000122(negative regulation of transcription from RNA polymerase II promoter)
chr1	84547418	84548480	diffreps_peak_13138	8.51259	1062	ENSSSCT00000004931	TENT5A	10.265	3.07192e-09	1.13987e-07	up
chr16	79744061	79744420	diffreps_peak_209142	10.5252	359	ENSSSCT00000087012	AHRR	11.4932	2.98409e-11	2.95703e-09	up	100624847	-	-	aryl-hydrocarbon receptor repressor		GO:0034753(nuclear aryl hydrocarbon receptor complex)	GO:0001191(transcriptional repressor activity, RNA polymerase II transcription factor binding)	GO:0009410(response to xenobiotic stimulus)//GO:0045944(positive regulation of transcription from RNA polymerase II promoter)//GO:0000122(negative regulation of transcription from RNA polymerase II promoter)
chr14	59113241	59114600	diffreps_peak_156643	10.1875	1359	ENSSSCT00000011138	ENSSSCG00000010172	3.66968	6.49343e-11	5.4229e-09	up
chr5	14915101	14915758	diffreps_peak_340294	8.89581	657	ENSSSCT00000062176	RND1	3.77861	1.27112e-09	5.82172e-08	up	100737739	-	Ensembl:ENSSSCG00000000181|Vega:OTTSUSG00000000911	Rho family GTPase 1	ssc04360(Axon guidance)	GO:0005622(intracellular)//GO:0016020(membrane)//GO:0005912(adherens junction)	GO:0005102(receptor binding)//GO:0005525(GTP binding)	GO:0007015(actin filament organization)//GO:0016322(neuron remodeling)//GO:0007162(negative regulation of cell adhesion)//GO:0007264(small GTPase mediated signal transduction)
chr5	57962452	57962672	diffreps_peak_349434	10.2224	220	ENSSSCT00000032057	PLBD1	26.3761	5.9923e-11	5.09401e-09	up	100155493	-	Ensembl:ENSSSCG00000027602	phospholipase B domain containing 1		GO:0005615(extracellular space)
chr8	3812741	3813040	diffreps_peak_437788	11.5715	299	ENSSSCT00000038401	TADA2B	2.89876	2.68254e-12	5.0167e-10	up	100622052	-	-	transcriptional adaptor 2B		GO:0030914(STAGA complex)//GO:0070461(SAGA-type complex)	GO:0008270(zinc ion binding)//GO:0003700(transcription factor activity, sequence-specific DNA binding)//GO:0003682(chromatin binding)//GO:0003677(DNA binding)//GO:0004402(histone acetyltransferase activity)//GO:0003713(transcription coactivator activity)	GO:0006357(regulation of transcription from RNA polymerase II promoter)//GO:0035066(positive regulation of histone acetylation)//GO:0016573(histone acetylation)//GO:0006338(chromatin remodeling)
chr5	42271601	42272340	diffreps_peak_347043	7.13139	739	ENSSSCT00000032100	RESF1	3.97044	7.38933e-08	1.48005e-06	up
chr2	69267061	69267820	diffreps_peak_254845	8.31401	759	ENSSSCT00000014899	PDE4A	9.2885	4.85282e-09	1.61603e-07	up	396825	-	Ensembl:ENSSSCG00000013641	phosphodiesterase 4A, cAMP-specific	ssc00230(Purine metabolism)//ssc04024(cAMP signaling pathway)//ssc05032(Morphine addiction)	GO:0016020(membrane)//GO:0005829(cytosol)	GO:0046872(metal ion binding)//GO:0004114(3',5'-cyclic-nucleotide phosphodiesterase activity)	GO:0010738(regulation of protein kinase A signaling)//GO:0008152(metabolic process)//GO:0035690(cellular response to drug)//GO:0043949(regulation of cAMP-mediated signaling)//GO:0007608(sensory perception of smell)//GO:0007165(signal transduction)
chr2	77460801	77461267	diffreps_peak_259150	10.2026	466	ENSSSCT00000027334	ARID3A	23.6928	6.27201e-11	5.26991e-09	up	100622803	-	Ensembl:ENSSSCG00000013414	AT rich interactive domain 3A (BRIGHT-like)		GO:0005654(nucleoplasm)//GO:0045121(membrane raft)//GO:0005794(Golgi apparatus)//GO:0005730(nucleolus)	GO:0042803(protein homodimerization activity)//GO:0003682(chromatin binding)//GO:0000977(RNA polymerase II regulatory region sequence-specific DNA binding)//GO:0001228(transcriptional activator activity, RNA polymerase II transcription regulatory region sequence-specific binding)	GO:0006366(transcription from RNA polymerase II promoter)//GO:0045944(positive regulation of transcription from RNA polymerase II promoter)
chrX	67063803	67064905	diffreps_peak_502007	9.70685	1102	ENSSSCT00000013621	CYLC1	15.7524	1.96403e-10	1.32129e-08	up	100522114	-	-	cylicin, basic protein of sperm head cytoskeleton 1		GO:0005634(nucleus)//GO:0043159(acrosomal matrix)	GO:0005200(structural constituent of cytoskeleton)
chr15	48307471	48307726	diffreps_peak_178637	9.79981	255	ENSSSCT00000037183	BAG4	3.91601	1.58558e-10	1.10933e-08	up	100738485	-	Ensembl:ENSSSCG00000015817	BCL2-associated athanogene 4	ssc04668(TNF signaling pathway)
chr6	49559501	49559940	diffreps_peak_374177	10.4133	439	ENSSSCT00000003352	LIPE	41.8703	3.86109e-11	3.60445e-09	up	397583	HSL	Ensembl:ENSSSCG00000003018	lipase, hormone-sensitive	ssc04024(cAMP signaling pathway)//ssc04152(AMPK signaling pathway)//ssc04910(Insulin signaling pathway)//ssc04923(Regulation of lipolysis in adipocytes)//	GO:0005901(caveola)//GO:0005811(lipid particle)//GO:0005829(cytosol)//GO:0005739(mitochondrion)//GO:0005634(nucleus)//GO:0005737(cytoplasm)	GO:0019901(protein kinase binding)//GO:0004806(triglyceride lipase activity)//GO:0042134(rRNA primary transcript binding)//GO:0033878(hormone-sensitive lipase activity)//GO:0016298(lipase activity)	GO:0046340(diacylglycerol catabolic process)//GO:0016042(lipid catabolic process)//GO:0042758(long-chain fatty acid catabolic process)//GO:0019433(triglyceride catabolic process)//GO:0008203(cholesterol metabolic process)//GO:0006363(termination of RNA polymerase I transcription)//GO:0006361(transcription initiation from RNA polymerase I promoter)
chr4	89372585	89372900	diffreps_peak_322286	12.2682	315	ENSSSCT00000006978	NECTIN4	16.456	5.39283e-13	1.75021e-10	up
chr15	105646021	105647360	diffreps_peak_189027	11.2766	1339	ENSSSCT00000017542	FZD7	5.77617	5.28966e-12	8.0674e-10	up	100513691	-	-	frizzled class receptor 7	ssc04310(Wnt signaling pathway)//ssc04390(Hippo signaling pathway)//ssc04550(Signaling pathways regulating pluripotency of stem cells)//ssc04916(Melanogenesis)//ssc05166(HTLV-I infection)//ssc05200(Pathways in cancer)//ssc05205(Proteoglycans in cancer)//ssc05217(Basal cell carcinoma)	GO:0016021(integral component of membrane)	GO:0017147(Wnt-protein binding)//GO:0030165(PDZ domain binding)//GO:0004930(G-protein coupled receptor activity)//GO:0042813(Wnt-activated receptor activity)//GO:0005109(frizzled binding)	GO:0035412(regulation of catenin import into nucleus)//GO:0035567(non-canonical Wnt signaling pathway)//GO:0060231(mesenchymal to epithelial transition)//GO:0042327(positive regulation of phosphorylation)//GO:0060070(canonical Wnt signaling pathway)//GO:0007186(G-protein coupled receptor signaling pathway)//GO:0033077(T cell differentiation in thymus)//GO:0045893(positive regulation of transcript…
chr3	17812254	17813040	diffreps_peak_281665	10.1745	786	ENSSSCT00000031261	ZNF768	3.39542	6.69049e-11	5.54256e-09	up	100620993	-	Ensembl:ENSSSCG00000023349	zinc finger protein 768		GO:0005665(DNA-directed RNA polymerase II, core complex)	GO:0044822(poly(A) RNA binding)//GO:0046872(metal ion binding)//GO:0003677(DNA binding)	GO:0006366(transcription from RNA polymerase II promoter)
chr4	443093	443705	diffreps_peak_308168	10.8634	612	ENSSSCT00000031152	SCRT1	7.69511	1.36962e-11	1.63229e-09	up	100515657	-	-	scratch family zinc finger 1		GO:0005634(nucleus)	GO:0003676(nucleic acid binding)//GO:0046872(metal ion binding)	GO:2001222(regulation of neuron migration)//GO:0000122(negative regulation of transcription from RNA polymerase II promoter)
chr2	88253472	88254340	diffreps_peak_262815	12.3917	868	ENSSSCT00000057415	HOMER1	8.31568	4.0578e-13	1.47848e-10	up	100511070	-	-	homer scaffolding protein 1	ssc04068(FoxO signaling pathway)//ssc04724(Glutamatergic synapse)	GO:0030018(Z disc)//GO:0005886(plasma membrane)//GO:0045177(apical part of cell)//GO:0043034(costamere)//GO:0030424(axon)//GO:0097481(neuronal postsynaptic density)	GO:0035256(G-protein coupled glutamate receptor binding)//GO:0044325(ion channel binding)	GO:0048148(behavioral response to cocaine)//GO:0051928(positive regulation of calcium ion transport)//GO:2001257(regulation of cation channel activity)//GO:0090279(regulation of calcium ion import)//GO:2001256(regulation of store-operated calcium entry)//GO:0048875(chemical homeostasis within a tissue)//GO:0048741(skeletal muscle fiber development)//GO:0051592(response to calcium ion)//GO:0003009…
chr14	50885046	50885283	diffreps_peak_155053	7.17633	237	ENSSSCT00000045835	ENSSSCG00000036280	4.96286	6.66297e-08	1.35502e-06	up
chrUn_NW_018084979v1	3699658	3699980	diffreps_peak_490186	9.02017	322	ENSSSCT00000040193	ENSSSCG00000036983	15.0123	9.54612e-10	4.64309e-08	up
chr9	3131881	3132680	diffreps_peak_458971	12.1787	799	ENSSSCT00000025039	DCHS1	6.01585	6.62615e-13	1.98539e-10	up	100623166	-	Ensembl:ENSSSCG00000029189	dachsous cadherin-related 1		GO:0005622(intracellular)//GO:0005886(plasma membrane)//GO:0045177(apical part of cell)//GO:0016021(integral component of membrane)	GO:0005509(calcium ion binding)	GO:0035329(hippo signaling)//GO:0003007(heart morphogenesis)//GO:0036342(post-anal tail morphogenesis)//GO:0007157(heterophilic cell-cell adhesion via plasma membrane cell adhesion molecules)//GO:0021915(neural tube development)//GO:0007156(homophilic cell adhesion via plasma membrane adhesion molecules)//GO:0001658(branching involved in ureteric bud morphogenesis)//GO:0048565(digestive tract dev…
chr14	88379461	88380023	diffreps_peak_162642	7.31899	562	ENSSSCT00000073450	ENSSSCG00000043778	11.1745	4.79739e-08	1.02139e-06	up
chr1	27380141	27381285	diffreps_peak_5480	11.5383	1144	ENSSSCT00000025418	MAP3K5	13.2082	2.89539e-12	5.29656e-10	up	100157454	ASK1	Ensembl:ENSSSCG00000004161	mitogen-activated protein kinase kinase kinase 5
chr1	271070301	271070720	diffreps_peak_48120	11.5759	419	ENSSSCT00000006282	LAMC3	7.15923	2.65535e-12	4.9799e-10	up
chr15	47778029	47778237	diffreps_peak_178428	5.55205	208	ENSSSCT00000047207	ENSSSCG00000015814	2.50364	2.80508e-06	3.65925e-05	up
chr9	65791661	65792126	diffreps_peak_471961	9.98012	465	ENSSSCT00000083172	RBBP5	5.99388	1.04683e-10	7.94167e-09	up	100513301	-	-	retinoblastoma binding protein 5		GO:0048188(Set1C/COMPASS complex)//GO:0005730(nucleolus)//GO:0071339(MLL1 complex)	GO:0042800(histone methyltransferase activity (H3-K4 specific))//GO:0044212(transcription regulatory region DNA binding)//GO:0035064(methylated histone binding)	GO:0043627(response to estrogen)//GO:0051568(histone H3-K4 methylation)//GO:0006974(cellular response to DNA damage stimulus)
chr1	253933465	253933920	diffreps_peak_43634	7.01474	455	ENSSSCT00000028609	RNF183	2.55208	9.66639e-08	1.86489e-06	up	100622036	-	Ensembl:ENSSSCG00000027688	ring finger protein 183		GO:0016021(integral component of membrane)	GO:0008270(zinc ion binding)
chr13	198107621	198108048	diffreps_peak_138343	11.5185	427	ENSSSCT00000013182	RCAN1	5.10841	3.03009e-12	5.47347e-10	up	100511902	-	Ensembl:ENSSSCG00000012050	regulator of calcineurin 1	ssc04919(Thyroid hormone signaling pathway)//ssc04921(Oxytocin signaling pathway)	GO:0005634(nucleus)//GO:0005737(cytoplasm)	GO:0000166(nucleotide binding)//GO:0008597(calcium-dependent protein serine/threonine phosphatase regulator activity)	GO:0031987(locomotion involved in locomotory behavior)//GO:0006979(response to oxidative stress)//GO:0007614(short-term memory)//GO:0033173(calcineurin-NFAT signaling cascade)//GO:0002931(response to ischemia)//GO:0070884(regulation of calcineurin-NFAT signaling cascade)//GO:0048741(skeletal muscle fiber development)//GO:0043666(regulation of phosphoprotein phosphatase activity)
chr6	67451640	67452140	diffreps_peak_383439	6.56256	500	ENSSSCT00000023903	PHF13	2.22766	2.73802e-07	4.6505e-06	up	102159545	-	-	PHD finger protein 13		GO:0005634(nucleus)	GO:0008270(zinc ion binding)//GO:0003682(chromatin binding)	GO:0007076(mitotic chromosome condensation)
chrX	23569661	23570000	diffreps_peak_498130	6.89745	339	ENSSSCT00000013337	ENSSSCG00000012192	4.09421	1.26633e-07	2.36453e-06	up
chr1	158860841	158861060	diffreps_peak_26763	8.75503	219	ENSSSCT00000005402	PHLPP1	20.5407	1.75782e-09	7.47396e-08	up	100154633	-	Ensembl:ENSSSCG00000004896	PH domain and leucine rich repeat protein phosphatase 1	ssc04151(PI3K-Akt signaling pathway)		GO:0003824(catalytic activity)	GO:0008152(metabolic process)//GO:0009649(entrainment of circadian clock)//GO:0002667(regulation of T cell anergy)//GO:0046328(regulation of JNK cascade)//GO:1900744(regulation of p38MAPK cascade)//GO:0042981(regulation of apoptotic process)//GO:0051898(negative regulation of protein kinase B signaling)
chr9	41480763	41480985	diffreps_peak_467427	10.9699	222	ENSSSCT00000065055	USP28	3.85399	1.07172e-11	1.35819e-09	up	100626053	-	Ensembl:ENSSSCG00000015052	ubiquitin specific peptidase 28		GO:0005654(nucleoplasm)//GO:0043234(protein complex)//GO:0005730(nucleolus)	GO:0004843(thiol-dependent ubiquitin-specific protease activity)	GO:0016579(protein deubiquitination)//GO:0008283(cell proliferation)//GO:0010212(response to ionizing radiation)//GO:0042771(intrinsic apoptotic signaling pathway in response to DNA damage by p53 class mediator)//GO:0006511(ubiquitin-dependent protein catabolic process)//GO:0034644(cellular response to UV)//GO:0000077(DNA damage checkpoint)
chr4	42771481	42772400	diffreps_peak_315871	10.2905	919	ENSSSCT00000006699	PDP1	7.99407	5.12248e-11	4.49277e-09	up	100153002	-	-	pyruvate dehyrogenase phosphatase catalytic subunit 1		GO:0005739(mitochondrion)	GO:0004722(protein serine/threonine phosphatase activity)//GO:0046872(metal ion binding)	GO:0035970(peptidyl-threonine dephosphorylation)
chr1	100698521	100699765	diffreps_peak_15690	5.57702	1244	ENSSSCT00000064791	MEX3C	5.82768	2.64838e-06	3.48326e-05	up	100525021	-	-	mex-3 RNA binding family member C			GO:0044822(poly(A) RNA binding)//GO:0008270(zinc ion binding)	GO:0045598(regulation of fat cell differentiation)//GO:0098779(mitophagy in response to mitochondrial depolarization)//GO:0003415(chondrocyte hypertrophy)//GO:0097009(energy homeostasis)
chr1	180516361	180516980	diffreps_peak_30757	13.2942	619	ENSSSCT00000005538	NIN	9.76574	5.07932e-14	7.04964e-11	up	100157402	-	Ensembl:ENSSSCG00000005022	ninein (GSK3B interacting protein)		GO:0005730(nucleolus)//GO:0005814(centriole)//GO:0005813(centrosome)//GO:0000922(spindle pole)	GO:0005509(calcium ion binding)	GO:0034454(microtubule anchoring at centrosome)//GO:0090222(centrosome-templated microtubule nucleation)
chr11	5794981	5795264	diffreps_peak_67913	7.58969	283	ENSSSCT00000081349	FLT1	8.29754	2.57224e-08	6.00879e-07	up	396763	FLT-1|VEGFR-1	-	fms-related tyrosine kinase 1	ssc04014(Ras signaling pathway)//ssc04015(Rap1 signaling pathway)//ssc04060(Cytokine-cytokine receptor interaction)//ssc04066(HIF-1 signaling pathway)//ssc04144(Endocytosis)//ssc04151(PI3K-Akt signaling pathway)//ssc04510(Focal adhesion)//ssc05202(Transcriptional misregulation in cancer)//ssc05323(Rheumatoid arthritis)	GO:0005887(integral component of plasma membrane)//GO:0043235(receptor complex)//GO:0005925(focal adhesion)	GO:0005524(ATP binding)//GO:0036327(VEGF-B-activated receptor activity)//GO:0036332(placental growth factor-activated receptor activity)//GO:0036326(VEGF-A-activated receptor activity)//GO:0019838(growth factor binding)	GO:0043117(positive regulation of vascular permeability)//GO:0038084(vascular endothelial growth factor signaling pathway)//GO:0045766(positive regulation of angiogenesis)//GO:0043552(positive regulation of phosphatidylinositol 3-kinase activity)//GO:0018108(peptidyl-tyrosine phosphorylation)//GO:0043406(positive regulation of MAP kinase activity)//GO:0030949(positive regulation of vascular endot…
chr10	51619679	51621116	diffreps_peak_60549	7.67001	1437	ENSSSCT00000012122	OTUD1	4.07769	2.13789e-08	5.14901e-07	up	106504170	-	-	OTU deubiquitinase 1
chr1	194071361	194071968	diffreps_peak_34329	7.37364	607	ENSSSCT00000005633	SYNE2	2.0249	4.23016e-08	9.14017e-07	up	100153024	-	-	spectrin repeat containing, nuclear envelope 2		GO:0030018(Z disc)//GO:0016529(sarcoplasmic reticulum)//GO:0016021(integral component of membrane)//GO:0034993(LINC complex)//GO:0031981(nuclear lumen)//GO:0031527(filopodium membrane)//GO:0031258(lamellipodium membrane)//GO:0045111(intermediate filament cytoskeleton)//GO:0031965(nuclear membrane)//GO:0005739(mitochondrion)//GO:0070062(extracellular exosome)//GO:0005925(focal adhesion)//GO:001623…	GO:0051015(actin filament binding)	GO:0006998(nuclear envelope organization)//GO:0051642(centrosome localization)//GO:0034504(protein localization to nucleus)//GO:0007163(establishment or maintenance of cell polarity)//GO:0090286(cytoskeletal anchoring at nuclear membrane)//GO:0031022(nuclear migration along microfilament)//GO:0030335(positive regulation of cell migration)//GO:0010761(fibroblast migration)
chr1	109014558	109015957	diffreps_peak_17158	9.07556	1399	ENSSSCT00000071412	TPM1	23.4154	8.40319e-10	4.21358e-08	up	100037999	-	Ensembl:ENSSSCG00000004570	tropomyosin 1 (alpha)	ssc04260(Cardiac muscle contraction)//ssc04261(Adrenergic signaling in cardiomyocytes)//ssc05206(MicroRNAs in cancer)//ssc05410(Hypertrophic cardiomyopathy (HCM))//ssc05414(Dilated cardiomyopathy)	GO:0001725(stress fiber)//GO:0030016(myofibril)//GO:0032059(bleb)//GO:0031941(filamentous actin)//GO:0032587(ruffle membrane)//GO:0005856(cytoskeleton)//GO:0005737(cytoplasm)	GO:0003779(actin binding)//GO:0008092(cytoskeletal protein binding)	GO:0045214(sarcomere organization)//GO:0034614(cellular response to reactive oxygen species)//GO:0001701(in utero embryonic development)//GO:0060048(cardiac muscle contraction)//GO:0055010(ventricular cardiac muscle tissue morphogenesis)//GO:0003065(positive regulation of heart rate by epinephrine)
chr6	72705429	72705754	diffreps_peak_385057	9.10832	325	ENSSSCT00000079969	C1orf158	23.4386	7.79264e-10	3.96513e-08	up
chr5	19587261	19588465	diffreps_peak_342499	9.37302	1204	ENSSSCT00000000314	ITGA5	8.36177	4.23624e-10	2.44343e-08	up	100155091	-	Ensembl:ENSSSCG00000000293|Vega:OTTSUSG00000002027	integrin, alpha 5 (fibronectin receptor, alpha polypeptide)	ssc04145(Phagosome)//ssc04151(PI3K-Akt signaling pathway)//ssc04510(Focal adhesion)//ssc04512(ECM-receptor interaction)//ssc04640(Hematopoietic cell lineage)//ssc04810(Regulation of actin cytoskeleton)//ssc05100(Bacterial invasion of epithelial cells)//ssc05133(Pertussis)//ssc05205(Proteoglycans in cancer)//ssc05206(MicroRNAs in cancer)//ssc05410(Hypertrophic cardiomyopathy (HCM))//ssc05412(Arrhy…	GO:0009897(external side of plasma membrane)//GO:0005794(Golgi apparatus)//GO:0045202(synapse)//GO:0005911(cell-cell junction)//GO:0031410(cytoplasmic vesicle)//GO:0005783(endoplasmic reticulum)//GO:0032587(ruffle membrane)//GO:0005925(focal adhesion)//GO:0008305(integrin complex)	GO:0005178(integrin binding)	GO:0007159(leukocyte cell-cell adhesion)//GO:0035987(endodermal cell differentiation)//GO:0035313(wound healing, spreading of epidermal cells)//GO:0007157(heterophilic cell-cell adhesion via plasma membrane cell adhesion molecules)//GO:0033631(cell-cell adhesion mediated by integrin)//GO:0007044(cell-substrate junction assembly)//GO:0034113(heterotypic cell-cell adhesion)//GO:0050731(positive reg…
chr1	169866408	169866643	diffreps_peak_29602	7.60599	235	ENSSSCT00000005496	ENSSSCG00000004983	3.87954	2.47747e-08	5.82004e-07	up
chr9	76625381	76625742	diffreps_peak_473847	8.94302	361	ENSSSCT00000049777	DLX6	21.2272	1.14019e-09	5.34584e-08	up
chr7	11579481	11580380	diffreps_peak_409679	6.99934	899	ENSSSCT00000001155	JARID2	3.22195	1.00151e-07	1.92338e-06	up	100524569	-	Ensembl:ENSSSCG00000001061	jumonji, AT rich interactive domain 2	ssc04550(Signaling pathways regulating pluripotency of stem cells)	GO:0035098(ESC/E(Z) complex)	GO:0003682(chromatin binding)//GO:0001227(transcriptional repressor activity, RNA polymerase II transcription regulatory region sequence-specific binding)//GO:0000977(RNA polymerase II regulatory region sequence-specific DNA binding)	GO:0048863(stem cell differentiation)//GO:0001889(liver development)//GO:0048538(thymus development)//GO:0008285(negative regulation of cell proliferation)//GO:0000122(negative regulation of transcription from RNA polymerase II promoter)//GO:0051574(positive regulation of histone H3-K9 methylation)//GO:0031061(negative regulation of histone methylation)//GO:0048536(spleen development)
chr1	116492521	116492980	diffreps_peak_18985	11.7429	459	ENSSSCT00000036884	PIGB	2.80873	1.80759e-12	3.81787e-10	up	100515767	-	-	phosphatidylinositol glycan anchor biosynthesis, class B	ssc00563(Glycosylphosphatidylinositol(GPI)-anchor biosynthesis)//
chr8	89323181	89323780	diffreps_peak_449614	8.00101	599	ENSSSCT00000052546	PCDH18	11.8708	9.97671e-09	2.80439e-07	up	100514242	-	-	protocadherin 18
chr1	15352341	15353240	diffreps_peak_3485	8.23454	899	ENSSSCT00000038405	PLEKHG1	5.36028	5.82716e-09	1.86467e-07	up	100621167	-	-	pleckstrin homology domain containing, family G (with RhoGef domain) member 1
chr1	143493721	143494240	diffreps_peak_25029	8.27774	519	ENSSSCT00000032440	KLF13	3.51477	5.27543e-09	1.72559e-07	up	494563	-	-	Kruppel-like factor 13		GO:0005634(nucleus)	GO:0001077(transcriptional activator activity, RNA polymerase II core promoter proximal region sequence-specific binding)//GO:0000978(RNA polymerase II core promoter proximal region sequence-specific DNA binding)//GO:0046872(metal ion binding)	GO:0006366(transcription from RNA polymerase II promoter)//GO:0045647(negative regulation of erythrocyte differentiation)//GO:0008285(negative regulation of cell proliferation)//GO:0045944(positive regulation of transcription from RNA polymerase II promoter)
chr3	45160321	45160660	diffreps_peak_289967	8.75473	339	ENSSSCT00000008883	ENSSSCG00000022322	14.8056	1.75901e-09	7.47704e-08	up
chr3	85979903	85980156	diffreps_peak_297691	5.82131	253	ENSSSCT00000009201	MTIF2	2.0194	1.50899e-06	2.11152e-05	up	100627723	-	Ensembl:ENSSSCG00000008404	mitochondrial translational initiation factor 2		GO:0005654(nucleoplasm)//GO:0005739(mitochondrion)	GO:0044822(poly(A) RNA binding)//GO:0003924(GTPase activity)//GO:0003743(translation initiation factor activity)//GO:0005525(GTP binding)	GO:0070124(mitochondrial translational initiation)
chr4	93613741	93614380	diffreps_peak_323173	8.89646	639	ENSSSCT00000007100	MEF2D	4.13031	1.26922e-09	5.8155e-08	up	100156714	-	Ensembl:ENSSSCG00000006482	myocyte enhancer factor 2D	ssc04022(cGMP-PKG signaling pathway)	GO:0005654(nucleoplasm)//GO:0005737(cytoplasm)	GO:0042826(histone deacetylase binding)//GO:0042803(protein homodimerization activity)//GO:0000978(RNA polymerase II core promoter proximal region sequence-specific DNA binding)//GO:0033613(activating transcription factor binding)//GO:0001077(transcriptional activator activity, RNA polymerase II core promoter proximal region sequence-specific binding)//GO:0046982(protein heterodimerization activi…	GO:0001958(endochondral ossification)//GO:0007512(adult heart development)//GO:0001649(osteoblast differentiation)//GO:0006366(transcription from RNA polymerase II promoter)//GO:0045944(positive regulation of transcription from RNA polymerase II promoter)//GO:0002062(chondrocyte differentiation)//GO:0035914(skeletal muscle cell differentiation)
chr6	51841937	51843980	diffreps_peak_375651	8.72642	2043	ENSSSCT00000077949	FOSB	8.5733	1.87749e-09	7.87344e-08	up
chr11	13961461	13962760	diffreps_peak_70399	11.2515	1299	ENSSSCT00000010261	FREM2	2.88915	5.6041e-12	8.42865e-10	up
chr10	48046481	48047560	diffreps_peak_59481	7.28747	1079	ENSSSCT00000012100	FRMD4A	4.1968	5.1586e-08	1.0877e-06	up
chr7	58012381	58013520	diffreps_peak_421328	8.31652	1139	ENSSSCT00000002100	SNX33	5.2719	4.82483e-09	1.60885e-07	up	100153032	-	-	sorting nexin 33		GO:0005768(endosome)//GO:0030659(cytoplasmic vesicle membrane)//GO:0016023(cytoplasmic, membrane-bounded vesicle)//GO:0019898(extrinsic component of membrane)	GO:0035091(phosphatidylinositol binding)	GO:0006897(endocytosis)//GO:0016050(vesicle organization)//GO:0000281(mitotic cytokinesis)//GO:0006886(intracellular protein transport)//GO:0007067(mitotic nuclear division)
chr9	19654661	19655054	diffreps_peak_463475	5.88175	393	ENSSSCT00000016265	ENSSSCG00000014909	2.16207	1.31296e-06	1.86395e-05	up
chr11	71050321	71051940	diffreps_peak_77590	11.1926	1619	ENSSSCT00000010448	ENSSSCG00000009530	7.42895	6.41844e-12	9.31089e-10	up
chrX	20714107	20714456	diffreps_peak_498040	9.83633	349	ENSSSCT00000034176	PCYT1B	7.1661	1.4577e-10	1.03506e-08	up	100152643	-	Ensembl:ENSSSCG00000012182|Vega:OTTSUSG00000004441	phosphate cytidylyltransferase 1, choline, beta	ssc00564(Glycerophospholipid metabolism)//		GO:0003824(catalytic activity)	GO:0001541(ovarian follicle development)//GO:0007283(spermatogenesis)//GO:0009058(biosynthetic process)
chrX	56134852	56135140	diffreps_peak_500973	10.677	288	ENSSSCT00000013541	OTUD6A	2.27535	2.1036e-11	2.25823e-09	up	100517870	-	Ensembl:ENSSSCG00000012383|Vega:OTTSUSG00000004614	OTU deubiquitinase 6A			GO:0004843(thiol-dependent ubiquitin-specific protease activity)	GO:1990167(protein K27-linked deubiquitination)//GO:1990168(protein K33-linked deubiquitination)//GO:0035523(protein K29-linked deubiquitination)//GO:0035871(protein K11-linked deubiquitination)
chr2	10043641	10044020	diffreps_peak_242245	5.67603	379	ENSSSCT00000014299	ENSSSCG00000013081	59.6	2.10848e-06	2.83867e-05	up
chr2	136957623	136957904	diffreps_peak_269839	5.71102	281	ENSSSCT00000037783	CAMLG	2.28787	1.94527e-06	2.6434e-05	up	100513916	-	-	calcium modulating ligand		GO:0005783(endoplasmic reticulum)//GO:0016020(membrane)		GO:0001881(receptor recycling)//GO:0007173(epidermal growth factor receptor signaling pathway)
chr12	15969847	15970090	diffreps_peak_85297	6.61687	243	ENSSSCT00000018835	MARCHF10	2.29842	2.4162e-07	4.16935e-06	up
chr13	6826661	6826908	diffreps_peak_104526	9.35296	247	ENSSSCT00000012271	EFHB	12.8858	4.43645e-10	2.52744e-08	up	100519922	-	Ensembl:ENSSSCG00000011205	EF-hand domain family, member B			GO:0005509(calcium ion binding)
chrY	19885773	19886000	diffreps_peak_507080	7.54318	227	ENSSSCT00000074877	ENSSSCG00000042334	9.0463	2.86299e-08	6.56585e-07	up
chrUn_NW_018085290v1	37961	38474	diffreps_peak_494899	6.47609	513	ENSSSCT00000066235	ENSSSCG00000039339	6.3809	3.34128e-07	5.54348e-06	up
chr3	111990281	111990744	diffreps_peak_303438	8.41338	463	ENSSSCT00000009357	ENSSSCG00000008552	32.7862	3.86031e-09	1.36177e-07	up
chrX	124736401	124736717	diffreps_peak_506008	8.93035	316	ENSSSCT00000013989	MECP2	3.55248	1.17394e-09	5.4671e-08	up	100524967	-	Ensembl:ENSSSCG00000012796|Vega:OTTSUSG00000004951	methyl CpG binding protein 2		GO:0000792(heterochromatin)//GO:0005829(cytosol)//GO:0098794(postsynapse)//GO:0005739(mitochondrion)//GO:0005654(nucleoplasm)//GO:0005634(nucleus)//GO:0005615(extracellular space)	GO:0042826(histone deacetylase binding)//GO:0019904(protein domain specific binding)//GO:0003700(transcription factor activity, sequence-specific DNA binding)//GO:0010385(double-stranded methylated DNA binding)//GO:0035197(siRNA binding)//GO:0003682(chromatin binding)//GO:0003729(mRNA binding)//GO:0008134(transcription factor binding)//GO:0008327(methyl-CpG binding)//GO:0047485(protein N-terminus…	GO:0008542(visual learning)//GO:0001662(behavioral fear response)//GO:0006349(regulation of gene expression by genetic imprinting)//GO:0046470(phosphatidylcholine metabolic process)//GO:0000122(negative regulation of transcription from RNA polymerase II promoter)//GO:0035067(negative regulation of histone acetylation)//GO:0031061(negative regulation of histone methylation)//GO:0045893(positive re…
chr14	60248521	60248860	diffreps_peak_156895	5.15736	339	ENSSSCT00000050884	URB2	2.94819	6.96054e-06	8.26481e-05	up	100157881	-	Ensembl:ENSSSCG00000010186	URB2 ribosome biogenesis 2 homolog (S. cerevisiae)		GO:0005730(nucleolus)//GO:0016235(aggresome)
chr14	3273861	3274240	diffreps_peak_141142	10.0401	379	ENSSSCT00000083728	ENSSSCG00000047879	13.896	9.11729e-11	7.11958e-09	up
chr15	63487721	63488000	diffreps_peak_181587	5.83604	279	ENSSSCT00000043413	NR4A2	5.98667	1.45868e-06	2.05078e-05	up	100157120	-	Ensembl:ENSSSCG00000015871	nuclear receptor subfamily 4, group A, member 2		GO:0005634(nucleus)	GO:0008270(zinc ion binding)//GO:0000979(RNA polymerase II core promoter sequence-specific DNA binding)//GO:0004879(RNA polymerase II transcription factor activity, ligand-activated sequence-specific DNA binding)//GO:0001077(transcriptional activator activity, RNA polymerase II core promoter proximal region sequence-specific binding)//GO:0046982(protein heterodimerization activity)//GO:0003707(st…	GO:0021952(central nervous system projection neuron axonogenesis)//GO:0001975(response to amphetamine)//GO:0071376(cellular response to corticotropin-releasing hormone stimulus)//GO:0045444(fat cell differentiation)//GO:0043401(steroid hormone mediated signaling pathway)//GO:0042416(dopamine biosynthetic process)//GO:0034599(cellular response to oxidative stress)//GO:0045944(positive regulation o…
chr2	76574341	76574898	diffreps_peak_258580	9.36563	557	ENSSSCT00000014689	CSNK1G2	19.845	4.30894e-10	2.47576e-08	up	100525276	-	Ensembl:ENSSSCG00000013445	casein kinase 1, gamma 2	ssc04340(Hedgehog signaling pathway)	GO:0016020(membrane)	GO:0005524(ATP binding)//GO:0004674(protein serine/threonine kinase activity)	GO:0016055(Wnt signaling pathway)//GO:0018105(peptidyl-serine phosphorylation)
chr2	7346821	7347451	diffreps_peak_240981	7.69238	630	ENSSSCT00000014229	CDC42BPG	3.33702	2.03056e-08	4.93833e-07	up	100520358	-	Ensembl:ENSSSCG00000013018	CDC42 binding protein kinase gamma (DMPK-like)		GO:0005622(intracellular)//GO:0031252(cell leading edge)	GO:0005524(ATP binding)//GO:0004674(protein serine/threonine kinase activity)//GO:0000287(magnesium ion binding)	GO:0006468(protein phosphorylation)//GO:0035556(intracellular signal transduction)
chrX	91142448	91142650	diffreps_peak_503108	8.68295	202	ENSSSCT00000026617	PAK3	8.90586	2.07514e-09	8.44824e-08	up
chrUn_NW_018084968v1	2093701	2094260	diffreps_peak_488520	7.13298	559	ENSSSCT00000042303	RASD2	4.52794	7.36238e-08	1.47551e-06	up
chr14	101201781	101203100	diffreps_peak_164296	6.75964	1319	ENSSSCT00000035898	IFIT2	6.44505	1.73923e-07	3.13018e-06	up	100155467	G10P2|GARG-39|IFI-54|IFI-54K|IFI54|IFIT-2|ISG-54K|ISG54|cig42	Ensembl:ENSSSCG00000010451|Vega:OTTSUSG00000002922	interferon-induced protein with tetratricopeptide repeats 2		GO:0005783(endoplasmic reticulum)	GO:0044822(poly(A) RNA binding)//GO:0003723(RNA binding)	GO:0032091(negative regulation of protein binding)//GO:0043065(positive regulation of apoptotic process)//GO:0051607(defense response to virus)//GO:0035457(cellular response to interferon-alpha)
chr6	52937088	52937631	diffreps_peak_376466	11.019	543	ENSSSCT00000003449	ZC3H4	3.36877	9.57231e-12	1.24602e-09	up	100515084	-	-	zinc finger CCCH-type containing 4			GO:0044822(poly(A) RNA binding)
chr2	151631476	151631800	diffreps_peak_274821	11.8183	324	ENSSSCT00000053803	SYNPO	13.1251	1.51941e-12	3.3955e-10	up	100624154	-	-	synaptopodin
chr13	192337321	192338020	diffreps_peak_137519	9.01037	699	ENSSSCT00000030539	LTN1	5.49225	9.7641e-10	4.72745e-08	up	106505847	-	Ensembl:ENSSSCG00000030528	listerin E3 ubiquitin protein ligase 1			GO:0008270(zinc ion binding)//GO:0061630(ubiquitin protein ligase activity)	GO:0051865(protein autoubiquitination)
chr4	118427721	118428090	diffreps_peak_331453	7.9726	369	ENSSSCT00000007528	PALMD	11.2082	1.06513e-08	2.95437e-07	up	654413	-	Ensembl:ENSSSCG00000006874	palmdelphin		GO:0016020(membrane)//GO:0043197(dendritic spine)//GO:0005737(cytoplasm)		GO:0008360(regulation of cell shape)
chr4	89268032	89268980	diffreps_peak_322146	8.96261	948	ENSSSCT00000006968	ADAMTS4	15.2135	1.08991e-09	5.15902e-08	up	100157276	-	Ensembl:ENSSSCG00000006359	ADAM metallopeptidase with thrombospondin type 1 motif, 4		GO:0005578(proteinaceous extracellular matrix)//GO:0005615(extracellular space)	GO:0008270(zinc ion binding)//GO:0002020(protease binding)//GO:0004222(metalloendopeptidase activity)	GO:0006508(proteolysis)//GO:0042742(defense response to bacterium)
chr5	15782401	15782890	diffreps_peak_340960	9.79813	489	ENSSSCT00000000219	FAIM2	12.9643	1.59175e-10	1.11262e-08	up	100152434	PRPH	-	Fas apoptotic inhibitory molecule 2	ssc05014(Amyotrophic lateral sclerosis (ALS))	GO:0016021(integral component of membrane)//GO:0045121(membrane raft)		GO:2001234(negative regulation of apoptotic signaling pathway)//GO:0021702(cerebellar Purkinje cell differentiation)//GO:0021681(cerebellar granular layer development)//GO:0002931(response to ischemia)//GO:0043524(negative regulation of neuron apoptotic process)
chr4	619081	619853	diffreps_peak_308325	11.8379	772	ENSSSCT00000006505	EXOSC4	3.10118	1.45234e-12	3.3035e-10	up	100511875	-	Ensembl:ENSSSCG00000005925	exosome component 4	ssc03018(RNA degradation)	GO:0005730(nucleolus)//GO:0000177(cytoplasmic exosome (RNase complex))//GO:0035327(transcriptionally active chromatin)//GO:0000176(nuclear exosome (RNase complex))	GO:0017091(AU-rich element binding)	GO:0034475(U4 snRNA 3'-end processing)//GO:0071028(nuclear mRNA surveillance)//GO:0031125(rRNA 3'-end processing)//GO:0000460(maturation of 5.8S rRNA)//GO:0030307(positive regulation of cell growth)//GO:0034427(nuclear-transcribed mRNA catabolic process, exonucleolytic, 3'-5')//GO:0071044(histone mRNA catabolic process)//GO:0051607(defense response to virus)//GO:0045006(DNA deamination)//GO:00160…
chr15	110918201	110919080	diffreps_peak_190281	7.24226	879	ENSSSCT00000017573	FZD5	8.87805	5.72448e-08	1.18628e-06	up	100519058	-	-	frizzled class receptor 5	ssc04310(Wnt signaling pathway)//ssc04390(Hippo signaling pathway)//ssc04550(Signaling pathways regulating pluripotency of stem cells)//ssc04916(Melanogenesis)//ssc05166(HTLV-I infection)//ssc05200(Pathways in cancer)//ssc05205(Proteoglycans in cancer)//ssc05217(Basal cell carcinoma)	GO:0005923(bicellular tight junction)//GO:0005886(plasma membrane)//GO:0009986(cell surface)//GO:0048471(perinuclear region of cytoplasm)//GO:0005794(Golgi apparatus)//GO:0016021(integral component of membrane)//GO:0005769(early endosome)	GO:0019901(protein kinase binding)//GO:0017147(Wnt-protein binding)//GO:0042813(Wnt-activated receptor activity)//GO:0004930(G-protein coupled receptor activity)//GO:0031625(ubiquitin protein ligase binding)	GO:0060670(branching involved in labyrinthine layer morphogenesis)//GO:0035567(non-canonical Wnt signaling pathway)//GO:0044332(Wnt signaling pathway involved in dorsal/ventral axis specification)//GO:0008595(anterior/posterior axis specification, embryo)//GO:0031077(post-embryonic camera-type eye development)//GO:0048596(embryonic camera-type eye morphogenesis)//GO:0060561(apoptotic process invo…
chr9	121515821	121516460	diffreps_peak_480843	9.91166	639	ENSSSCT00000037108	TOR1AIP1	3.23078	1.22558e-10	8.97116e-09	up
chr1	90521050	90521337	diffreps_peak_13909	9.80283	287	ENSSSCT00000004949	FILIP1	5.1911	1.5746e-10	1.1032e-08	up
chr4	42765901	42766480	diffreps_peak_315868	9.02137	579	ENSSSCT00000090520	PDP1	5.46903	9.5199e-10	4.63405e-08	up	100153002	-	-	pyruvate dehyrogenase phosphatase catalytic subunit 1		GO:0005739(mitochondrion)	GO:0004722(protein serine/threonine phosphatase activity)//GO:0046872(metal ion binding)	GO:0035970(peptidyl-threonine dephosphorylation)
chr12	844870	845071	diffreps_peak_80043	6.95681	201	ENSSSCT00000053915	ENSSSCG00000029553	2.96352	1.10455e-07	2.09425e-06	up
chr17	36063701	36065020	diffreps_peak_215667	8.64337	1319	ENSSSCT00000007930	ASXL1	4.08342	2.27317e-09	9.0653e-08	up	100153847	-	Ensembl:ENSSSCG00000007248	additional sex combs like transcriptional regulator 1		GO:0035517(PR-DUB complex)//GO:0070062(extracellular exosome)//GO:0000790(nuclear chromatin)	GO:0003714(transcription corepressor activity)//GO:0042975(peroxisome proliferator activated receptor binding)//GO:0003677(DNA binding)//GO:0042974(retinoic acid receptor binding)//GO:0003713(transcription coactivator activity)	GO:0032526(response to retinoic acid)//GO:0060430(lung saccule development)//GO:0060348(bone development)//GO:0035522(monoubiquitinated histone H2A deubiquitination)//GO:0003007(heart morphogenesis)//GO:0048387(negative regulation of retinoic acid receptor signaling pathway)//GO:0045599(negative regulation of fat cell differentiation)//GO:0045944(positive regulation of transcription from RNA poly…
chr12	6483161	6483500	diffreps_peak_82822	8.07264	339	ENSSSCT00000058188	SLC9A3R1	3.99873	8.45982e-09	2.48258e-07	up	100233201	-	Ensembl:ENSSSCG00000017232	solute carrier family 9, subfamily A (NHE3, cation proton antiporter 3), member 3 regulator 1		GO:0048471(perinuclear region of cytoplasm)//GO:0032426(stereocilium tip)//GO:0012505(endomembrane system)//GO:0005813(centrosome)//GO:0043231(intracellular membrane-bounded organelle)//GO:0070062(extracellular exosome)//GO:0031526(brush border membrane)//GO:0005902(microvillus)//GO:0016324(apical plasma membrane)//GO:0097225(sperm midpiece)	GO:0031698(beta-2 adrenergic receptor binding)//GO:0050780(dopamine receptor binding)//GO:0019902(phosphatase binding)//GO:0008013(beta-catenin binding)//GO:0030165(PDZ domain binding)//GO:0017081(chloride channel regulator activity)//GO:0070851(growth factor receptor binding)//GO:0043621(protein self-association)//GO:0032947(protein complex scaffold)	GO:0010642(negative regulation of platelet-derived growth factor receptor signaling pathway)//GO:0014067(negative regulation of phosphatidylinositol 3-kinase signaling)//GO:0030033(microvillus assembly)//GO:0008285(negative regulation of cell proliferation)//GO:2001244(positive regulation of intrinsic apoptotic signaling pathway)//GO:0007605(sensory perception of sound)//GO:0003096(renal sodium i…
chr3	47532101	47532360	diffreps_peak_290645	5.61406	259	ENSSSCT00000008913	RANBP2	2.78164	2.43188e-06	3.23021e-05	up
chr4	81378843	81379180	diffreps_peak_320492	10.7906	337	ENSSSCT00000006891	SELP	7.01657	1.61954e-11	1.85596e-09	up	397150	-	Ensembl:ENSSSCG00000006288|Vega:OTTSUSG00000002015	selectin P (granule membrane protein 140kDa, antigen CD62)	ssc04514(Cell adhesion molecules (CAMs))//ssc05144(Malaria)//ssc05150(Staphylococcus aureus infection)	GO:0005654(nucleoplasm)//GO:0009897(external side of plasma membrane)//GO:0031092(platelet alpha granule membrane)//GO:0005615(extracellular space)//GO:0016021(integral component of membrane)	GO:0008201(heparin binding)//GO:0048306(calcium-dependent protein binding)//GO:0033691(sialic acid binding)//GO:0001530(lipopolysaccharide binding)//GO:0042806(fucose binding)//GO:0070492(oligosaccharide binding)//GO:0001948(glycoprotein binding)	GO:0007157(heterophilic cell-cell adhesion via plasma membrane cell adhesion molecules)//GO:0002687(positive regulation of leukocyte migration)//GO:0014068(positive regulation of phosphatidylinositol 3-kinase signaling)//GO:0006954(inflammatory response)//GO:0010572(positive regulation of platelet activation)//GO:0033623(regulation of integrin activation)//GO:0050901(leukocyte tethering or rollin…
chrX	36870441	36871184	diffreps_peak_498925	10.3671	743	ENSSSCT00000013397	USP9X	5.97878	4.29425e-11	3.90309e-09	up	100156786	-	-	ubiquitin specific peptidase 9, X-linked
chr18	5253301	5254144	diffreps_peak_226400	10.7426	843	ENSSSCT00000026487	KMT2C	5.06564	1.809e-11	2.01422e-09	up
chr15	106906321	106908080	diffreps_peak_189645	8.41051	1759	ENSSSCT00000017550	ENSSSCG00000016119	2.63207	3.8859e-09	1.3691e-07	up
chr6	29319865	29320179	diffreps_peak_368535	5.27937	314	ENSSSCT00000062091	OGFOD1	2.00369	5.25569e-06	6.40383e-05	up	100625586	-	Ensembl:ENSSSCG00000025953	2-oxoglutarate and iron-dependent oxygenase domain containing 1		GO:0005634(nucleus)//GO:0005737(cytoplasm)//GO:0010494(cytoplasmic stress granule)	GO:0005506(iron ion binding)//GO:0031418(L-ascorbic acid binding)//GO:0031543(peptidyl-proline dioxygenase activity)//GO:0031544(peptidyl-proline 3-dioxygenase activity)	GO:0055114(oxidation-reduction process)//GO:0006449(regulation of translational termination)//GO:0008283(cell proliferation)//GO:0019511(peptidyl-proline hydroxylation)//GO:0034063(stress granule assembly)
chr8	4362801	4363240	diffreps_peak_438062	5.3813	439	ENSSSCT00000045466	WFS1	2.49892	4.15623e-06	5.17313e-05	up	100621070	-	-	Wolfram syndrome 1 (wolframin)
chr2	140473441	140473680	diffreps_peak_270915	10.3916	239	ENSSSCT00000015664	ETF1	2.48391	4.05844e-11	3.73914e-09	up	100520896	-	Ensembl:ENSSSCG00000014337	eukaryotic translation termination factor 1	ssc03015(mRNA surveillance pathway)	GO:0005737(cytoplasm)	GO:0016149(translation release factor activity, codon specific)//GO:0044822(poly(A) RNA binding)	GO:0006415(translational termination)//GO:0006479(protein methylation)
chrX	98218875	98219920	diffreps_peak_503723	10.1027	1045	ENSSSCT00000035426	NDUFA1	3.18284	7.89333e-11	6.33915e-09	up	100515069	-	Ensembl:ENSSSCG00000023277|Vega:OTTSUSG00000004826	NADH dehydrogenase (ubiquinone) 1 alpha subcomplex, 1, 7.5kDa	ssc00190(Oxidative phosphorylation)//	GO:0031966(mitochondrial membrane)
chr4	130650401	130650605	diffreps_peak_334824	7.13228	204	ENSSSCT00000007607	BCL10	2.72747	7.37427e-08	1.47752e-06	up	100125346	-	-	B-cell CLL/lymphoma 10	ssc04064(NF-kappa B signaling pathway)//ssc04660(T cell receptor signaling pathway)//ssc04662(B cell receptor signaling pathway)//ssc05152(Tuberculosis)			GO:0042981(regulation of apoptotic process)
chr3	9796441	9796758	diffreps_peak_279258	12.0373	317	ENSSSCT00000022361	ORAI2	5.54209	9.17732e-13	2.44191e-10	up	100738277	-	Ensembl:ENSSSCG00000023912	ORAI calcium release-activated calcium modulator 2	ssc04020(Calcium signaling pathway)
chr6	89747571	89747920	diffreps_peak_391148	11.3897	349	ENSSSCT00000004017	ZSCAN20	3.04557	4.07631e-12	6.74929e-10	up	100522553	-	Ensembl:ENSSSCG00000003621	zinc finger and SCAN domain containing 20		GO:0005634(nucleus)	GO:0046872(metal ion binding)//GO:0000977(RNA polymerase II regulatory region sequence-specific DNA binding)//GO:0003700(transcription factor activity, sequence-specific DNA binding)	GO:0006351(transcription, DNA-templated)//GO:0006355(regulation of transcription, DNA-templated)
chr6	63510601	63511100	diffreps_peak_382168	9.03029	499	ENSSSCT00000003703	ENSSSCG00000003336	35.2844	9.3264e-10	4.55822e-08	up
chr5	8779761	8780180	diffreps_peak_337919	9.08385	419	ENSSSCT00000045641	MGAT3	118.9	8.24427e-10	4.1501e-08	up	100625969	-	-	mannosyl (beta-1,4-)-glycoprotein beta-1,4-N-acetylglucosaminyltransferase	ssc00510(N-Glycan biosynthesis)//	GO:0016020(membrane)	GO:0003830(beta-1,4-mannosylglycoprotein 4-beta-N-acetylglucosaminyltransferase activity)	GO:0060070(canonical Wnt signaling pathway)//GO:0006487(protein N-linked glycosylation)//GO:0006044(N-acetylglucosamine metabolic process)
chr3	55995828	55996033	diffreps_peak_292098	9.17844	205	ENSSSCT00000041868	VWA3B	25.699	6.63073e-10	3.47726e-08	up	100623963	-	-	von Willebrand factor A domain containing 3B
chr15	105644187	105645380	diffreps_peak_189025	10.8588	1193	ENSSSCT00000017542	FZD7	3.10566	1.38423e-11	1.64527e-09	up	100513691	-	-	frizzled class receptor 7	ssc04310(Wnt signaling pathway)//ssc04390(Hippo signaling pathway)//ssc04550(Signaling pathways regulating pluripotency of stem cells)//ssc04916(Melanogenesis)//ssc05166(HTLV-I infection)//ssc05200(Pathways in cancer)//ssc05205(Proteoglycans in cancer)//ssc05217(Basal cell carcinoma)	GO:0016021(integral component of membrane)	GO:0017147(Wnt-protein binding)//GO:0030165(PDZ domain binding)//GO:0004930(G-protein coupled receptor activity)//GO:0042813(Wnt-activated receptor activity)//GO:0005109(frizzled binding)	GO:0035412(regulation of catenin import into nucleus)//GO:0035567(non-canonical Wnt signaling pathway)//GO:0060231(mesenchymal to epithelial transition)//GO:0042327(positive regulation of phosphorylation)//GO:0060070(canonical Wnt signaling pathway)//GO:0007186(G-protein coupled receptor signaling pathway)//GO:0033077(T cell differentiation in thymus)//GO:0045893(positive regulation of transcript…
chr1	14005061	14005500	diffreps_peak_3206	12.0271	439	ENSSSCT00000067578	ENSSSCG00000049158	9.34652	9.39601e-13	2.47622e-10	up
chr9	130487868	130488250	diffreps_peak_483153	10.8431	382	ENSSSCT00000016982	VASH2	10.8631	1.43512e-11	1.68812e-09	up	100525601	-	-	vasohibin 2		GO:0005737(cytoplasm)		GO:0001938(positive regulation of endothelial cell proliferation)//GO:0045766(positive regulation of angiogenesis)
chr2	80182501	80182860	diffreps_peak_260284	11.138	359	ENSSSCT00000088957	ENSSSCG00000014031	3.25688	7.2774e-12	1.024e-09	up
chr2	57094500	57095580	diffreps_peak_250967	12.0482	1080	ENSSSCT00000049136	ZNF496	4.51913	8.94991e-13	2.41041e-10	up	100518601	-	Ensembl:ENSSSCG00000013939	zinc finger protein 496		GO:0005634(nucleus)//GO:0016604(nuclear body)	GO:0043621(protein self-association)//GO:0000981(RNA polymerase II transcription factor activity, sequence-specific DNA binding)//GO:0046872(metal ion binding)//GO:0003677(DNA binding)	GO:0006351(transcription, DNA-templated)//GO:0000122(negative regulation of transcription from RNA polymerase II promoter)//GO:0045893(positive regulation of transcription, DNA-templated)
chrX	38930281	38930566	diffreps_peak_499020	9.07505	285	ENSSSCT00000013404	ENSSSCG00000012257	21.3162	8.41307e-10	4.21774e-08	up
chr11	5611511	5612480	diffreps_peak_67762	8.95286	969	ENSSSCT00000010210	PAN3	2.48739	1.11465e-09	5.25206e-08	up	100157385	-	-	PAN3 poly(A) specific ribonuclease subunit homolog (S. cerevisiae)		GO:0000932(cytoplasmic mRNA processing body)//GO:0031251(PAN complex)	GO:0004672(protein kinase activity)//GO:0005524(ATP binding)//GO:0046872(metal ion binding)//GO:0044822(poly(A) RNA binding)//GO:0004535(poly(A)-specific ribonuclease activity)	GO:0000290(deadenylation-dependent decapping of nuclear-transcribed mRNA)//GO:0006468(protein phosphorylation)//GO:0006605(protein targeting)//GO:0000289(nuclear-transcribed mRNA poly(A) tail shortening)//GO:0006397(mRNA processing)//GO:0090503(RNA phosphodiester bond hydrolysis, exonucleolytic)//GO:0010606(positive regulation of cytoplasmic mRNA processing body assembly)
chr1	72333801	72334040	diffreps_peak_10434	13.0103	239	ENSSSCT00000004830	PRDM1	8.15207	9.76668e-14	7.6908e-11	up	100154284	-	Ensembl:ENSSSCG00000004369	PR domain containing 1, with ZNF domain		GO:0005634(nucleus)//GO:0005737(cytoplasm)	GO:0003676(nucleic acid binding)//GO:0046872(metal ion binding)//GO:0003700(transcription factor activity, sequence-specific DNA binding)	GO:0048869(cellular developmental process)//GO:0000122(negative regulation of transcription from RNA polymerase II promoter)
chr13	68947121	68947740	diffreps_peak_116924	9.34338	619	ENSSSCT00000067606	PLXND1	6.69105	4.53545e-10	2.56481e-08	up	100152254	-	Ensembl:ENSSSCG00000011592	plexin D1		GO:0005887(integral component of plasma membrane)//GO:0002116(semaphorin receptor complex)//GO:0030027(lamellipodium)	GO:0019904(protein domain specific binding)//GO:0017154(semaphorin receptor activity)	GO:0045765(regulation of angiogenesis)//GO:0021785(branchiomotor neuron axon guidance)//GO:0030334(regulation of cell migration)//GO:0007416(synapse assembly)//GO:0003151(outflow tract morphogenesis)//GO:1902287(semaphorin-plexin signaling pathway involved in axon guidance)//GO:0001569(patterning of blood vessels)//GO:0035904(aorta development)//GO:0060976(coronary vasculature development)//GO:00…
chr6	94816361	94817147	diffreps_peak_392730	11.252	786	ENSSSCT00000004046	GJA9	3.52851	5.59732e-12	8.42047e-10	up	100626636	-	-	gap junction protein, alpha 9, 59kDa		GO:0016021(integral component of membrane)//GO:0005922(connexon complex)		GO:0007154(cell communication)
chr15	56201821	56202220	diffreps_peak_180292	8.35243	399	ENSSSCT00000039578	MFHAS1	6.67666	4.44189e-09	1.50774e-07	up	100623863	-	-	malignant fibrous histiocytoma amplified sequence 1
chr3	40343021	40343612	diffreps_peak_288236	9.56571	591	ENSSSCT00000008790	TMEM204	2.3493	2.71826e-10	1.71017e-08	up	100514571	-	Ensembl:ENSSSCG00000008021	transmembrane protein 204		GO:0005886(plasma membrane)//GO:0016021(integral component of membrane)		GO:0030947(regulation of vascular endothelial growth factor receptor signaling pathway)//GO:0001945(lymph vessel development)//GO:0051145(smooth muscle cell differentiation)
chr3	3902201	3902660	diffreps_peak_276234	7.62292	459	ENSSSCT00000025381	TNRC18	5.61603	2.38274e-08	5.63492e-07	up	100515017	-	-	trinucleotide repeat containing 18		GO:0031965(nuclear membrane)//GO:0005654(nucleoplasm)//GO:0005739(mitochondrion)//GO:0005677(chromatin silencing complex)//GO:0000785(chromatin)	GO:0000976(transcription regulatory region sequence-specific DNA binding)//GO:0003682(chromatin binding)	GO:0031507(heterochromatin assembly)//GO:0006342(chromatin silencing)
chr6	78070281	78070780	diffreps_peak_386484	8.49117	499	ENSSSCT00000042569	ENSSSCG00000024669	5.88902	3.22722e-09	1.18305e-07	up
chr6	88285772	88286480	diffreps_peak_390282	8.89612	708	ENSSSCT00000003999	ADGRB2	4.63818	1.27024e-09	5.81849e-08	up	100520965	-	Ensembl:ENSSSCG00000003604	adhesion G protein-coupled receptor B2		GO:0016021(integral component of membrane)	GO:0004930(G-protein coupled receptor activity)	GO:0016525(negative regulation of angiogenesis)//GO:0007186(G-protein coupled receptor signaling pathway)//GO:0007166(cell surface receptor signaling pathway)
chr13	34946321	34946563	diffreps_peak_112151	7.5219	242	ENSSSCT00000065989	ITIH4	14.7611	3.0068e-08	6.84654e-07	up	396799	IHRP	Ensembl:ENSSSCG00000011453	inter-alpha-trypsin inhibitor heavy chain family, member 4		GO:0005576(extracellular region)//GO:0005886(plasma membrane)//GO:0070062(extracellular exosome)//GO:0072562(blood microparticle)//GO:0005737(cytoplasm)	GO:0004867(serine-type endopeptidase inhibitor activity)	GO:0030212(hyaluronan metabolic process)//GO:0006953(acute-phase response)//GO:0010951(negative regulation of endopeptidase activity)//GO:0034097(response to cytokine)
chr7	75582201	75582580	diffreps_peak_425249	5.56183	379	ENSSSCT00000061862	ZFHX2	3.35256	2.74262e-06	3.5844e-05	up
chr1	55708941	55709740	diffreps_peak_8717	11.0718	799	ENSSSCT00000065061	ZNF292	4.01897	8.47526e-12	1.14109e-09	up	100517252	-	-	zinc finger protein 292			GO:0003676(nucleic acid binding)//GO:0046872(metal ion binding)
chr13	147878446	147878660	diffreps_peak_133439	7.80294	214	ENSSSCT00000025800	PHLDB2	6.15327	1.57419e-08	4.02376e-07	up	100623057	-	-	pleckstrin homology-like domain, family B, member 2		GO:0005886(plasma membrane)//GO:0045180(basal cortex)//GO:0031252(cell leading edge)//GO:0005925(focal adhesion)//GO:0045111(intermediate filament cytoskeleton)		GO:0010717(regulation of epithelial to mesenchymal transition)//GO:1904261(positive regulation of basement membrane assembly involved in embryonic body morphogenesis)//GO:0045184(establishment of protein localization)//GO:0000226(microtubule cytoskeleton organization)//GO:0070507(regulation of microtubule cytoskeleton organization)//GO:1903690(negative regulation of wound healing, spreading of ep…
chr7	7538021	7538440	diffreps_peak_408603	7.22407	419	ENSSSCT00000088235	ENSSSCG00000001038	2.04357	5.96936e-08	1.23005e-06	up
chr10	23468074	23468274	diffreps_peak_53909	8.83249	200	ENSSSCT00000031292	KIF21B	19.8272	1.47065e-09	6.51198e-08	up	100622057	-	Ensembl:ENSSSCG00000021706	kinesin family member 21B		GO:0005871(kinesin complex)//GO:0005874(microtubule)	GO:0005524(ATP binding)//GO:0008017(microtubule binding)//GO:0016887(ATPase activity)//GO:0003777(microtubule motor activity)	GO:0008152(metabolic process)//GO:0007018(microtubule-based movement)
chr2	69650401	69650940	diffreps_peak_255161	7.14328	539	ENSSSCT00000014890	TIMM29	2.42644	7.18986e-08	1.44581e-06	up
chr1	269228834	269229900	diffreps_peak_47485	8.07512	1066	ENSSSCT00000006227	LRRC8A	2.00307	8.41167e-09	2.47273e-07	up	100154730	-	Ensembl:ENSSSCG00000005664	leucine rich repeat containing 8 family, member A		GO:0005886(plasma membrane)//GO:0034702(ion channel complex)//GO:0009986(cell surface)	GO:0005253(anion channel activity)	GO:0098656(anion transmembrane transport)//GO:0006970(response to osmotic stress)//GO:0006884(cell volume homeostasis)//GO:0002329(pre-B cell differentiation)
chr6	80976901	80977319	diffreps_peak_387524	12.3858	418	ENSSSCT00000003924	LUZP1	5.65489	4.11379e-13	1.48855e-10	up	100620499	-	Ensembl:ENSSSCG00000003532	leucine zipper protein 1		GO:0016020(membrane)//GO:0005634(nucleus)//GO:0070062(extracellular exosome)		GO:0021503(neural fold bending)//GO:0060840(artery development)//GO:0003281(ventricular septum development)
chr2	77938161	77938855	diffreps_peak_259408	8.02103	694	ENSSSCT00000015295	MIER2	2.16238	9.52724e-09	2.70773e-07	up	100517458	-	Ensembl:ENSSSCG00000014003	mesoderm induction early response 1, family member 2		GO:0005634(nucleus)	GO:0003677(DNA binding)
chrX	54848141	54849141	diffreps_peak_500900	8.05792	1000	ENSSSCT00000014022	STARD8	9.69548	8.7515e-09	2.53639e-07	up	100519288	-	-	StAR-related lipid transfer (START) domain containing 8			GO:0008289(lipid binding)	GO:0007165(signal transduction)
chr10	14467421	14467681	diffreps_peak_51843	9.53921	260	ENSSSCT00000045749	ENSSSCG00000040100	5.29027	2.88929e-10	1.79746e-08	up
chr7	75670587	75671060	diffreps_peak_425330	11.1823	473	ENSSSCT00000035771	MYH7	3.77349	6.57246e-12	9.47905e-10	up	396860	-	Ensembl:ENSSSCG00000002029	myosin, heavy chain 7, cardiac muscle, beta	ssc04260(Cardiac muscle contraction)//ssc04261(Adrenergic signaling in cardiomyocytes)//ssc04530(Tight junction)//ssc05416(Viral myocarditis)	GO:0030018(Z disc)//GO:0001725(stress fiber)//GO:0030016(myofibril)//GO:0005654(nucleoplasm)//GO:0005925(focal adhesion)//GO:0032982(myosin filament)	GO:0005524(ATP binding)//GO:0030898(actin-dependent ATPase activity)//GO:0003774(motor activity)//GO:0005516(calmodulin binding)//GO:0003779(actin binding)	GO:0014728(regulation of the force of skeletal muscle contraction)//GO:0030049(muscle filament sliding)//GO:0031449(regulation of slow-twitch skeletal muscle fiber contraction)//GO:0003009(skeletal muscle contraction)//GO:0002027(regulation of heart rate)//GO:0014883(transition between fast and slow fiber)//GO:0060048(cardiac muscle contraction)//GO:0008152(metabolic process)//GO:0055010(ventricu…
chr12	60760401	60760820	diffreps_peak_102974	7.53565	419	ENSSSCT00000050033	RAI1	5.8363	2.91303e-08	6.6599e-07	up
chrUn_NW_018084874v1	858832	859170	diffreps_peak_487348	10.9085	338	ENSSSCT00000008580	RBBP6	3.21443	1.23455e-11	1.50812e-09	up	100521783	-	Ensembl:ENSSSCG00000007830	retinoblastoma binding protein 6		GO:0005654(nucleoplasm)	GO:0044822(poly(A) RNA binding)//GO:0008270(zinc ion binding)//GO:0061630(ubiquitin protein ligase activity)	GO:0006974(cellular response to DNA damage stimulus)//GO:0035264(multicellular organism growth)//GO:0001701(in utero embryonic development)//GO:0061053(somite development)//GO:0042787(protein ubiquitination involved in ubiquitin-dependent protein catabolic process)//GO:0048568(embryonic organ development)//GO:0006275(regulation of DNA replication)
chrX	46649361	46650200	diffreps_peak_500402	7.22276	839	ENSSSCT00000013482	PHF8	4.41905	5.98747e-08	1.23321e-06	up	100520413	-	Ensembl:ENSSSCG00000012329|Vega:OTTSUSG00000004580	PHD finger protein 8		GO:0031965(nuclear membrane)//GO:0005730(nucleolus)//GO:0005634(nucleus)	GO:0008270(zinc ion binding)//GO:0071558(histone demethylase activity (H3-K27 specific))//GO:0035575(histone demethylase activity (H4-K20 specific))//GO:0032454(histone demethylase activity (H3-K9 specific))//GO:0003682(chromatin binding)//GO:0035064(methylated histone binding)//GO:0005506(iron ion binding)//GO:0051864(histone demethylase activity (H3-K36 specific))	GO:0055114(oxidation-reduction process)//GO:0061188(negative regulation of chromatin silencing at rDNA)//GO:0071557(histone H3-K27 demethylation)//GO:0033169(histone H3-K9 demethylation)//GO:0000082(G1/S transition of mitotic cell cycle)//GO:0070544(histone H3-K36 demethylation)//GO:0045943(positive regulation of transcription from RNA polymerase I promoter)//GO:0035574(histone H4-K20 demethylati…
chr17	13471221	13471523	diffreps_peak_211199	7.96461	302	ENSSSCT00000007704	ENSSSCG00000025799	12.2067	1.08491e-08	2.99587e-07	up
chr18	33185681	33185953	diffreps_peak_233024	9.95803	272	ENSSSCT00000053161	LSMEM1	26.7809	1.10146e-10	8.27645e-09	up	100519992	-	-	leucine-rich single-pass membrane protein 1		GO:0016021(integral component of membrane)//GO:0005737(cytoplasm)
chr13	106172221	106172880	diffreps_peak_124028	8.86832	659	ENSSSCT00000074670	ENSSSCG00000044118	5.86601	1.35419e-09	6.09799e-08	up
chr3	124943041	124943440	diffreps_peak_306399	11.1721	399	ENSSSCT00000009435	LPIN1	18.044	6.72845e-12	9.66551e-10	up	100170845	lipin1	Ensembl:ENSSSCG00000008624	lipin 1	ssc00561(Glycerolipid metabolism)//ssc00564(Glycerophospholipid metabolism)//	GO:0005634(nucleus)//GO:0005741(mitochondrial outer membrane)	GO:0008195(phosphatidate phosphatase activity)//GO:0003713(transcription coactivator activity)	GO:0006357(regulation of transcription from RNA polymerase II promoter)//GO:0016311(dephosphorylation)//GO:0019432(triglyceride biosynthetic process)//GO:0009062(fatty acid catabolic process)//GO:0045944(positive regulation of transcription from RNA polymerase II promoter)
chr5	78561699	78562020	diffreps_peak_354362	8.26244	321	ENSSSCT00000040975	CCDC184	23.2547	5.46457e-09	1.7738e-07	up
chrX	23631501	23632240	diffreps_peak_498136	10.3887	739	ENSSSCT00000058604	MAGEB10	2.66572	4.08588e-11	3.7592e-09	up
chr18	55953501	55954440	diffreps_peak_237943	7.82471	939	ENSSSCT00000050915	ENSSSCG00000037391	3.93838	1.49722e-08	3.8636e-07	up
chr15	96477421	96478180	diffreps_peak_186957	7.69371	759	ENSSSCT00000025082	CAVIN2	5.30304	2.02436e-08	4.92648e-07	up
chr14	108429221	108429660	diffreps_peak_166198	6.51721	439	ENSSSCT00000011503	LCOR	3.71786	3.03942e-07	5.09996e-06	up	100156377	-	-	ligand dependent nuclear receptor corepressor			GO:0008134(transcription factor binding)//GO:0003677(DNA binding)//GO:0003700(transcription factor activity, sequence-specific DNA binding)	GO:0006366(transcription from RNA polymerase II promoter)//GO:0000122(negative regulation of transcription from RNA polymerase II promoter)
chr5	88848703	88848955	diffreps_peak_357162	10.5214	252	ENSSSCT00000024929	CEP83	3.68807	3.01046e-11	2.97649e-09	up	100624783	CCDC41	Ensembl:ENSSSCG00000024563	centrosomal protein 83kDa		GO:0005814(centriole)		GO:0042384(cilium assembly)//GO:0048278(vesicle docking)//GO:0051660(establishment of centrosome localization)
chr3	106301321	106301760	diffreps_peak_301812	8.59328	439	ENSSSCT00000009313	LTBP1	16.6061	2.55104e-09	9.89459e-08	up
chr17	38111661	38111920	diffreps_peak_216592	11.9893	259	ENSSSCT00000025489	TP53INP2	4.52657	1.025e-12	2.61125e-10	up	100152247	-	Ensembl:ENSSSCG00000022099	tumor protein p53 inducible nuclear protein 2		GO:0005776(autophagosome)//GO:0005634(nucleus)//GO:0005829(cytosol)	GO:0043130(ubiquitin binding)	GO:0010508(positive regulation of autophagy)//GO:1903828(negative regulation of cellular protein localization)//GO:0001649(osteoblast differentiation)//GO:0001894(tissue homeostasis)//GO:0006511(ubiquitin-dependent protein catabolic process)//GO:0000045(autophagosome assembly)//GO:0045893(positive regulation of transcription, DNA-templated)
chr4	94060161	94061080	diffreps_peak_323496	9.67514	919	ENSSSCT00000066112	ARHGEF2	14.514	2.11283e-10	1.39892e-08	up	100145887	GEF-H1	Ensembl:ENSSSCG00000006502	Rho/Rac guanine nucleotide exchange factor (GEF) 2		GO:0005923(bicellular tight junction)//GO:0097481(neuronal postsynaptic density)//GO:0031982(vesicle)//GO:0005874(microtubule)//GO:0043234(protein complex)//GO:0005794(Golgi apparatus)//GO:0005925(focal adhesion)//GO:0043198(dendritic shaft)//GO:0005819(spindle)//GO:0016023(cytoplasmic, membrane-bounded vesicle)//GO:0032587(ruffle membrane)//GO:0005856(cytoskeleton)//GO:0005737(cytoplasm)//GO:004…	GO:0017048(Rho GTPase binding)//GO:0030676(Rac guanyl-nucleotide exchange factor activity)//GO:0048365(Rac GTPase binding)//GO:0005089(Rho guanyl-nucleotide exchange factor activity)//GO:0008017(microtubule binding)//GO:0046872(metal ion binding)	GO:0007026(negative regulation of microtubule depolymerization)//GO:0007015(actin filament organization)//GO:0032755(positive regulation of interleukin-6 production)//GO:0033209(tumor necrosis factor-mediated signaling pathway)//GO:0043547(positive regulation of GTPase activity)//GO:0032760(positive regulation of tumor necrosis factor production)//GO:0000902(cell morphogenesis)//GO:0045944(positi…
chr2	66984361	66984760	diffreps_peak_254350	10.1575	399	ENSSSCT00000081329	ENSSSCG00000045115	56.6406	6.95767e-11	5.7169e-09	up
chr5	10038950	10039300	diffreps_peak_338623	11.467	350	ENSSSCT00000050486	H1-0	4.46134	3.41232e-12	5.95353e-10	up
chr6	12930409	12930868	diffreps_peak_363917	10.24	459	ENSSSCT00000003010	MLKL	4.18803	5.75464e-11	4.92937e-09	up	100736792	-	-	mixed lineage kinase domain-like	ssc04668(TNF signaling pathway)	GO:0005886(plasma membrane)//GO:0005737(cytoplasm)	GO:0004672(protein kinase activity)//GO:0005524(ATP binding)//GO:0019901(protein kinase binding)//GO:0032403(protein complex binding)	GO:0006468(protein phosphorylation)//GO:0070207(protein homotrimerization)
chr3	52486081	52486540	diffreps_peak_291115	6.76266	459	ENSSSCT00000008941	MAP4K4	3.13288	1.7272e-07	3.11266e-06	up	100516547	-	-	mitogen-activated protein kinase kinase kinase kinase 4		GO:0005737(cytoplasm)	GO:0005524(ATP binding)//GO:0008349(MAP kinase kinase kinase kinase activity)//GO:0004674(protein serine/threonine kinase activity)	GO:0031098(stress-activated protein kinase signaling cascade)//GO:0006468(protein phosphorylation)//GO:0007346(regulation of mitotic cell cycle)//GO:0042981(regulation of apoptotic process)//GO:0048812(neuron projection morphogenesis)
chr17	62870261	62871155	diffreps_peak_224803	8.54566	894	ENSSSCT00000039616	SOX18	13.5066	2.84667e-09	1.07743e-07	up	100049667	-	-	SRY (sex determining region Y)-box 18
chrX	87150861	87151300	diffreps_peak_502812	5.26077	439	ENSSSCT00000013723	RNF128	8.91346	5.48569e-06	6.66246e-05	up	100515872	-	Ensembl:ENSSSCG00000012551|Vega:OTTSUSG00000004772	ring finger protein 128, E3 ubiquitin protein ligase		GO:0005783(endoplasmic reticulum)//GO:0016021(integral component of membrane)//GO:0005794(Golgi apparatus)//GO:0005770(late endosome)	GO:0008270(zinc ion binding)	GO:0031647(regulation of protein stability)//GO:0042036(negative regulation of cytokine biosynthetic process)
chr12	40798241	40798606	diffreps_peak_93568	9.97845	365	ENSSSCT00000019290	CCL2	18.0833	1.05087e-10	7.96626e-09	up	397422	MCP-1	Ensembl:ENSSSCG00000017723	chemokine (C-C motif) ligand 2	ssc04060(Cytokine-cytokine receptor interaction)//ssc04062(Chemokine signaling pathway)//ssc04621(NOD-like receptor signaling pathway)//ssc04668(TNF signaling pathway)//	GO:0005622(intracellular)//GO:0005615(extracellular space)	GO:0048020(CCR chemokine receptor binding)//GO:0031727(CCR2 chemokine receptor binding)//GO:0008009(chemokine activity)	GO:0051770(positive regulation of nitric-oxide synthase biosynthetic process)//GO:0090280(positive regulation of calcium ion import)//GO:0009611(response to wounding)//GO:0048246(macrophage chemotaxis)//GO:0050729(positive regulation of inflammatory response)//GO:0010759(positive regulation of macrophage chemotaxis)//GO:0016525(negative regulation of angiogenesis)//GO:0050870(positive regulation …
chrX	84148082	84148580	diffreps_peak_502612	7.77374	498	ENSSSCT00000030099	BEX4	4.21687	1.68366e-08	4.24981e-07	up	100627578	-	-	brain expressed, X-linked 4		GO:0005634(nucleus)//GO:0005737(cytoplasm)
chr1	203937441	203937760	diffreps_peak_35556	8.18723	319	ENSSSCT00000037462	ADAMTSL1	21.7013	6.49779e-09	2.02831e-07	up
chr14	74204467	74205273	diffreps_peak_159834	9.39847	806	ENSSSCT00000059317	UNC5B	13.1617	3.99508e-10	2.3299e-08	up	733600	p53RDL1	Ensembl:ENSSSCG00000010276	unc-5 netrin receptor B	ssc04360(Axon guidance)	GO:0016021(integral component of membrane)		GO:0033564(anterior/posterior axon guidance)//GO:0043524(negative regulation of neuron apoptotic process)//GO:0014068(positive regulation of phosphatidylinositol 3-kinase signaling)//GO:2001240(negative regulation of extrinsic apoptotic signaling pathway in absence of ligand)//GO:0007165(signal transduction)
chr7	90937531	90938057	diffreps_peak_428923	9.03965	526	ENSSSCT00000002546	FAM71D	37.5943	9.12748e-10	4.48053e-08	up	100152251	-	-	family with sequence similarity 71, member D		GO:0005654(nucleoplasm)//GO:0005634(nucleus)//GO:0005737(cytoplasm)
chr11	71062201	71062700	diffreps_peak_77599	7.03474	499	ENSSSCT00000010448	ENSSSCG00000009530	6.30461	9.23118e-08	1.79054e-06	up
chr3	78907881	78908402	diffreps_peak_296188	9.56171	521	ENSSSCT00000009167	EHBP1	10.4203	2.74341e-10	1.7234e-08	up	100520668	-	Ensembl:ENSSSCG00000008372	EH domain binding protein 1
chr12	24315521	24316280	diffreps_peak_89215	9.07807	759	ENSSSCT00000019079	NFE2L1	2.24541	8.35464e-10	4.19531e-08	up	106505015	-	-	nuclear factor, erythroid 2-like 1			GO:0003700(transcription factor activity, sequence-specific DNA binding)	GO:0034599(cellular response to oxidative stress)//GO:0045944(positive regulation of transcription from RNA polymerase II promoter)
chrUn_NW_018085219v1	189741	190080	diffreps_peak_493468	7.68891	339	ENSSSCT00000044486	ENSSSCG00000039604	31.5331	2.04686e-08	4.971e-07	up
chr9	114054424	114054628	diffreps_peak_478816	5.88719	204	ENSSSCT00000016863	PRRC2C	2.02731	1.29662e-06	1.84322e-05	up	100157197	BAT2L2	Ensembl:ENSSSCG00000015480	proline-rich coiled-coil 2C		GO:0016020(membrane)	GO:0044822(poly(A) RNA binding)//GO:0008022(protein C-terminus binding)	GO:0002244(hematopoietic progenitor cell differentiation)
chr13	53085341	53085731	diffreps_peak_114962	9.15233	390	ENSSSCT00000050841	EIF4E3	26.0233	7.0415e-10	3.65178e-08	up	100525891	-	-	eukaryotic translation initiation factor 4E family member 3		GO:0005737(cytoplasm)	GO:0003743(translation initiation factor activity)	GO:0006413(translational initiation)
chr14	123545134	123545780	diffreps_peak_169725	5.39443	646	ENSSSCT00000011635	TCF7L2	2.73185	4.03243e-06	5.03366e-05	up	100153922	-	-	transcription factor 7-like 2 (T-cell specific, HMG-box)	ssc04310(Wnt signaling pathway)//ssc04390(Hippo signaling pathway)//ssc04520(Adherens junction)//ssc04916(Melanogenesis)//ssc05200(Pathways in cancer)//ssc05210(Colorectal cancer)//ssc05213(Endometrial cancer)//ssc05215(Prostate cancer)//ssc05216(Thyroid cancer)//ssc05217(Basal cell carcinoma)//ssc05221(Acute myeloid leukemia)//ssc05412(Arrhythmogenic right ventricular cardiomyopathy (ARVC))	GO:0032993(protein-DNA complex)//GO:0005667(transcription factor complex)//GO:0070369(beta-catenin-TCF7L2 complex)//GO:0005737(cytoplasm)//GO:0000790(nuclear chromatin)	GO:0008013(beta-catenin binding)//GO:0000978(RNA polymerase II core promoter proximal region sequence-specific DNA binding)//GO:0003700(transcription factor activity, sequence-specific DNA binding)//GO:0019901(protein kinase binding)//GO:0043565(sequence-specific DNA binding)//GO:0000979(RNA polymerase II core promoter sequence-specific DNA binding)//GO:0003682(chromatin binding)//GO:0044212(tran…	GO:1901142(insulin metabolic process)//GO:0030514(negative regulation of BMP signaling pathway)//GO:0032350(regulation of hormone metabolic process)//GO:0001678(cellular glucose homeostasis)//GO:0021915(neural tube development)//GO:0046621(negative regulation of organ growth)//GO:0000122(negative regulation of transcription from RNA polymerase II promoter)//GO:0030538(embryonic genitalia morphoge…
chr4	94833751	94834560	diffreps_peak_324125	9.73121	809	ENSSSCT00000007162	PBXIP1	2.29192	1.85689e-10	1.26415e-08	up	100151902	-	-	pre-B-cell leukemia homeobox interacting protein 1
chr13	68581301	68581860	diffreps_peak_116709	6.70588	559	ENSSSCT00000030744	RAF1	2.06636	1.96843e-07	3.47903e-06	up	100579145	-	-	v-raf-1 murine leukemia viral oncogene homolog 1
chr9	66473641	66474260	diffreps_peak_472177	6.85855	619	ENSSSCT00000028316	SLC41A1	2.88657	1.38499e-07	2.56029e-06	up	100626641	-	Ensembl:ENSSSCG00000020783	solute carrier family 41 (magnesium transporter), member 1		GO:0016021(integral component of membrane)	GO:0008324(cation transmembrane transporter activity)	GO:0098655(cation transmembrane transport)
chr9	20621810	20622080	diffreps_peak_463843	12.659	270	ENSSSCT00000016277	PRSS23	6.72985	2.19264e-13	1.07026e-10	up	100520683	-	Ensembl:ENSSSCG00000014921	protease, serine, 23		GO:0005634(nucleus)//GO:0070062(extracellular exosome)	GO:0004252(serine-type endopeptidase activity)	GO:0006508(proteolysis)
chr3	17636241	17637140	diffreps_peak_281485	6.92399	899	ENSSSCT00000008534	RNF40	4.05829	1.19127e-07	2.23874e-06	up	100515077	-	Ensembl:ENSSSCG00000007786	ring finger protein 40, E3 ubiquitin protein ligase		GO:0005654(nucleoplasm)//GO:0033503(HULC complex)//GO:0016020(membrane)	GO:0004842(ubiquitin-protein transferase activity)//GO:0008270(zinc ion binding)//GO:0031625(ubiquitin protein ligase binding)//GO:0003730(mRNA 3'-UTR binding)//GO:0042803(protein homodimerization activity)	GO:1900364(negative regulation of mRNA polyadenylation)//GO:2001168(positive regulation of histone H2B ubiquitination)//GO:0033523(histone H2B ubiquitination)//GO:0010390(histone monoubiquitination)
chr6	54447061	54448074	diffreps_peak_377398	8.06772	1013	ENSSSCT00000071630	CD37	3.59582	8.55614e-09	2.49548e-07	up	100624694	-	-	CD37 molecule	ssc04640(Hematopoietic cell lineage)	GO:0001772(immunological synapse)//GO:0005887(integral component of plasma membrane)//GO:0070062(extracellular exosome)		GO:0008285(negative regulation of cell proliferation)//GO:0002639(positive regulation of immunoglobulin production)//GO:0002920(regulation of humoral immune response)//GO:0042832(defense response to protozoan)//GO:0030886(negative regulation of myeloid dendritic cell activation)//GO:0050688(regulation of defense response to virus)//GO:0007166(cell surface receptor signaling pathway)
chr2	6430152	6430480	diffreps_peak_240335	9.63839	328	ENSSSCT00000014174	FOSL1	10.82	2.29938e-10	1.49106e-08	up	100525205	-	Ensembl:ENSSSCG00000012967	FOS-like antigen 1	ssc04310(Wnt signaling pathway)//ssc04380(Osteoclast differentiation)//ssc05166(HTLV-I infection)	GO:0005654(nucleoplasm)//GO:0005634(nucleus)	GO:0000978(RNA polymerase II core promoter proximal region sequence-specific DNA binding)//GO:0000982(transcription factor activity, RNA polymerase II core promoter proximal region sequence-specific binding)	GO:0060674(placenta blood vessel development)//GO:0001701(in utero embryonic development)//GO:0031668(cellular response to extracellular stimulus)//GO:0007296(vitellogenesis)//GO:0006357(regulation of transcription from RNA polymerase II promoter)//GO:2000144(positive regulation of DNA-templated transcription, initiation)
chr3	70593181	70593408	diffreps_peak_294505	5.05988	227	ENSSSCT00000009102	CYP26B1	53.1	8.71212e-06	0.000100279	up
chr1	98514141	98514820	diffreps_peak_15090	9.37934	679	ENSSSCT00000044286	SMAD7	10.467	4.17503e-10	2.41415e-08	up	100521305	-	Ensembl:ENSSSCG00000004507|Vega:OTTSUSG00000002486	SMAD family member 7	ssc04350(TGF-beta signaling pathway)//ssc04390(Hippo signaling pathway)	GO:0005667(transcription factor complex)//GO:0005634(nucleus)//GO:0016342(catenin complex)//GO:0005737(cytoplasm)//GO:0005913(cell-cell adherens junction)	GO:0031625(ubiquitin protein ligase binding)//GO:0008013(beta-catenin binding)//GO:0005518(collagen binding)//GO:0003700(transcription factor activity, sequence-specific DNA binding)//GO:0030617(transforming growth factor beta receptor, inhibitory cytoplasmic mediator activity)//GO:0034713(type I transforming growth factor beta receptor binding)//GO:0044212(transcription regulatory region DNA bin…	GO:0030514(negative regulation of BMP signaling pathway)//GO:0060412(ventricular septum morphogenesis)//GO:0034333(adherens junction assembly)//GO:0000122(negative regulation of transcription from RNA polymerase II promoter)//GO:0007179(transforming growth factor beta receptor signaling pathway)//GO:0034616(response to laminar fluid shear stress)//GO:0006351(transcription, DNA-templated)//GO:0033…
chr2	49229461	49230320	diffreps_peak_250119	10.6582	859	ENSSSCT00000014648	ADM	13.2548	2.1966e-11	2.33228e-09	up	397195	-	Ensembl:ENSSSCG00000013408	adrenomedullin		GO:0005615(extracellular space)//GO:0005737(cytoplasm)	GO:0005179(hormone activity)	GO:0043116(negative regulation of vascular permeability)//GO:0060670(branching involved in labyrinthine layer morphogenesis)//GO:0008284(positive regulation of cell proliferation)//GO:0007507(heart development)//GO:0045766(positive regulation of angiogenesis)//GO:0050829(defense response to Gram-negative bacterium)//GO:0019731(antibacterial humoral response)//GO:0006171(cAMP biosynthetic process)…
chr7	47934548	47935364	diffreps_peak_418924	7.767	816	ENSSSCT00000001974	ADAMTS7	11.4223	1.71001e-08	4.30375e-07	up	100154398	-	Ensembl:ENSSSCG00000001765	ADAM metallopeptidase with thrombospondin type 1 motif, 7		GO:0005578(proteinaceous extracellular matrix)//GO:0009986(cell surface)	GO:0008270(zinc ion binding)//GO:0004222(metalloendopeptidase activity)	GO:0071773(cellular response to BMP stimulus)//GO:0071347(cellular response to interleukin-1)//GO:0098779(mitophagy in response to mitochondrial depolarization)//GO:0032331(negative regulation of chondrocyte differentiation)//GO:0071356(cellular response to tumor necrosis factor)//GO:0051603(proteolysis involved in cellular protein catabolic process)
chr9	124402952	124403560	diffreps_peak_481732	9.80575	608	ENSSSCT00000016945	LAMC1	9.51978	1.56404e-10	1.09696e-08	up	100127442	LAMB2	-	laminin, gamma 1 (formerly LAMB2)		GO:0070062(extracellular exosome)//GO:0043259(laminin-10 complex)	GO:0005201(extracellular matrix structural constituent)//GO:0043208(glycosphingolipid binding)	GO:0006461(protein complex assembly)//GO:0031175(neuron projection development)//GO:0034446(substrate adhesion-dependent cell spreading)//GO:0031581(hemidesmosome assembly)//GO:0016477(cell migration)
chr6	92312390	92312741	diffreps_peak_392055	9.54719	351	ENSSSCT00000004033	MAP7D1	3.03437	2.83668e-10	1.77027e-08	up	100511265	-	Ensembl:ENSSSCG00000003637	MAP7 domain containing 1		GO:0015630(microtubule cytoskeleton)	GO:0005198(structural molecule activity)	GO:0000226(microtubule cytoskeleton organization)
chr6	155894361	155894600	diffreps_peak_401084	10.0435	239	ENSSSCT00000042216	ENSSSCG00000003839	18.3889	9.04656e-11	7.07336e-09	up
chr6	117824445	117824729	diffreps_peak_397000	11.0777	284	ENSSSCT00000004137	NOL4	13.7911	8.36089e-12	1.13157e-09	up
chr1	158861081	158861700	diffreps_peak_26764	9.50411	619	ENSSSCT00000005402	PHLPP1	12.751	3.13251e-10	1.91996e-08	up	100154633	-	Ensembl:ENSSSCG00000004896	PH domain and leucine rich repeat protein phosphatase 1	ssc04151(PI3K-Akt signaling pathway)		GO:0003824(catalytic activity)	GO:0008152(metabolic process)//GO:0009649(entrainment of circadian clock)//GO:0002667(regulation of T cell anergy)//GO:0046328(regulation of JNK cascade)//GO:1900744(regulation of p38MAPK cascade)//GO:0042981(regulation of apoptotic process)//GO:0051898(negative regulation of protein kinase B signaling)
chr7	47664761	47665240	diffreps_peak_418839	5.15934	479	ENSSSCT00000001963	WDR61	5.98813	6.92889e-06	8.23165e-05	up	100153204	-	Ensembl:ENSSSCG00000001757	WD repeat domain 61	ssc03018(RNA degradation)	GO:0035327(transcriptionally active chromatin)//GO:0055087(Ski complex)//GO:0016593(Cdc73/Paf1 complex)		GO:0080182(histone H3-K4 trimethylation)//GO:0045638(negative regulation of myeloid cell differentiation)//GO:2001162(positive regulation of histone H3-K79 methylation)//GO:0032968(positive regulation of transcription elongation from RNA polymerase II promoter)//GO:0051571(positive regulation of histone H3-K4 methylation)
chrX	59895921	59896802	diffreps_peak_501619	10.8422	881	ENSSSCT00000060205	RLIM	3.19788	1.43816e-11	1.69144e-09	up	100511426	-	Ensembl:ENSSSCG00000028538	ring finger protein, LIM domain interacting			GO:0008270(zinc ion binding)
chr18	8116653	8116907	diffreps_peak_227277	8.55559	254	ENSSSCT00000029326	PRSS37	41.6356	2.78234e-09	1.05862e-07	up
chr12	4255441	4256140	diffreps_peak_81583	10.5625	699	ENSSSCT00000018692	SEPTIN9	4.50593	2.73833e-11	2.76127e-09	up
chrX	125292946	125293175	diffreps_peak_506271	7.5875	229	ENSSSCT00000035558	F8	8.58	2.58521e-08	6.03392e-07	up	397339	-	Ensembl:ENSSSCG00000012818|Vega:OTTSUSG00000004959	coagulation factor VIII, procoagulant component	ssc04610(Complement and coagulation cascades)	GO:0005615(extracellular space)	GO:0005507(copper ion binding)//GO:0016491(oxidoreductase activity)	GO:0055114(oxidation-reduction process)//GO:0030168(platelet activation)//GO:0006953(acute-phase response)
chr1	243172981	243174420	diffreps_peak_41947	5.51553	1439	ENSSSCT00000028138	PGAP4	2.72516	3.05118e-06	3.94819e-05	up
chr12	53883941	53884320	diffreps_peak_100244	12.8168	379	ENSSSCT00000019575	CCDC42	25.0669	1.52469e-13	9.2314e-11	up	100514007	-	Ensembl:ENSSSCG00000017988	coiled-coil domain containing 42
chr13	74720701	74721145	diffreps_peak_118900	8.58682	444	ENSSSCT00000024377	CDV3	6.2053	2.58927e-09	1.00139e-07	up
chr18	9224847	9225960	diffreps_peak_227664	10.6137	1113	ENSSSCT00000017961	DENND2A	3.7277	2.43414e-11	2.52884e-09	up	100514997	-	Ensembl:ENSSSCG00000016497	DENN/MADD domain containing 2A		GO:0015629(actin cytoskeleton)	GO:0017112(Rab guanyl-nucleotide exchange factor activity)	GO:0042147(retrograde transport, endosome to Golgi)//GO:0043547(positive regulation of GTPase activity)
chr11	71064081	71065900	diffreps_peak_77601	7.79821	1819	ENSSSCT00000010448	ENSSSCG00000009530	7.9554	1.59145e-08	4.05813e-07	up
chr14	111475301	111475660	diffreps_peak_167106	8.75995	359	ENSSSCT00000011546	SCD	4.74793	1.73798e-09	7.41537e-08	up	396670	-	Ensembl:ENSSSCG00000010554|Vega:OTTSUSG00000001707	stearoyl-CoA desaturase (delta-9-desaturase)	ssc01040(Biosynthesis of unsaturated fatty acids)//	GO:0005783(endoplasmic reticulum)//GO:0016021(integral component of membrane)//GO:0005789(endoplasmic reticulum membrane)	GO:0005506(iron ion binding)//GO:0016491(oxidoreductase activity)//GO:0016717(oxidoreductase activity, acting on paired donors, with oxidation of a pair of donors resulting in the reduction of molecular oxygen to two molecules of water)//GO:0004768(stearoyl-CoA 9-desaturase activity)	GO:0055114(oxidation-reduction process)//GO:0006636(unsaturated fatty acid biosynthetic process)//GO:0006633(fatty acid biosynthetic process)
chr15	81932587	81933060	diffreps_peak_184413	8.99461	473	ENSSSCT00000060973	HOXD8	2.50688	1.01248e-09	4.86863e-08	up	100515172	-	-	homeobox D8		GO:0005634(nucleus)	GO:0000977(RNA polymerase II regulatory region sequence-specific DNA binding)//GO:0001228(transcriptional activator activity, RNA polymerase II transcription regulatory region sequence-specific binding)	GO:0048705(skeletal system morphogenesis)//GO:0006366(transcription from RNA polymerase II promoter)//GO:0045944(positive regulation of transcription from RNA polymerase II promoter)//GO:0000122(negative regulation of transcription from RNA polymerase II promoter)//GO:0009952(anterior/posterior pattern specification)
chr3	31864322	31864655	diffreps_peak_285477	6.40144	333	ENSSSCT00000024171	PRM2	70.4282	3.96787e-07	6.46771e-06	up	397486	P2	Ensembl:ENSSSCG00000024307	protamine 2		GO:0005634(nucleus)//GO:0000786(nucleosome)	GO:0003677(DNA binding)	GO:0030261(chromosome condensation)//GO:0007275(multicellular organism development)//GO:0007283(spermatogenesis)//GO:0006997(nucleus organization)//GO:0007286(spermatid development)
chr6	53079198	53080340	diffreps_peak_376569	10.9549	1142	ENSSSCT00000049575	CCDC9	5.99386	1.10931e-11	1.39297e-09	up	100517590	-	Ensembl:ENSSSCG00000024240	coiled-coil domain containing 9			GO:0044822(poly(A) RNA binding)
chr12	50491601	50492519	diffreps_peak_97955	7.2064	918	ENSSSCT00000019459	MYBBP1A	2.48123	6.21721e-08	1.2749e-06	up	100520635	-	Ensembl:ENSSSCG00000017882	MYB binding protein (P160) 1a		GO:0016020(membrane)//GO:0043231(intracellular membrane-bounded organelle)//GO:0005737(cytoplasm)//GO:0042564(NLS-dependent protein nuclear import complex)	GO:0003887(DNA-directed DNA polymerase activity)//GO:0044822(poly(A) RNA binding)//GO:0001047(core promoter binding)//GO:0003714(transcription corepressor activity)	GO:0071158(positive regulation of cell cycle arrest)//GO:0032922(circadian regulation of gene expression)//GO:2000210(positive regulation of anoikis)//GO:0006351(transcription, DNA-templated)//GO:0022904(respiratory electron transport chain)//GO:0006913(nucleocytoplasmic transport)//GO:0071897(DNA biosynthetic process)//GO:0001649(osteoblast differentiation)//GO:0045892(negative regulation of tra…
chr17	18958164	18958395	diffreps_peak_212047	11.1119	231	ENSSSCT00000007734	ANKEF1	18.0011	7.72903e-12	1.06863e-09	up	100517504	ANKRD5	Ensembl:ENSSSCG00000007063	ankyrin repeat and EF-hand domain containing 1
chr8	3813181	3813420	diffreps_peak_437789	7.97457	239	ENSSSCT00000038401	TADA2B	2.61151	1.0603e-08	2.94405e-07	up	100622052	-	-	transcriptional adaptor 2B		GO:0030914(STAGA complex)//GO:0070461(SAGA-type complex)	GO:0008270(zinc ion binding)//GO:0003700(transcription factor activity, sequence-specific DNA binding)//GO:0003682(chromatin binding)//GO:0003677(DNA binding)//GO:0004402(histone acetyltransferase activity)//GO:0003713(transcription coactivator activity)	GO:0006357(regulation of transcription from RNA polymerase II promoter)//GO:0035066(positive regulation of histone acetylation)//GO:0016573(histone acetylation)//GO:0006338(chromatin remodeling)
chrX	84223221	84223681	diffreps_peak_502617	8.29518	460	ENSSSCT00000013694	BEX1	2.26142	5.06784e-09	1.67285e-07	up	100513130	-	Ensembl:ENSSSCG00000012525	brain expressed, X-linked 1
chr13	145631041	145631540	diffreps_peak_132575	11.5841	499	ENSSSCT00000040578	ZBTB20	3.26532	2.60572e-12	4.93653e-10	up	102158380	-	-	zinc finger and BTB domain containing 20			GO:0003676(nucleic acid binding)//GO:0046872(metal ion binding)
chr2	77211281	77211870	diffreps_peak_258960	10.2443	589	ENSSSCT00000014676	MIDN	10.953	5.69824e-11	4.89422e-09	up	100512395	-	Ensembl:ENSSSCG00000013432	midnolin		GO:0005730(nucleolus)//GO:0005829(cytosol)
chr7	4934833	4935100	diffreps_peak_408254	7.35539	267	ENSSSCT00000001119	SNRNP48	2.70156	4.41178e-08	9.48471e-07	up	100152326	-	-	small nuclear ribonucleoprotein 48kDa (U11/U12)		GO:0005689(U12-type spliceosomal complex)//GO:0005737(cytoplasm)
chr1	217643587	217644074	diffreps_peak_37071	8.82478	487	ENSSSCT00000005757	GLIS3	2.42254	1.497e-09	6.60784e-08	up
chr5	7393341	7393760	diffreps_peak_337378	6.76837	419	ENSSSCT00000026332	EP300	2.12743	1.70461e-07	3.07753e-06	up	100156226	-	Ensembl:ENSSSCG00000000068	E1A binding protein p300	ssc04024(cAMP signaling pathway)//ssc04066(HIF-1 signaling pathway)//ssc04068(FoxO signaling pathway)//ssc04110(Cell cycle)//ssc04310(Wnt signaling pathway)//ssc04330(Notch signaling pathway)//ssc04350(TGF-beta signaling pathway)//ssc04520(Adherens junction)//ssc04630(Jak-STAT signaling pathway)//ssc04720(Long-term potentiation)//ssc04916(Melanogenesis)//ssc04919(Thyroid hormone signaling pathway…	GO:0005667(transcription factor complex)//GO:0005737(cytoplasm)//GO:0000123(histone acetyltransferase complex)	GO:0008270(zinc ion binding)//GO:0031490(chromatin DNA binding)//GO:0001102(RNA polymerase II activating transcription factor binding)//GO:0008013(beta-catenin binding)//GO:0004468(lysine N-acetyltransferase activity, acting on acetyl phosphate as donor)//GO:0000979(RNA polymerase II core promoter sequence-specific DNA binding)//GO:0003684(damaged DNA binding)//GO:0050681(androgen receptor bindin…	GO:0043969(histone H2B acetylation)//GO:0001756(somitogenesis)//GO:0000122(negative regulation of transcription from RNA polymerase II promoter)//GO:0034644(cellular response to UV)//GO:0007519(skeletal muscle tissue development)//GO:0045444(fat cell differentiation)//GO:0007507(heart development)//GO:0009887(organ morphogenesis)//GO:0060765(regulation of androgen receptor signaling pathway)//GO:…
chr15	84226952	84227420	diffreps_peak_184910	8.53922	468	ENSSSCT00000051202	ENSSSCG00000036052	15.3472	2.88922e-09	1.08956e-07	up
chr1	108996381	108996715	diffreps_peak_17151	10.8296	334	ENSSSCT00000071412	TPM1	11.6962	1.48053e-11	1.72825e-09	up	100037999	-	Ensembl:ENSSSCG00000004570	tropomyosin 1 (alpha)	ssc04260(Cardiac muscle contraction)//ssc04261(Adrenergic signaling in cardiomyocytes)//ssc05206(MicroRNAs in cancer)//ssc05410(Hypertrophic cardiomyopathy (HCM))//ssc05414(Dilated cardiomyopathy)	GO:0001725(stress fiber)//GO:0030016(myofibril)//GO:0032059(bleb)//GO:0031941(filamentous actin)//GO:0032587(ruffle membrane)//GO:0005856(cytoskeleton)//GO:0005737(cytoplasm)	GO:0003779(actin binding)//GO:0008092(cytoskeletal protein binding)	GO:0045214(sarcomere organization)//GO:0034614(cellular response to reactive oxygen species)//GO:0001701(in utero embryonic development)//GO:0060048(cardiac muscle contraction)//GO:0055010(ventricular cardiac muscle tissue morphogenesis)//GO:0003065(positive regulation of heart rate by epinephrine)
chrX	84476381	84477400	diffreps_peak_502658	10.1523	1019	ENSSSCT00000013699	ENSSSCG00000012531	3.59256	7.04232e-11	5.77263e-09	up
chr4	85205581	85205900	diffreps_peak_321575	10.5499	319	ENSSSCT00000027133	LRRC52	11.2112	2.81918e-11	2.82705e-09	up	100152608	-	Ensembl:ENSSSCG00000029977	leucine rich repeat containing 52		GO:0016021(integral component of membrane)
chr4	123386921	123387160	diffreps_peak_332240	7.14582	239	ENSSSCT00000061853	GCLM	5.96084	7.14791e-08	1.43857e-06	up	100153977	-	-	glutamate-cysteine ligase, modifier subunit	ssc00270(Cysteine and methionine metabolism)//ssc00480(Glutathione metabolism)//	GO:0017109(glutamate-cysteine ligase complex)	GO:0030234(enzyme regulator activity)//GO:0046982(protein heterodimerization activity)//GO:0035226(glutamate-cysteine ligase catalytic subunit binding)//GO:0004357(glutamate-cysteine ligase activity)	GO:0006750(glutathione biosynthetic process)//GO:0042493(response to drug)//GO:0006979(response to oxidative stress)//GO:0051900(regulation of mitochondrial depolarization)//GO:0006534(cysteine metabolic process)//GO:0006536(glutamate metabolic process)//GO:0035229(positive regulation of glutamate-cysteine ligase activity)//GO:0050880(regulation of blood vessel size)//GO:2001237(negative regulati…
chr4	42460161	42460495	diffreps_peak_315830	11.2995	334	ENSSSCT00000006692	GEM	21.1017	5.01801e-12	7.78736e-10	up	404772	-	Ensembl:ENSSSCG00000006105|Vega:OTTSUSG00000001824	GTP binding protein overexpressed in skeletal muscle		GO:0072686(mitotic spindle)//GO:0030496(midbody)//GO:0005634(nucleus)//GO:0009898(cytoplasmic side of plasma membrane)//GO:0051233(spindle midzone)	GO:0003924(GTPase activity)//GO:0000287(magnesium ion binding)//GO:0005525(GTP binding)//GO:0019003(GDP binding)	GO:0008152(metabolic process)//GO:0051276(chromosome organization)//GO:0007067(mitotic nuclear division)//GO:0007264(small GTPase mediated signal transduction)//GO:0051310(metaphase plate congression)
chr5	64608121	64608480	diffreps_peak_351346	8.40745	359	ENSSSCT00000000775	VWF	6.1216	3.9134e-09	1.37642e-07	up	399543	-	Ensembl:ENSSSCG00000000712|Vega:OTTSUSG00000001056	von Willebrand factor	ssc04151(PI3K-Akt signaling pathway)//ssc04510(Focal adhesion)//ssc04512(ECM-receptor interaction)//ssc04610(Complement and coagulation cascades)//ssc04611(Platelet activation)	GO:0009897(external side of plasma membrane)//GO:0070062(extracellular exosome)//GO:0005576(extracellular region)//GO:0033093(Weibel-Palade body)//GO:0005783(endoplasmic reticulum)//GO:0005578(proteinaceous extracellular matrix)//GO:0031012(extracellular matrix)	GO:0019865(immunoglobulin binding)//GO:0002020(protease binding)//GO:0042803(protein homodimerization activity)//GO:0005518(collagen binding)//GO:0047485(protein N-terminus binding)//GO:0051087(chaperone binding)//GO:0005178(integrin binding)//GO:0001948(glycoprotein binding)	GO:0030168(platelet activation)//GO:0051260(protein homooligomerization)//GO:0007596(blood coagulation)//GO:0001889(liver development)//GO:0007155(cell adhesion)//GO:0007599(hemostasis)//GO:0031589(cell-substrate adhesion)//GO:0001890(placenta development)
chr4	22989741	22990287	diffreps_peak_312699	8.88406	546	ENSSSCT00000055503	TRPS1	3.04588	1.306e-09	5.9423e-08	up
chr1	152975601	152976260	diffreps_peak_26286	8.22486	659	ENSSSCT00000045454	CD226	50.8571	5.95848e-09	1.89799e-07	up	100517508	-	-	CD226 molecule	ssc04514(Cell adhesion molecules (CAMs))	GO:0009897(external side of plasma membrane)//GO:0005887(integral component of plasma membrane)//GO:0005913(cell-cell adherens junction)	GO:0019901(protein kinase binding)//GO:0042803(protein homodimerization activity)//GO:0004872(receptor activity)//GO:0005102(receptor binding)//GO:0005178(integrin binding)//GO:0050839(cell adhesion molecule binding)	GO:0007157(heterophilic cell-cell adhesion via plasma membrane cell adhesion molecules)//GO:0002860(positive regulation of natural killer cell mediated cytotoxicity directed against tumor cell target)//GO:0033005(positive regulation of mast cell activation)//GO:0007156(homophilic cell adhesion via plasma membrane adhesion molecules)//GO:0002891(positive regulation of immunoglobulin mediated immun…
chr12	14681189	14681495	diffreps_peak_84660	11.0768	306	ENSSSCT00000018809	PECAM1	4.40356	8.37923e-12	1.13238e-09	up	396941	CD31|PECAM-1	Ensembl:ENSSSCG00000017277|Vega:OTTSUSG00000001630	platelet/endothelial cell adhesion molecule 1	ssc04514(Cell adhesion molecules (CAMs))//ssc04670(Leukocyte transendothelial migration)//ssc05144(Malaria)	GO:0016021(integral component of membrane)//GO:0045121(membrane raft)//GO:0030054(cell junction)//GO:0009897(external side of plasma membrane)//GO:0030485(smooth muscle contractile fiber)		GO:0042523(positive regulation of tyrosine phosphorylation of Stat5 protein)//GO:0030334(regulation of cell migration)//GO:0007266(Rho protein signal transduction)//GO:0007155(cell adhesion)//GO:0042060(wound healing)
chr12	17634279	17634760	diffreps_peak_85940	9.95179	481	ENSSSCT00000038747	WNT3	2.99186	1.1174e-10	8.3717e-09	up	100519512	-	-	wingless-type MMTV integration site family, member 3		GO:0005578(proteinaceous extracellular matrix)//GO:0005615(extracellular space)	GO:0019904(protein domain specific binding)//GO:0005109(frizzled binding)	GO:0044339(canonical Wnt signaling pathway involved in osteoblast differentiation)//GO:0007411(axon guidance)//GO:0030182(neuron differentiation)//GO:0044338(canonical Wnt signaling pathway involved in mesenchymal stem cell differentiation)//GO:0030177(positive regulation of Wnt signaling pathway)//GO:0010628(positive regulation of gene expression)//GO:0016055(Wnt signaling pathway)//GO:0060174(l…
chr3	55713281	55713664	diffreps_peak_291995	9.13855	383	ENSSSCT00000008969	INPP4A	7.15332	7.26858e-10	3.74597e-08	up	100233232	-	-	inositol polyphosphate-4-phosphatase type I A	ssc00562(Inositol phosphate metabolism)//
chr7	76154981	76155880	diffreps_peak_425627	11.9343	899	ENSSSCT00000039081	LRP10	9.7912	1.16345e-12	2.84834e-10	up	100233190	-	-	low density lipoprotein receptor-related protein 10		GO:0016020(membrane)
chr6	152256501	152256958	diffreps_peak_400702	8.29946	457	ENSSSCT00000004232	C1orf87	16.6893	5.01806e-09	1.65993e-07	up
chr12	52143881	52145034	diffreps_peak_98913	5.14798	1153	ENSSSCT00000065509	ENSSSCG00000017920	2.54018	7.11247e-06	8.42524e-05	up
chrY	23810481	23811226	diffreps_peak_507207	8.98236	745	ENSSSCT00000082890	ENSSSCG00000042484	25.281	1.04146e-09	4.97441e-08	up
chr6	96003673	96004071	diffreps_peak_393336	11.2195	398	ENSSSCT00000063568	TMCO2	12.2594	6.03206e-12	8.88716e-10	up	100621068	-	-	transmembrane and coiled-coil domains 2
chr2	78724245	78725240	diffreps_peak_259766	8.69108	995	ENSSSCT00000015308	TBC1D9B	3.19015	2.03667e-09	8.32952e-08	up	100520777	-	Ensembl:ENSSSCG00000014014	TBC1 domain family, member 9B (with GRAM domain)			GO:0005509(calcium ion binding)
chr6	168061921	168062800	diffreps_peak_405646	11.3923	879	ENSSSCT00000004373	FAM183A	10.1623	4.05238e-12	6.72678e-10	up	100520438	-	Ensembl:ENSSSCG00000003954	family with sequence similarity 183, member A
chr3	18012801	18013340	diffreps_peak_281810	9.2855	539	ENSSSCT00000031601	ENSSSCG00000029752	5.53853	5.18208e-10	2.8507e-08	up
chr13	81449542	81449960	diffreps_peak_120319	5.48587	418	ENSSSCT00000036993	CLSTN2	3.4644	3.26682e-06	4.19126e-05	up	100157330	-	Ensembl:ENSSSCG00000011666	calsyntenin 2		GO:0097481(neuronal postsynaptic density)//GO:0016021(integral component of membrane)//GO:0045211(postsynaptic membrane)//GO:0009986(cell surface)	GO:0005509(calcium ion binding)	GO:0007156(homophilic cell adhesion via plasma membrane adhesion molecules)//GO:0051965(positive regulation of synapse assembly)//GO:0050806(positive regulation of synaptic transmission)
chr11	15321047	15322402	diffreps_peak_70865	7.3989	1355	ENSSSCT00000035744	FOXO1	4.8544	3.99121e-08	8.69103e-07	up	397077	FOXO1A	-	forkhead box O1	ssc04068(FoxO signaling pathway)//ssc04152(AMPK signaling pathway)//	GO:0005634(nucleus)//GO:0005737(cytoplasm)	GO:0000989(transcription factor activity, transcription factor binding)//GO:0031625(ubiquitin protein ligase binding)//GO:0051721(protein phosphatase 2A binding)//GO:0003700(transcription factor activity, sequence-specific DNA binding)//GO:0000981(RNA polymerase II transcription factor activity, sequence-specific DNA binding)//GO:0001078(transcriptional repressor activity, RNA polymerase II core …	GO:0006914(autophagy)//GO:0097150(neuronal stem cell population maintenance)//GO:0042593(glucose homeostasis)//GO:0009653(anatomical structure morphogenesis)//GO:2000177(regulation of neural precursor cell proliferation)//GO:0000122(negative regulation of transcription from RNA polymerase II promoter)//GO:0018107(peptidyl-threonine phosphorylation)//GO:0045722(positive regulation of gluconeogenes…
chr14	73078741	73079320	diffreps_peak_159643	7.2377	579	ENSSSCT00000011229	TYSND1	3.34911	5.78498e-08	1.19704e-06	up	100157601	-	-	trypsin domain containing 1		GO:0016020(membrane)//GO:0005777(peroxisome)	GO:0002020(protease binding)//GO:0004252(serine-type endopeptidase activity)//GO:0042802(identical protein binding)	GO:0031998(regulation of fatty acid beta-oxidation)//GO:0051260(protein homooligomerization)//GO:0016485(protein processing)
chr3	3956958	3957380	diffreps_peak_276277	11.3818	422	ENSSSCT00000025381	TNRC18	8.96143	4.15148e-12	6.84135e-10	up	100515017	-	-	trinucleotide repeat containing 18		GO:0031965(nuclear membrane)//GO:0005654(nucleoplasm)//GO:0005739(mitochondrion)//GO:0005677(chromatin silencing complex)//GO:0000785(chromatin)	GO:0000976(transcription regulatory region sequence-specific DNA binding)//GO:0003682(chromatin binding)	GO:0031507(heterochromatin assembly)//GO:0006342(chromatin silencing)
chr13	97278347	97279360	diffreps_peak_123150	8.553	1013	ENSSSCT00000012837	PTX3	13.7441	2.79898e-09	1.06414e-07	up	100513178	PTX-3	Ensembl:ENSSSCG00000011727|Vega:OTTSUSG00000001731	pentraxin 3, long		GO:0005615(extracellular space)	GO:0001849(complement component C1q binding)//GO:0046790(virion binding)//GO:0001872((1->3)-beta-D-glucan binding)	GO:0044869(negative regulation by host of viral exo-alpha-sialidase activity)//GO:0045429(positive regulation of nitric oxide biosynthetic process)//GO:0045087(innate immune response)//GO:0008228(opsonization)//GO:0046597(negative regulation of viral entry into host cell)//GO:0044871(negative regulation by host of viral glycoprotein metabolic process)//GO:0050766(positive regulation of phagocytos…
chr5	4192441	4192860	diffreps_peak_336030	6.54477	419	ENSSSCT00000061018	KIAA0930	2.11329	2.85255e-07	4.82095e-06	up	100736589	-	-	KIAA0930 ortholog
chr14	30420626	30421280	diffreps_peak_146361	7.4312	654	ENSSSCT00000010735	CLIP1	2.2038	3.70506e-08	8.19053e-07	up	100153677	-	-	CAP-GLY domain containing linker protein 1		GO:0044354(macropinosome)//GO:0005813(centrosome)//GO:0005881(cytoplasmic microtubule)//GO:0035371(microtubule plus-end)	GO:0003676(nucleic acid binding)//GO:0008270(zinc ion binding)//GO:0051010(microtubule plus-end binding)	GO:0044861(protein transport into plasma membrane raft)//GO:0031116(positive regulation of microtubule polymerization)//GO:0001578(microtubule bundle formation)
chr6	69774689	69775531	diffreps_peak_384050	7.62132	842	ENSSSCT00000044089	SPSB1	6.91449	2.39157e-08	5.65075e-07	up
chr6	59663662	59665331	diffreps_peak_380084	10.8708	1669	ENSSSCT00000051812	SSC5D	3.42295	1.34657e-11	1.61098e-09	up
chr8	56060421	56060900	diffreps_peak_444503	7.74016	479	ENSSSCT00000009736	REST	2.72988	1.81905e-08	4.53156e-07	up	100520754	-	Ensembl:ENSSSCG00000008893	RE1-silencing transcription factor	ssc04550(Signaling pathways regulating pluripotency of stem cells)//ssc05016(Huntington's disease)	GO:0005634(nucleus)//GO:0017053(transcriptional repressor complex)	GO:0003676(nucleic acid binding)//GO:0003700(transcription factor activity, sequence-specific DNA binding)//GO:0000981(RNA polymerase II transcription factor activity, sequence-specific DNA binding)//GO:0001047(core promoter binding)//GO:0003682(chromatin binding)//GO:0044212(transcription regulatory region DNA binding)//GO:0001078(transcriptional repressor activity, RNA polymerase II core promot…	GO:2000065(negative regulation of cortisol biosynthetic process)//GO:0008285(negative regulation of cell proliferation)//GO:0000122(negative regulation of transcription from RNA polymerase II promoter)//GO:0010629(negative regulation of gene expression)//GO:0043065(positive regulation of apoptotic process)//GO:0045955(negative regulation of calcium ion-dependent exocytosis)//GO:0006351(transcript…
chr14	77924819	77926945	diffreps_peak_161136	9.53166	2126	ENSSSCT00000011299	ZNF503	7.92586	2.93993e-10	1.82285e-08	up	100521339	-	-	zinc finger protein 503				GO:0010629(negative regulation of gene expression)//GO:0070315(G1 to G0 transition involved in cell differentiation)//GO:0061351(neural precursor cell proliferation)//GO:0008285(negative regulation of cell proliferation)
chr3	4555134	4555340	diffreps_peak_276600	7.19531	206	ENSSSCT00000029822	ZNF316	4.77447	6.3781e-08	1.30314e-06	up	100738074	-	Ensembl:ENSSSCG00000023378	zinc finger protein 316		GO:0005622(intracellular)	GO:0003676(nucleic acid binding)//GO:0046872(metal ion binding)	GO:0006355(regulation of transcription, DNA-templated)
chr14	6948227	6948684	diffreps_peak_142004	8.91649	457	ENSSSCT00000038602	EGR3	12.3541	1.21202e-09	5.60701e-08	up	100516296	-	-	early growth response 3	ssc05161(Hepatitis B)//ssc05203(Viral carcinogenesis)		GO:0003676(nucleic acid binding)//GO:0046872(metal ion binding)	GO:0033089(positive regulation of T cell differentiation in thymus)//GO:0035924(cellular response to vascular endothelial growth factor stimulus)//GO:0007422(peripheral nervous system development)//GO:0035767(endothelial cell chemotaxis)//GO:0044344(cellular response to fibroblast growth factor stimulus)//GO:0045586(regulation of gamma-delta T cell differentiation)//GO:0043066(negative regulation…
chr14	49376181	49376880	diffreps_peak_154136	7.26226	699	ENSSSCT00000011014	ENSSSCG00000010053	2.08614	5.46688e-08	1.14143e-06	up
chr8	41836659	41837001	diffreps_peak_442963	7.46091	342	ENSSSCT00000009683	KDR	7.13209	3.46014e-08	7.71184e-07	up	397311	FLK-1	Ensembl:ENSSSCG00000008844|Vega:OTTSUSG00000002365	kinase insert domain receptor	ssc04014(Ras signaling pathway)//ssc04015(Rap1 signaling pathway)//ssc04060(Cytokine-cytokine receptor interaction)//ssc04144(Endocytosis)//ssc04151(PI3K-Akt signaling pathway)//ssc04370(VEGF signaling pathway)//ssc04510(Focal adhesion)//ssc05205(Proteoglycans in cancer)	GO:0005768(endosome)//GO:0009897(external side of plasma membrane)//GO:0005887(integral component of plasma membrane)//GO:0005794(Golgi apparatus)//GO:0016021(integral component of membrane)//GO:0045121(membrane raft)//GO:0005783(endoplasmic reticulum)	GO:0005021(vascular endothelial growth factor-activated receptor activity)//GO:0005524(ATP binding)//GO:0038085(vascular endothelial growth factor binding)//GO:0005178(integrin binding)//GO:0019838(growth factor binding)	GO:0051770(positive regulation of nitric-oxide synthase biosynthetic process)//GO:0016477(cell migration)//GO:0030097(hemopoiesis)//GO:0055074(calcium ion homeostasis)//GO:0048286(lung alveolus development)//GO:0001945(lymph vessel development)//GO:0035584(calcium-mediated signaling using intracellular calcium source)//GO:2000352(negative regulation of endothelial cell apoptotic process)//GO:0010…
chr6	14636701	14636940	diffreps_peak_364898	5.61324	239	ENSSSCT00000003035	PHLPP2	3.55309	2.43647e-06	3.23603e-05	up
chr2	143291601	143292420	diffreps_peak_272508	7.90944	819	ENSSSCT00000050559	RELL2	4.46247	1.23185e-08	3.31439e-07	up	100519540	-	-	RELT-like 2		GO:0005604(basement membrane)//GO:0016021(integral component of membrane)	GO:0005518(collagen binding)	GO:0010811(positive regulation of cell-substrate adhesion)
chr15	120349721	120350081	diffreps_peak_191831	8.47832	360	ENSSSCT00000017626	ENSSSCG00000016186	8.42433	3.32416e-09	1.21093e-07	up
chr12	17923661	17924040	diffreps_peak_86069	11.053	379	ENSSSCT00000063247	ENSSSCG00000017577	4.57711	8.85014e-12	1.17918e-09	up
chr4	95571341	95571900	diffreps_peak_324468	10.7314	559	ENSSSCT00000007182	TPM3	4.13039	1.85599e-11	2.05362e-09	up	414388	-	Ensembl:ENSSSCG00000006556	tropomyosin 3	ssc04260(Cardiac muscle contraction)//ssc04261(Adrenergic signaling in cardiomyocytes)//ssc05200(Pathways in cancer)//ssc05216(Thyroid cancer)//ssc05410(Hypertrophic cardiomyopathy (HCM))//ssc05414(Dilated cardiomyopathy)	GO:0005856(cytoskeleton)//GO:0005737(cytoplasm)	GO:0003779(actin binding)
chr6	48670065	48670420	diffreps_peak_373640	7.70426	355	ENSSSCT00000023653	HIPK4	12.3441	1.97581e-08	4.83894e-07	up	100625431	-	Ensembl:ENSSSCG00000021917	homeodomain interacting protein kinase 4		GO:0005634(nucleus)//GO:0005737(cytoplasm)	GO:0004672(protein kinase activity)//GO:0005524(ATP binding)	GO:1901796(regulation of signal transduction by p53 class mediator)//GO:0016572(histone phosphorylation)//GO:0018105(peptidyl-serine phosphorylation)//GO:0046777(protein autophosphorylation)
chr7	42024178	42024407	diffreps_peak_418055	10.0517	229	ENSSSCT00000035929	TNFRSF21	8.7665	8.8777e-11	6.96666e-09	up	100513161	-	-	tumor necrosis factor receptor superfamily, member 21	ssc04060(Cytokine-cytokine receptor interaction)
chr17	26353541	26353860	diffreps_peak_212928	5.7744	319	ENSSSCT00000007760	ENSSSCG00000007088	4.23096	1.68113e-06	2.32389e-05	up
chrUn_NW_018084833v1	1416214	1416492	diffreps_peak_486277	10.0039	278	ENSSSCT00000049477	ENSSSCG00000034036	23.9169	9.90948e-11	7.60736e-09	up
chr1	236528261	236528680	diffreps_peak_40224	8.03856	419	ENSSSCT00000005861	NPR2	4.92567	9.15042e-09	2.62222e-07	up	100512698	-	Ensembl:ENSSSCG00000005322	natriuretic peptide receptor B/guanylate cyclase B (atrionatriuretic peptide receptor B)	ssc00230(Purine metabolism)//ssc04022(cGMP-PKG signaling pathway)//ssc04270(Vascular smooth muscle contraction)//ssc04921(Oxytocin signaling pathway)	GO:0005886(plasma membrane)//GO:0008074(guanylate cyclase complex, soluble)//GO:0016021(integral component of membrane)	GO:0016941(natriuretic peptide receptor activity)//GO:0004672(protein kinase activity)//GO:0042802(identical protein binding)//GO:0042562(hormone binding)//GO:0005524(ATP binding)//GO:0004383(guanylate cyclase activity)//GO:0004016(adenylate cyclase activity)	GO:0006182(cGMP biosynthetic process)//GO:0051447(negative regulation of meiotic cell cycle)//GO:0007168(receptor guanylyl cyclase signaling pathway)//GO:0006468(protein phosphorylation)//GO:0060348(bone development)//GO:0097011(cellular response to granulocyte macrophage colony-stimulating factor stimulus)//GO:0035556(intracellular signal transduction)//GO:1900194(negative regulation of oocyte m…
chr14	64344821	64345320	diffreps_peak_157762	10.8361	499	ENSSSCT00000026831	RHOBTB1	16.8925	1.45832e-11	1.70935e-09	up	100153330	-	-	Rho-related BTB domain containing 1	ssc04120(Ubiquitin mediated proteolysis)
chrX	98006341	98006760	diffreps_peak_503681	7.05753	419	ENSSSCT00000013800	UBE2A	3.6356	8.75926e-08	1.7095e-06	up	100154142	PHR6A	Ensembl:ENSSSCG00000012621	ubiquitin-conjugating enzyme E2A	ssc04120(Ubiquitin mediated proteolysis)	GO:0001741(XY body)//GO:0033503(HULC complex)//GO:0005737(cytoplasm)//GO:0000790(nuclear chromatin)	GO:0005524(ATP binding)//GO:0061631(ubiquitin conjugating enzyme activity)//GO:0031625(ubiquitin protein ligase binding)//GO:0061630(ubiquitin protein ligase activity)	GO:0070936(protein K48-linked ubiquitination)//GO:0008284(positive regulation of cell proliferation)//GO:0070979(protein K11-linked ubiquitination)//GO:0033522(histone H2A ubiquitination)//GO:0001701(in utero embryonic development)//GO:0000209(protein polyubiquitination)//GO:0043161(proteasome-mediated ubiquitin-dependent protein catabolic process)//GO:0060135(maternal process involved in female …
chr1	139731921	139733725	diffreps_peak_24743	9.63718	1804	ENSSSCT00000037748	CHSY1	4.07611	2.30578e-10	1.49362e-08	up	100520288	-	-	chondroitin sulfate synthase 1	ssc00532(Glycosaminoglycan biosynthesis - chondroitin sulfate / dermatan sulfate)//	GO:0032580(Golgi cisterna membrane)//GO:0005576(extracellular region)	GO:0047238(glucuronosyl-N-acetylgalactosaminyl-proteoglycan 4-beta-N-acetylgalactosaminyltransferase activity)	GO:0045880(positive regulation of smoothened signaling pathway)//GO:0009954(proximal/distal pattern formation)//GO:0051923(sulfation)//GO:0002063(chondrocyte development)//GO:0060349(bone morphogenesis)//GO:0030279(negative regulation of ossification)
chr2	6312905	6314033	diffreps_peak_240234	10.7837	1128	ENSSSCT00000014164	CATSPER1	15.3802	1.64565e-11	1.87831e-09	up	100689223	-	Ensembl:ENSSSCG00000012959	cation channel, sperm associated 1		GO:0005886(plasma membrane)//GO:0036128(CatSper complex)	GO:0005245(voltage-gated calcium channel activity)//GO:0005227(calcium activated cation channel activity)	GO:0030317(sperm motility)//GO:0070588(calcium ion transmembrane transport)//GO:0034765(regulation of ion transmembrane transport)//GO:0007283(spermatogenesis)//GO:0060296(regulation of cilium beat frequency involved in ciliary motility)//GO:0007342(fusion of sperm to egg plasma membrane)//GO:0051924(regulation of calcium ion transport)//GO:0086010(membrane depolarization during action potential)
chr18	14301383	14302503	diffreps_peak_229256	10.3453	1120	ENSSSCT00000027194	CALD1	8.29621	4.51504e-11	4.05837e-09	up	100524227	-	Ensembl:ENSSSCG00000016535	caldesmon 1	ssc04270(Vascular smooth muscle contraction)	GO:0005886(plasma membrane)//GO:0030478(actin cap)	GO:0017022(myosin binding)//GO:0005516(calmodulin binding)//GO:0003779(actin binding)	GO:0006936(muscle contraction)
chr7	32359454	32359780	diffreps_peak_415276	10.0529	326	ENSSSCT00000001744	CDKN1A	8.39826	8.8534e-11	6.95338e-09	up	100152215	-	-	cyclin-dependent kinase inhibitor 1A (p21, Cip1)	ssc04012(ErbB signaling pathway)//ssc04066(HIF-1 signaling pathway)//ssc04068(FoxO signaling pathway)//ssc04110(Cell cycle)//ssc04115(p53 signaling pathway)//ssc04151(PI3K-Akt signaling pathway)//ssc04630(Jak-STAT signaling pathway)//ssc04921(Oxytocin signaling pathway)//ssc05160(Hepatitis C)//ssc05161(Hepatitis B)//ssc05166(HTLV-I infection)//ssc05169(Epstein-Barr virus infection)//ssc05200(Path…	GO:0005634(nucleus)	GO:0004861(cyclin-dependent protein serine/threonine kinase inhibitor activity)	GO:0007050(cell cycle arrest)//GO:0071901(negative regulation of protein serine/threonine kinase activity)//GO:0007346(regulation of mitotic cell cycle)//GO:0072331(signal transduction by p53 class mediator)
chr7	117468588	117468820	diffreps_peak_435365	5.67806	232	ENSSSCT00000022656	BDKRB2	2.55798	2.09866e-06	2.82837e-05	up	100127469	BDKRB1	Ensembl:ENSSSCG00000002501	bradykinin receptor B2	ssc04020(Calcium signaling pathway)//ssc04080(Neuroactive ligand-receptor interaction)//ssc04610(Complement and coagulation cascades)//ssc04750(Inflammatory mediator regulation of TRP channels)//ssc04810(Regulation of actin cytoskeleton)//ssc05200(Pathways in cancer)	GO:0016021(integral component of membrane)//GO:0005886(plasma membrane)	GO:0004947(bradykinin receptor activity)	GO:0042310(vasoconstriction)//GO:0006939(smooth muscle contraction)//GO:0006950(response to stress)//GO:0014832(urinary bladder smooth muscle contraction)//GO:0007186(G-protein coupled receptor signaling pathway)//GO:1900073(regulation of neuromuscular synaptic transmission)
chr13	153498227	153498478	diffreps_peak_134678	11.1459	251	ENSSSCT00000023448	CBLB	2.82998	7.14629e-12	1.01089e-09	up	100621690	-	Ensembl:ENSSSCG00000022486	Cbl proto-oncogene B, E3 ubiquitin protein ligase	ssc04012(ErbB signaling pathway)//ssc04120(Ubiquitin mediated proteolysis)//ssc04144(Endocytosis)//ssc04660(T cell receptor signaling pathway)//ssc04910(Insulin signaling pathway)//ssc05100(Bacterial invasion of epithelial cells)//ssc05200(Pathways in cancer)//ssc05205(Proteoglycans in cancer)//ssc05220(Chronic myeloid leukemia)	GO:0005654(nucleoplasm)//GO:0005737(cytoplasm)	GO:0001784(phosphotyrosine binding)//GO:0004842(ubiquitin-protein transferase activity)//GO:0008270(zinc ion binding)//GO:0005509(calcium ion binding)//GO:0004871(signal transducer activity)	GO:0045732(positive regulation of protein catabolic process)//GO:0046642(negative regulation of alpha-beta T cell proliferation)//GO:0016567(protein ubiquitination)//GO:0042110(T cell activation)//GO:0002669(positive regulation of T cell anergy)//GO:0007166(cell surface receptor signaling pathway)//GO:0006955(immune response)//GO:0035556(intracellular signal transduction)//GO:0050860(negative reg…
chr13	33086261	33086780	diffreps_peak_111154	11.0475	519	ENSSSCT00000012494	CISH	9.18511	8.96352e-12	1.19013e-09	up	100518866	BACTS2|CIS|CISH_tv2	Ensembl:ENSSSCG00000011414|Vega:OTTSUSG00000000928	cytokine inducible SH2-containing protein	ssc04630(Jak-STAT signaling pathway)//ssc04917(Prolactin signaling pathway)
chr8	130527905	130528560	diffreps_peak_455578	9.28492	655	ENSSSCT00000010085	ENSSSCG00000009211	4.71463	5.18894e-10	2.85369e-08	up
chr15	81918421	81918790	diffreps_peak_184404	8.30324	369	ENSSSCT00000017402	HOXD10	12.1946	4.97462e-09	1.64816e-07	up	100515344	-	-	homeobox D10	ssc05205(Proteoglycans in cancer)//ssc05206(MicroRNAs in cancer)	GO:0005634(nucleus)	GO:0043565(sequence-specific DNA binding)//GO:0003682(chromatin binding)//GO:0003700(transcription factor activity, sequence-specific DNA binding)	GO:0021520(spinal cord motor neuron cell fate specification)//GO:0009954(proximal/distal pattern formation)//GO:0030326(embryonic limb morphogenesis)//GO:0050905(neuromuscular process)//GO:0048935(peripheral nervous system neuron development)//GO:0035136(forelimb morphogenesis)//GO:0009952(anterior/posterior pattern specification)//GO:0045944(positive regulation of transcription from RNA polymera…
chr1	184048956	184049475	diffreps_peak_31675	8.53906	519	ENSSSCT00000005567	SAMD4A	26.0109	2.89027e-09	1.08957e-07	up	100156574	-	Ensembl:ENSSSCG00000023408	sterile alpha motif domain containing 4A		GO:0045202(synapse)	GO:0030371(translation repressor activity)//GO:0044822(poly(A) RNA binding)	GO:0045727(positive regulation of translation)//GO:0006355(regulation of transcription, DNA-templated)//GO:0017148(negative regulation of translation)
chr10	20396401	20397380	diffreps_peak_53545	8.24769	979	ENSSSCT00000062646	DENND1B	7.58818	5.65334e-09	1.82171e-07	up	100738229	-	-	DENN/MADD domain containing 1B			GO:0017112(Rab guanyl-nucleotide exchange factor activity)	GO:0043547(positive regulation of GTPase activity)
chr16	44259998	44260258	diffreps_peak_202653	8.89543	260	ENSSSCT00000018265	NLN	3.6638	1.27224e-09	5.826e-08	up	397646	-	Ensembl:ENSSSCG00000016778	neurolysin (metallopeptidase M3 family)	ssc04614(Renin-angiotensin system)	GO:0005739(mitochondrion)//GO:0005758(mitochondrial intermembrane space)//GO:0005829(cytosol)	GO:0046872(metal ion binding)//GO:0004222(metalloendopeptidase activity)//GO:0004175(endopeptidase activity)	GO:0006508(proteolysis)//GO:0006518(peptide metabolic process)
chr1	274084501	274085000	diffreps_peak_49354	7.84381	499	ENSSSCT00000006323	COL5A1	11.4231	1.43281e-08	3.73614e-07	up	397533	-	Ensembl:ENSSSCG00000005751	collagen, type V, alpha 1	ssc04974(Protein digestion and absorption)	GO:0005604(basement membrane)//GO:0070062(extracellular exosome)//GO:0005588(collagen type V trimer)	GO:0005201(extracellular matrix structural constituent)//GO:0008201(heparin binding)//GO:0043394(proteoglycan binding)//GO:0048407(platelet-derived growth factor binding)	GO:0043588(skin development)//GO:0045112(integrin biosynthetic process)//GO:0032964(collagen biosynthetic process)//GO:0035313(wound healing, spreading of epidermal cells)//GO:0003007(heart morphogenesis)//GO:0007155(cell adhesion)//GO:1903225(negative regulation of endodermal cell differentiation)//GO:0001568(blood vessel development)//GO:0043206(extracellular fibril organization)//GO:0051128(re…
chr9	52096781	52097315	diffreps_peak_469797	9.85355	534	ENSSSCT00000073321	ROBO4	5.6614	1.40105e-10	1.00188e-08	up	100524821	-	Ensembl:ENSSSCG00000015203	roundabout guidance receptor 4		GO:0009897(external side of plasma membrane)//GO:0070062(extracellular exosome)	GO:0004872(receptor activity)	GO:0042981(regulation of apoptotic process)//GO:0001525(angiogenesis)//GO:0030336(negative regulation of cell migration)
chr1	56395260	56395493	diffreps_peak_8989	9.08514	233	ENSSSCT00000004763	SPACA1	14.4421	8.2198e-10	4.14093e-08	up	100156797	-	Ensembl:ENSSSCG00000004308	sperm acrosome associated 1		GO:0016021(integral component of membrane)//GO:0002080(acrosomal membrane)		GO:0001675(acrosome assembly)
chr12	25448950	25449271	diffreps_peak_89493	11.9735	321	ENSSSCT00000074110	ENSSSCG00000026701	20.9548	1.06302e-12	2.67983e-10	up
chr1	143539644	143540320	diffreps_peak_25053	11.599	676	ENSSSCT00000032440	KLF13	5.20972	2.5177e-12	4.81128e-10	up	494563	-	-	Kruppel-like factor 13		GO:0005634(nucleus)	GO:0001077(transcriptional activator activity, RNA polymerase II core promoter proximal region sequence-specific binding)//GO:0000978(RNA polymerase II core promoter proximal region sequence-specific DNA binding)//GO:0046872(metal ion binding)	GO:0006366(transcription from RNA polymerase II promoter)//GO:0045647(negative regulation of erythrocyte differentiation)//GO:0008285(negative regulation of cell proliferation)//GO:0045944(positive regulation of transcription from RNA polymerase II promoter)
chr3	77474621	77475312	diffreps_peak_295924	7.37168	691	ENSSSCT00000030136	LGALSL	4.85179	4.24928e-08	9.1775e-07	up	100270690	-	-	lectin, galactoside-binding-like			GO:0030246(carbohydrate binding)
chr7	94026001	94026220	diffreps_peak_429814	7.0797	219	ENSSSCT00000002583	ENSSSCG00000002321	14.5293	8.32336e-08	1.64147e-06	up
chr13	125385364	125386280	diffreps_peak_127703	8.08896	916	ENSSSCT00000012922	BCL6	21.3007	8.14783e-09	2.41282e-07	up	100156549	-	Ensembl:ENSSSCG00000011810	B-cell CLL/lymphoma 6	ssc04068(FoxO signaling pathway)//ssc05202(Transcriptional misregulation in cancer)	GO:0005634(nucleus)//GO:0005657(replication fork)	GO:0001161(intronic transcription regulatory region sequence-specific DNA binding)//GO:0031490(chromatin DNA binding)//GO:0046872(metal ion binding)//GO:0001227(transcriptional repressor activity, RNA polymerase II transcription regulatory region sequence-specific binding)//GO:0000977(RNA polymerase II regulatory region sequence-specific DNA binding)	GO:0030890(positive regulation of B cell proliferation)//GO:0000060(protein import into nucleus, translocation)//GO:0000122(negative regulation of transcription from RNA polymerase II promoter)//GO:0035024(negative regulation of Rho protein signal transduction)//GO:0032764(negative regulation of mast cell cytokine production)//GO:0007283(spermatogenesis)//GO:0050727(regulation of inflammatory res…
chr6	135325619	135325841	diffreps_peak_398624	12.7279	222	ENSSSCT00000004170	NEXN	11.1638	1.87127e-13	9.93176e-11	up	100510913	-	-	nexilin (F actin binding protein)		GO:0030018(Z disc)//GO:0005925(focal adhesion)	GO:0008307(structural constituent of muscle)//GO:0051015(actin filament binding)	GO:0048739(cardiac muscle fiber development)//GO:0030334(regulation of cell migration)//GO:0051493(regulation of cytoskeleton organization)
chr18	29903920	29904173	diffreps_peak_232813	8.6516	253	ENSSSCT00000041361	TES	7.58449	2.23049e-09	8.93972e-08	up	100125376	-	Ensembl:ENSSSCG00000016636	testin LIM domain protein		GO:0043234(protein complex)//GO:0005886(plasma membrane)//GO:0005634(nucleus)//GO:0005925(focal adhesion)//GO:0005737(cytoplasm)	GO:0044822(poly(A) RNA binding)//GO:0008270(zinc ion binding)	GO:0008285(negative regulation of cell proliferation)
chr9	45920242	45921591	diffreps_peak_468448	7.15323	1349	ENSSSCT00000026664	PHLDB1	8.95107	7.02707e-08	1.41769e-06	up
chr6	75513782	75513996	diffreps_peak_385939	12.2383	214	ENSSSCT00000003862	SPATA21	21.5463	5.77735e-13	1.81437e-10	up	100525111	-	Ensembl:ENSSSCG00000003476	spermatogenesis associated 21			GO:0005509(calcium ion binding)
chr4	99971341	99971780	diffreps_peak_326627	6.82868	439	ENSSSCT00000007337	BCL9	2.10865	1.4836e-07	2.72197e-06	up	100155378	Bcl-9	Ensembl:ENSSSCG00000006698	B-cell CLL/lymphoma 9		GO:0005634(nucleus)//GO:0005801(cis-Golgi network)//GO:0005737(cytoplasm)	GO:0008013(beta-catenin binding)	GO:0014908(myotube differentiation involved in skeletal muscle regeneration)//GO:0060070(canonical Wnt signaling pathway)//GO:0016055(Wnt signaling pathway)//GO:0045944(positive regulation of transcription from RNA polymerase II promoter)//GO:0035019(somatic stem cell population maintenance)//GO:0035914(skeletal muscle cell differentiation)
chr3	40508603	40508831	diffreps_peak_288362	11.861	228	ENSSSCT00000032550	UNKL	4.02645	1.37717e-12	3.18255e-10	up	100522985	-	Ensembl:ENSSSCG00000022963	unkempt family zinc finger-like			GO:0008270(zinc ion binding)
chr12	43088701	43089040	diffreps_peak_94135	7.04632	339	ENSSSCT00000019313	UTP6	2.47939	8.98839e-08	1.74809e-06	up	100524172	-	Ensembl:ENSSSCG00000017745	UTP6, small subunit (SSU) processome component, homolog (yeast)	ssc03008(Ribosome biogenesis in eukaryotes)	GO:0032040(small-subunit processome)//GO:0034388(Pwp2p-containing subcomplex of 90S preribosome)	GO:0030515(snoRNA binding)	GO:0000462(maturation of SSU-rRNA from tricistronic rRNA transcript (SSU-rRNA, 5.8S rRNA, LSU-rRNA))
chr1	40147921	40148280	diffreps_peak_6969	11.7687	359	ENSSSCT00000004683	HSF2	2.98038	1.70342e-12	3.66617e-10	up	100154234	-	Ensembl:ENSSSCG00000004238	heat shock transcription factor 2		GO:0005634(nucleus)//GO:0005737(cytoplasm)	GO:0042803(protein homodimerization activity)//GO:0001228(transcriptional activator activity, RNA polymerase II transcription regulatory region sequence-specific binding)//GO:0001162(RNA polymerase II intronic transcription regulatory region sequence-specific DNA binding)	GO:0006366(transcription from RNA polymerase II promoter)//GO:0007283(spermatogenesis)//GO:0045944(positive regulation of transcription from RNA polymerase II promoter)
chrX	124717941	124718500	diffreps_peak_505996	11.7566	559	ENSSSCT00000013987	IRAK1	5.81099	1.75137e-12	3.73281e-10	up	396606	-	Ensembl:ENSSSCG00000012795|Vega:OTTSUSG00000004950	interleukin-1 receptor-associated kinase 1	ssc04064(NF-kappa B signaling pathway)//ssc04620(Toll-like receptor signaling pathway)//ssc04722(Neurotrophin signaling pathway)//ssc05133(Pertussis)//ssc05140(Leishmaniasis)//ssc05142(Chagas disease (American trypanosomiasis))//ssc05145(Toxoplasmosis)//ssc05152(Tuberculosis)//ssc05162(Measles)//ssc05169(Epstein-Barr virus infection)	GO:0005634(nucleus)//GO:0005737(cytoplasm)	GO:0005524(ATP binding)//GO:0005149(interleukin-1 receptor binding)//GO:0046982(protein heterodimerization activity)//GO:0004674(protein serine/threonine kinase activity)//GO:0004672(protein kinase activity)	GO:0032088(negative regulation of NF-kappaB transcription factor activity)//GO:0043123(positive regulation of I-kappaB kinase/NF-kappaB signaling)//GO:0006468(protein phosphorylation)//GO:0032481(positive regulation of type I interferon production)//GO:0034142(toll-like receptor 4 signaling pathway)//GO:0051259(protein oligomerization)//GO:0032494(response to peptidoglycan)//GO:0007250(activation…
chr6	30059561	30060100	diffreps_peak_368887	7.97117	539	ENSSSCT00000003130	MMP2	6.25256	1.06862e-08	2.9616e-07	up	397391	MMP-2	Ensembl:ENSSSCG00000002829	matrix metallopeptidase 2	ssc04670(Leukocyte transendothelial migration)//ssc04912(GnRH signaling pathway)//ssc04915(Estrogen signaling pathway)//	GO:0031012(extracellular matrix)//GO:0005886(plasma membrane)//GO:0005739(mitochondrion)//GO:0005615(extracellular space)//GO:0030017(sarcomere)	GO:0008270(zinc ion binding)//GO:0004222(metalloendopeptidase activity)	GO:0045089(positive regulation of innate immune response)//GO:0060346(bone trabecula formation)//GO:0071230(cellular response to amino acid stimulus)//GO:0035987(endodermal cell differentiation)//GO:0001666(response to hypoxia)//GO:0001955(blood vessel maturation)//GO:0007566(embryo implantation)//GO:0030574(collagen catabolic process)//GO:0001957(intramembranous ossification)//GO:0006508(proteol…
chr8	43727121	43727816	diffreps_peak_443123	7.37825	695	ENSSSCT00000045796	MSMO1	2.76887	4.18554e-08	9.05556e-07	up	396590	SC4MOL	Ensembl:ENSSSCG00000008857	methylsterol monooxygenase 1	ssc00100(Steroid biosynthesis)//	GO:0016021(integral component of membrane)//GO:0005789(endoplasmic reticulum membrane)	GO:0005506(iron ion binding)//GO:0000254(C-4 methylsterol oxidase activity)	GO:0055114(oxidation-reduction process)//GO:0006633(fatty acid biosynthetic process)//GO:0016126(sterol biosynthetic process)
chr6	88959916	88960400	diffreps_peak_390670	7.23343	484	ENSSSCT00000059382	ZBTB8A	3.53533	5.84212e-08	1.20743e-06	up	100620574	-	-	zinc finger and BTB domain containing 8A			GO:0003676(nucleic acid binding)//GO:0046872(metal ion binding)
chr7	12134581	12134960	diffreps_peak_409972	7.59896	379	ENSSSCT00000001158	MYLIP	6.10139	2.51791e-08	5.89937e-07	up	100155795	-	Ensembl:ENSSSCG00000001063|Vega:OTTSUSG00000000772	myosin regulatory light chain interacting protein		GO:0019898(extrinsic component of membrane)//GO:0005856(cytoskeleton)//GO:0005737(cytoplasm)	GO:0008270(zinc ion binding)//GO:0008092(cytoskeletal protein binding)//GO:0061630(ubiquitin protein ligase activity)	GO:0045732(positive regulation of protein catabolic process)//GO:0032803(regulation of low-density lipoprotein particle receptor catabolic process)//GO:0010989(negative regulation of low-density lipoprotein particle clearance)//GO:0042632(cholesterol homeostasis)//GO:0042787(protein ubiquitination involved in ubiquitin-dependent protein catabolic process)//GO:0007399(nervous system development)//…
chrX	6862795	6862999	diffreps_peak_496714	7.41156	204	ENSSSCT00000013243	WWC3	3.00929	3.87652e-08	8.51564e-07	up	100157216	-	-	WWC family member 3
chr7	111041521	111042380	diffreps_peak_433607	11.9265	859	ENSSSCT00000039356	FOXN3	5.0676	1.18451e-12	2.88823e-10	up	733584	CHES1	-	forkhead box N3		GO:0005634(nucleus)	GO:0043565(sequence-specific DNA binding)//GO:0008022(protein C-terminus binding)//GO:0003700(transcription factor activity, sequence-specific DNA binding)	GO:0045892(negative regulation of transcription, DNA-templated)//GO:0007049(cell cycle)//GO:0007095(mitotic G2 DNA damage checkpoint)//GO:0006355(regulation of transcription, DNA-templated)//GO:0006351(transcription, DNA-templated)
chr5	862281	862490	diffreps_peak_335433	7.80373	209	ENSSSCT00000067565	ENSSSCG00000042403	15.556	1.57132e-08	4.01771e-07	up
chrX	31720077	31720620	diffreps_peak_498460	8.60248	543	ENSSSCT00000046205	ENSSSCG00000034690	2.71906	2.49761e-09	9.73505e-08	up
chr14	3275301	3275720	diffreps_peak_141144	7.55651	419	ENSSSCT00000083728	ENSSSCG00000047879	7.12941	2.77644e-08	6.39907e-07	up
chr8	1538174	1538462	diffreps_peak_437086	7.77546	288	ENSSSCT00000009509	TNIP2	2.70296	1.67702e-08	4.23625e-07	up	100518977	-	Ensembl:ENSSSCG00000008691	TNFAIP3 interacting protein 2		GO:0005654(nucleoplasm)//GO:0005737(cytoplasm)	GO:0019901(protein kinase binding)//GO:0031593(polyubiquitin binding)	GO:0050871(positive regulation of B cell activation)//GO:0007249(I-kappaB kinase/NF-kappaB signaling)//GO:0034138(toll-like receptor 3 signaling pathway)//GO:0034162(toll-like receptor 9 signaling pathway)//GO:0071222(cellular response to lipopolysaccharide)//GO:0070498(interleukin-1-mediated signaling pathway)//GO:0023035(CD40 signaling pathway)//GO:0050821(protein stabilization)//GO:0034134(tol…
chr9	71350781	71352000	diffreps_peak_472908	8.00385	1219	ENSSSCT00000057174	FZD1	24.3009	9.91168e-09	2.79075e-07	up
chr6	89751910	89753800	diffreps_peak_391152	11.0376	1890	ENSSSCT00000004017	ZSCAN20	3.85211	9.17095e-12	1.21034e-09	up	100522553	-	Ensembl:ENSSSCG00000003621	zinc finger and SCAN domain containing 20		GO:0005634(nucleus)	GO:0046872(metal ion binding)//GO:0000977(RNA polymerase II regulatory region sequence-specific DNA binding)//GO:0003700(transcription factor activity, sequence-specific DNA binding)	GO:0006351(transcription, DNA-templated)//GO:0006355(regulation of transcription, DNA-templated)
chrX	101190037	101190468	diffreps_peak_503949	6.45504	431	ENSSSCT00000013820	THOC2	2.68578	3.50718e-07	5.78966e-06	up	100154832	-	Ensembl:ENSSSCG00000012639	THO complex 2	ssc03013(RNA transport)//ssc03040(Spliceosome)	GO:0005654(nucleoplasm)//GO:0000445(THO complex part of transcription export complex)		GO:0016973(poly(A)+ mRNA export from nucleus)//GO:0046784(viral mRNA export from host cell nucleus)
chr1	190205677	190206940	diffreps_peak_33691	9.78231	1263	ENSSSCT00000005616	PRKCH	8.04967	1.65078e-10	1.14583e-08	up	100152637	PKC	-	protein kinase C, eta	ssc04270(Vascular smooth muscle contraction)//ssc04530(Tight junction)//ssc04750(Inflammatory mediator regulation of TRP channels)	GO:0005622(intracellular)//GO:0005886(plasma membrane)//GO:0070062(extracellular exosome)//GO:0005911(cell-cell junction)//GO:0005829(cytosol)	GO:0005524(ATP binding)//GO:0004697(protein kinase C activity)//GO:0017160(Ral GTPase binding)//GO:0046872(metal ion binding)//GO:0004674(protein serine/threonine kinase activity)	GO:0050861(positive regulation of B cell receptor signaling pathway)//GO:0060252(positive regulation of glial cell proliferation)//GO:0034351(negative regulation of glial cell apoptotic process)//GO:2000810(regulation of bicellular tight junction assembly)//GO:0051092(positive regulation of NF-kappaB transcription factor activity)//GO:0035556(intracellular signal transduction)//GO:0018105(peptidy…
chr7	7456065	7456340	diffreps_peak_408520	8.13622	275	ENSSSCT00000033062	PAK1IP1	2.13011	7.30776e-09	2.22334e-07	up	100156606	-	Ensembl:ENSSSCG00000001041|Vega:OTTSUSG00000000912	PAK1 interacting protein 1		GO:0005654(nucleoplasm)//GO:0005886(plasma membrane)//GO:0005730(nucleolus)		GO:0060021(palate development)//GO:0008283(cell proliferation)
chr12	60742767	60743199	diffreps_peak_102959	8.28351	432	ENSSSCT00000055934	SREBF1	3.7787	5.2058e-09	1.70908e-07	up	397308	ADD1|SCREBP1|SREBP-1C|SREBP1	-	sterol regulatory element binding transcription factor 1	ssc04152(AMPK signaling pathway)//ssc04910(Insulin signaling pathway)//	GO:0016021(integral component of membrane)//GO:0005789(endoplasmic reticulum membrane)//GO:0012507(ER to Golgi transport vesicle membrane)//GO:0000139(Golgi membrane)//GO:0005783(endoplasmic reticulum)//GO:0005634(nucleus)//GO:0005737(cytoplasm)	GO:0003700(transcription factor activity, sequence-specific DNA binding)//GO:0019901(protein kinase binding)//GO:0043565(sequence-specific DNA binding)//GO:0003682(chromatin binding)//GO:0046983(protein dimerization activity)//GO:0003677(DNA binding)//GO:0032810(sterol response element binding)	GO:0031065(positive regulation of histone deacetylation)//GO:0045542(positive regulation of cholesterol biosynthetic process)//GO:0008203(cholesterol metabolic process)//GO:0019217(regulation of fatty acid metabolic process)//GO:0010867(positive regulation of triglyceride biosynthetic process)//GO:0008286(insulin receptor signaling pathway)//GO:0009749(response to glucose)//GO:0006351(transcripti…
chr4	117657087	117657541	diffreps_peak_331154	10.4043	454	ENSSSCT00000007517	CDC14A	21.6279	3.94182e-11	3.65836e-09	up	100525219	-	-	cell division cycle 14A	ssc04110(Cell cycle)	GO:0005813(centrosome)//GO:0072686(mitotic spindle)//GO:0005634(nucleus)//GO:0005737(cytoplasm)//GO:0000922(spindle pole)	GO:0004722(protein serine/threonine phosphatase activity)//GO:0008138(protein tyrosine/serine/threonine phosphatase activity)//GO:0004725(protein tyrosine phosphatase activity)	GO:0071850(mitotic cell cycle arrest)//GO:0042384(cilium assembly)//GO:0007096(regulation of exit from mitosis)//GO:0051256(mitotic spindle midzone assembly)//GO:0035335(peptidyl-tyrosine dephosphorylation)
chr1	9799520	9800220	diffreps_peak_2712	7.36012	700	ENSSSCT00000004493	ARID1B	3.0185	4.36395e-08	9.39458e-07	up	100152904	6A3-5	Ensembl:ENSSSCG00000004064	AT rich interactive domain 1B (SWI1-like)		GO:0071565(nBAF complex)//GO:0005654(nucleoplasm)//GO:0016514(SWI/SNF complex)//GO:0090544(BAF-type complex)//GO:0005737(cytoplasm)	GO:0003677(DNA binding)	GO:0006338(chromatin remodeling)
chr1	104721134	104721364	diffreps_peak_16017	7.27998	230	ENSSSCT00000005009	TCF4	9.60317	5.24827e-08	1.10171e-06	up	100511671	-	-	transcription factor 4		GO:0005667(transcription factor complex)//GO:0005634(nucleus)	GO:0003682(chromatin binding)//GO:0003700(transcription factor activity, sequence-specific DNA binding)//GO:0000978(RNA polymerase II core promoter proximal region sequence-specific DNA binding)//GO:0046982(protein heterodimerization activity)//GO:0001087(transcription factor activity, TFIIB-class binding)//GO:0001093(TFIIB-class transcription factor binding)//GO:0070888(E-box binding)//GO:004342…	GO:0065004(protein-DNA complex assembly)//GO:0006367(transcription initiation from RNA polymerase II promoter)//GO:0045944(positive regulation of transcription from RNA polymerase II promoter)//GO:0000122(negative regulation of transcription from RNA polymerase II promoter)//GO:0045666(positive regulation of neuron differentiation)
chr9	12674334	12675113	diffreps_peak_462479	7.14765	779	ENSSSCT00000063586	GAB2	4.86114	7.11787e-08	1.43296e-06	up	100513609	-	Ensembl:ENSSSCG00000014891	GRB2-associated binding protein 2	ssc04014(Ras signaling pathway)//ssc04071(Sphingolipid signaling pathway)//	GO:0005886(plasma membrane)//GO:0005737(cytoplasm)	GO:0005068(transmembrane receptor protein tyrosine kinase adaptor activity)	GO:0007229(integrin-mediated signaling pathway)//GO:0030316(osteoclast differentiation)//GO:0008284(positive regulation of cell proliferation)//GO:0007169(transmembrane receptor protein tyrosine kinase signaling pathway)//GO:0016477(cell migration)
chr2	10018001	10018292	diffreps_peak_242233	6.4697	291	ENSSSCT00000014306	LRRC10B	8.74089	3.39081e-07	5.61829e-06	up	100520292	-	-	leucine rich repeat containing 10B
chr12	19788041	19788580	diffreps_peak_87112	10.3904	539	ENSSSCT00000057335	BRCA1	11.2122	4.0699e-11	3.74839e-09	up	100049662	-	Ensembl:ENSSSCG00000022101	breast cancer 1, early onset	ssc03460(Fanconi anemia pathway)//ssc04120(Ubiquitin mediated proteolysis)//ssc04151(PI3K-Akt signaling pathway)//ssc05206(MicroRNAs in cancer)	GO:0000794(condensed nuclear chromosome)//GO:0030529(intracellular ribonucleoprotein complex)//GO:0005886(plasma membrane)//GO:0070531(BRCA1-A complex)//GO:0031436(BRCA1-BARD1 complex)//GO:0005737(cytoplasm)	GO:0008270(zinc ion binding)//GO:0031625(ubiquitin protein ligase binding)//GO:0003723(RNA binding)//GO:0004842(ubiquitin-protein transferase activity)//GO:0003684(damaged DNA binding)//GO:0044212(transcription regulatory region DNA binding)	GO:0051573(negative regulation of histone H3-K9 methylation)//GO:0071356(cellular response to tumor necrosis factor)//GO:0043627(response to estrogen)//GO:0006260(DNA replication)//GO:0051572(negative regulation of histone H3-K4 methylation)//GO:0035067(negative regulation of histone acetylation)//GO:2000620(positive regulation of histone H4-K16 acetylation)//GO:0007059(chromosome segregation)//G…
chr2	529301	529583	diffreps_peak_238261	11.8642	282	ENSSSCT00000014035	CD151	4.86252	1.36711e-12	3.16664e-10	up	100511619	-	Ensembl:ENSSSCG00000012840|Vega:OTTSUSG00000002226	CD151 molecule (Raph blood group)		GO:0005604(basement membrane)//GO:0016021(integral component of membrane)//GO:0005887(integral component of plasma membrane)//GO:0005925(focal adhesion)	GO:0005178(integrin binding)	GO:0042098(T cell proliferation)//GO:0007166(cell surface receptor signaling pathway)//GO:0016477(cell migration)
chr6	108403261	108403671	diffreps_peak_395881	6.86013	410	ENSSSCT00000004106	NPC1	2.61464	1.37997e-07	2.55177e-06	up	397591	-	Ensembl:ENSSSCG00000003707	Niemann-Pick disease, type C1	ssc04142(Lysosome)	GO:0005768(endosome)//GO:0005764(lysosome)//GO:0005887(integral component of plasma membrane)//GO:0005576(extracellular region)//GO:0005635(nuclear envelope)//GO:0048471(perinuclear region of cytoplasm)//GO:0005794(Golgi apparatus)//GO:0005765(lysosomal membrane)//GO:0045121(membrane raft)//GO:0070062(extracellular exosome)//GO:0005783(endoplasmic reticulum)//GO:0031902(late endosome membrane)	GO:0008158(hedgehog receptor activity)//GO:0015485(cholesterol binding)	GO:0006897(endocytosis)//GO:0007628(adult walking behavior)//GO:0042493(response to drug)//GO:0031579(membrane raft organization)//GO:0042632(cholesterol homeostasis)//GO:0071404(cellular response to low-density lipoprotein particle stimulus)//GO:0008206(bile acid metabolic process)//GO:0007041(lysosomal transport)//GO:0071383(cellular response to steroid hormone stimulus)//GO:0090150(establishme…
chr2	75119501	75120140	diffreps_peak_257912	11.8235	639	ENSSSCT00000014728	FZR1	51.6149	1.50152e-12	3.37108e-10	up	497234	CDH1|FYR|FZR	-	fizzy/cell division cycle 20 related 1	ssc04110(Cell cycle)//ssc04120(Ubiquitin mediated proteolysis)//ssc04914(Progesterone-mediated oocyte maturation)	GO:0031965(nuclear membrane)//GO:0005680(anaphase-promoting complex)		GO:1904145(negative regulation of meiotic cell cycle process involved in oocyte maturation)//GO:0031572(G2 DNA damage checkpoint)//GO:0008054(negative regulation of cyclin-dependent protein serine/threonine kinase by cyclin degradation)//GO:0045732(positive regulation of protein catabolic process)//GO:0040020(regulation of meiotic nuclear division)//GO:0051488(activation of anaphase-promoting com…
chr7	21609801	21610280	diffreps_peak_411489	7.43842	479	ENSSSCT00000075485	ENSSSCG00000044013	6.15049	3.64398e-08	8.07276e-07	up
chr1	94559841	94560160	diffreps_peak_14526	8.99595	319	ENSSSCT00000004961	SETBP1	16.4733	1.00936e-09	4.85569e-08	up	100516943	-	-	SET binding protein 1			GO:0003677(DNA binding)
chr12	26396774	26397003	diffreps_peak_89778	11.0236	229	ENSSSCT00000073214	COL1A1	13.0092	9.4705e-12	1.23803e-09	up
chr3	31882241	31882960	diffreps_peak_285492	11.8975	719	ENSSSCT00000029636	SOCS1	6.93541	1.26631e-12	3.02105e-10	up	100307052	-	Ensembl:ENSSSCG00000027855	suppressor of cytokine signaling 1	ssc04120(Ubiquitin mediated proteolysis)//ssc04380(Osteoclast differentiation)//ssc04630(Jak-STAT signaling pathway)//ssc04910(Insulin signaling pathway)//ssc04917(Prolactin signaling pathway)//ssc04930(Type II diabetes mellitus)//ssc05145(Toxoplasmosis)//ssc05206(MicroRNAs in cancer)
chr1	152599021	152599420	diffreps_peak_26188	11.8786	399	ENSSSCT00000054675	SOCS6	3.42618	1.32241e-12	3.09919e-10	up	100155619	-	Ensembl:ENSSSCG00000004878	suppressor of cytokine signaling 6	ssc04630(Jak-STAT signaling pathway)//ssc04917(Prolactin signaling pathway)	GO:0001772(immunological synapse)//GO:0005737(cytoplasm)	GO:0004860(protein kinase inhibitor activity)	GO:1904030(negative regulation of cyclin-dependent protein kinase activity)//GO:0050868(negative regulation of T cell activation)//GO:0046426(negative regulation of JAK-STAT cascade)//GO:0040008(regulation of growth)//GO:0016567(protein ubiquitination)//GO:0019221(cytokine-mediated signaling pathway)//GO:0010498(proteasomal protein catabolic process)//GO:0006469(negative regulation of protein kin…
chr13	16874541	16874840	diffreps_peak_105771	7.2483	299	ENSSSCT00000035130	TGFBR2	5.28729	5.64542e-08	1.17332e-06	up
chr7	23910421	23911140	diffreps_peak_412744	5.35528	719	ENSSSCT00000032249	HSPA1L	34.3438	4.4129e-06	5.47061e-05	up	100144518	-	-	heat shock 70kDa protein 1-like	ssc03040(Spliceosome)//ssc04010(MAPK signaling pathway)//ssc04141(Protein processing in endoplasmic reticulum)//ssc04144(Endocytosis)//		GO:0005524(ATP binding)
chr4	84193901	84195100	diffreps_peak_321458	7.48094	1199	ENSSSCT00000051800	POGK	2.66275	3.30417e-08	7.41654e-07	up	100155419	-	Ensembl:ENSSSCG00000006319	pogo transposable element with KRAB domain		GO:0005622(intracellular)	GO:0003677(DNA binding)	GO:0006355(regulation of transcription, DNA-templated)
chr1	17341475	17341800	diffreps_peak_3919	11.8428	325	ENSSSCT00000031199	SASH1	6.71311	1.43628e-12	3.28199e-10	up	100157413	-	-	SAM and SH3 domain containing 1		GO:0016020(membrane)//GO:0043234(protein complex)	GO:0032947(protein complex scaffold)//GO:0008022(protein C-terminus binding)//GO:0031435(mitogen-activated protein kinase kinase kinase binding)	GO:0010595(positive regulation of endothelial cell migration)//GO:0045766(positive regulation of angiogenesis)//GO:1902498(regulation of protein autoubiquitination)//GO:0031666(positive regulation of lipopolysaccharide-mediated signaling pathway)//GO:1900745(positive regulation of p38MAPK cascade)//GO:1900044(regulation of protein K63-linked ubiquitination)//GO:0000209(protein polyubiquitination)…
chr6	45005041	45005504	diffreps_peak_371330	9.62618	463	ENSSSCT00000088851	ENSSSCG00000041083	2.79786	2.36491e-10	1.52597e-08	up
chr6	84117669	84118440	diffreps_peak_388866	9.6575	771	ENSSSCT00000003953	ARID1A	2.67982	2.20038e-10	1.44095e-08	up	100513359	ARID1A_tv1	-	AT rich interactive domain 1A (SWI-like)		GO:0071565(nBAF complex)//GO:0005654(nucleoplasm)//GO:0071564(npBAF complex)//GO:0016514(SWI/SNF complex)//GO:0000790(nuclear chromatin)	GO:0016922(ligand-dependent nuclear receptor binding)//GO:0031491(nucleosome binding)	GO:0060674(placenta blood vessel development)//GO:0030520(intracellular estrogen receptor signaling pathway)//GO:0006337(nucleosome disassembly)//GO:0055007(cardiac muscle cell differentiation)//GO:0003408(optic cup formation involved in camera-type eye development)//GO:0045893(positive regulation of transcription, DNA-templated)//GO:0030900(forebrain development)//GO:0003205(cardiac chamber deve…
chr11	19349641	19349866	diffreps_peak_72584	10.2868	225	ENSSSCT00000010302	ITM2B	2.46414	5.16677e-11	4.52065e-09	up	595120	Bri|imBRI2	Ensembl:ENSSSCG00000009403	integral membrane protein 2B		GO:0005886(plasma membrane)//GO:0070062(extracellular exosome)//GO:0010008(endosome membrane)//GO:0030660(Golgi-associated vesicle membrane)//GO:0031301(integral component of organelle membrane)//GO:0005615(extracellular space)	GO:0005524(ATP binding)//GO:0001540(beta-amyloid binding)	GO:0042985(negative regulation of amyloid precursor protein biosynthetic process)
chr9	134584405	134584887	diffreps_peak_484114	12.0724	482	ENSSSCT00000029838	PLXNA2	9.38679	8.46359e-13	2.33472e-10	up
chr9	55380241	55381077	diffreps_peak_470430	7.52169	836	ENSSSCT00000016601	ETS1	8.47976	3.00821e-08	6.84839e-07	up	100302363	-	Ensembl:ENSSSCG00000015235	v-ets avian erythroblastosis virus E26 oncogene homolog 1	ssc04014(Ras signaling pathway)//ssc04320(Dorso-ventral axis formation)//ssc05166(HTLV-I infection)	GO:0005667(transcription factor complex)//GO:0005634(nucleus)//GO:0045171(intercellular bridge)//GO:0005737(cytoplasm)	GO:0000981(RNA polymerase II transcription factor activity, sequence-specific DNA binding)//GO:0043565(sequence-specific DNA binding)	GO:0045765(regulation of angiogenesis)//GO:0030578(PML body organization)//GO:0048870(cell motility)//GO:0010595(positive regulation of endothelial cell migration)//GO:0050728(negative regulation of inflammatory response)//GO:0030154(cell differentiation)//GO:0045648(positive regulation of erythrocyte differentiation)//GO:0006366(transcription from RNA polymerase II promoter)//GO:0045944(positive…
chrX	58011408	58012533	diffreps_peak_501422	8.63081	1125	ENSSSCT00000022492	RTL5	10.4435	2.33985e-09	9.27085e-08	up
chr7	29152601	29152960	diffreps_peak_413672	6.63439	359	ENSSSCT00000001671	DST	6.50311	2.32064e-07	4.02539e-06	up	100152205	-	Ensembl:ENSSSCG00000001499	dystonin		GO:0015629(actin cytoskeleton)//GO:0030424(axon)//GO:0097481(neuronal postsynaptic density)//GO:0015630(microtubule cytoskeleton)//GO:0005634(nucleus)//GO:0030056(hemidesmosome)//GO:0005737(cytoplasm)	GO:0003779(actin binding)//GO:0005509(calcium ion binding)	GO:0007409(axonogenesis)//GO:0007050(cell cycle arrest)//GO:0007010(cytoskeleton organization)//GO:0008090(retrograde axonal transport)
chrY	41205121	41206220	diffreps_peak_507526	8.84454	1099	ENSSSCT00000088464	ENSSSCG00000046294	10.5644	1.4304e-09	6.36609e-08	up
chr8	82829641	82829868	diffreps_peak_448380	11.8575	227	ENSSSCT00000080865	C4orf51	9.21486	1.38834e-12	3.20005e-10	up
chr13	192693318	192694080	diffreps_peak_137617	9.5567	762	ENSSSCT00000051994	BACH1	10.2001	2.77522e-10	1.73875e-08	up	100523514	-	Ensembl:ENSSSCG00000012029	BTB and CNC homology 1, basic leucine zipper transcription factor 1		GO:0005654(nucleoplasm)//GO:0005634(nucleus)//GO:0031463(Cul3-RING ubiquitin ligase complex)//GO:0005829(cytosol)	GO:0003700(transcription factor activity, sequence-specific DNA binding)//GO:0004842(ubiquitin-protein transferase activity)//GO:0001078(transcriptional repressor activity, RNA polymerase II core promoter proximal region sequence-specific binding)//GO:0001206(transcriptional repressor activity, RNA polymerase II distal enhancer sequence-specific binding)//GO:0001205(transcriptional activator acti…	GO:0000083(regulation of transcription involved in G1/S transition of mitotic cell cycle)//GO:0000117(regulation of transcription involved in G2/M transition of mitotic cell cycle)//GO:0016567(protein ubiquitination)//GO:0006366(transcription from RNA polymerase II promoter)//GO:0045944(positive regulation of transcription from RNA polymerase II promoter)//GO:0000122(negative regulation of transc…
chr6	52894943	52895360	diffreps_peak_376434	6.17217	417	ENSSSCT00000003449	ZC3H4	3.14518	6.72717e-07	1.03309e-05	up	100515084	-	-	zinc finger CCCH-type containing 4			GO:0044822(poly(A) RNA binding)
chr16	25741921	25742440	diffreps_peak_199155	8.36704	519	ENSSSCT00000047662	TTC33	4.129	4.29499e-09	1.47039e-07	up	100625161	-	-	tetratricopeptide repeat domain 33
chr4	4640401	4641120	diffreps_peak_309671	10.8081	719	ENSSSCT00000006522	FAM135B	6.08344	1.55561e-11	1.80032e-09	up	100155271	-	Ensembl:ENSSSCG00000005939|Vega:OTTSUSG00000000622	family with sequence similarity 135, member B			GO:0052689(carboxylic ester hydrolase activity)	GO:0044255(cellular lipid metabolic process)
chr3	28362021	28362457	diffreps_peak_284754	10.525	436	ENSSSCT00000051120	ABCC1	3.71501	2.98526e-11	2.95746e-09	up	733619	-	-	ATP-binding cassette, sub-family C (CFTR/MRP), member 1	ssc02010(ABC transporters)//ssc04071(Sphingolipid signaling pathway)//ssc04977(Vitamin digestion and absorption)//ssc05206(MicroRNAs in cancer)	GO:0016323(basolateral plasma membrane)//GO:0005887(integral component of plasma membrane)//GO:0070062(extracellular exosome)	GO:0005524(ATP binding)//GO:0042626(ATPase activity, coupled to transmembrane movement of substances)	GO:0055085(transmembrane transport)//GO:0008152(metabolic process)
chr2	77905720	77906320	diffreps_peak_259395	9.17622	600	ENSSSCT00000015294	THEG	18.0872	6.66473e-10	3.48949e-08	up	100517267	-	Ensembl:ENSSSCG00000014002	theg spermatid protein				GO:0007283(spermatogenesis)
chr14	10543221	10543560	diffreps_peak_142743	11.4652	339	ENSSSCT00000010592	DPYSL2	3.199	3.42614e-12	5.96718e-10	up	100151886	-	Ensembl:ENSSSCG00000030130	dihydropyrimidinase-like 2	ssc04360(Axon guidance)	GO:0043209(myelin sheath)//GO:0005874(microtubule)//GO:0016020(membrane)//GO:0030425(dendrite)//GO:0030424(axon)//GO:0005739(mitochondrion)//GO:0070062(extracellular exosome)//GO:0043025(neuronal cell body)	GO:0019901(protein kinase binding)//GO:0008017(microtubule binding)//GO:0016810(hydrolase activity, acting on carbon-nitrogen (but not peptide) bonds)	GO:0006897(endocytosis)//GO:0030516(regulation of axon extension)//GO:0008152(metabolic process)//GO:0007420(brain development)//GO:0007010(cytoskeleton organization)//GO:0007411(axon guidance)
chr3	111607361	111609080	diffreps_peak_303179	10.4665	1719	ENSSSCT00000009349	ENSSSCG00000008544	7.27271	3.4161e-11	3.28653e-09	up
chr13	207106493	207108333	diffreps_peak_140278	11.1199	1840	ENSSSCT00000057821	ENSSSCG00000022246	19.6358	7.5876e-12	1.05513e-09	up
chr15	109088980	109091340	diffreps_peak_189827	9.27648	2360	ENSSSCT00000024105	NRP2	7.30039	5.29077e-10	2.89967e-08	up
chr17	51673701	51674200	diffreps_peak_221260	7.37857	499	ENSSSCT00000026441	PEDS1	2.98551	4.18243e-08	9.05006e-07	up
chr8	72718621	72719076	diffreps_peak_446445	6.71018	455	ENSSSCT00000060756	CCNI	3.67328	1.94905e-07	3.44908e-06	up	100523679	-	Ensembl:ENSSSCG00000008987	cyclin I				GO:0051726(regulation of cell cycle)
chr5	26964509	26964820	diffreps_peak_344454	9.08747	311	ENSSSCT00000070709	USP15	6.63613	8.17583e-10	4.12363e-08	up	100524085	-	Ensembl:ENSSSCG00000000457	ubiquitin specific peptidase 15		GO:0005634(nucleus)	GO:0004843(thiol-dependent ubiquitin-specific protease activity)	GO:0016579(protein deubiquitination)//GO:0006511(ubiquitin-dependent protein catabolic process)
chr14	51519901	51520421	diffreps_peak_155355	9.30338	520	ENSSSCT00000011100	CCDC188	20.6684	4.97298e-10	2.75912e-08	up
chr3	45846161	45846800	diffreps_peak_290028	12.1735	639	ENSSSCT00000076639	ENSSSCG00000039523	16.3135	6.70607e-13	2.0001e-10	up
chr13	196370777	196370980	diffreps_peak_137991	7.71705	203	ENSSSCT00000013169	PAXBP1	2.30206	1.91845e-08	4.72134e-07	up	100525128	GCFC1	Ensembl:ENSSSCG00000012037	PAX3 and PAX7 binding protein 1		GO:0005634(nucleus)//GO:0005829(cytosol)	GO:0008134(transcription factor binding)//GO:0000978(RNA polymerase II core promoter proximal region sequence-specific DNA binding)//GO:0001078(transcriptional repressor activity, RNA polymerase II core promoter proximal region sequence-specific binding)	GO:0031062(positive regulation of histone methylation)//GO:2000288(positive regulation of myoblast proliferation)//GO:0014842(regulation of skeletal muscle satellite cell proliferation)//GO:0045944(positive regulation of transcription from RNA polymerase II promoter)
chr17	27270213	27270739	diffreps_peak_213218	9.34115	526	ENSSSCT00000007772	SLC24A3	3.93729	4.55884e-10	2.57552e-08	up
chrX	106922341	106923460	diffreps_peak_504323	11.1712	1119	ENSSSCT00000058966	ENSSSCG00000038477	5.485	6.74216e-12	9.68345e-10	up
chr5	9679733	9680480	diffreps_peak_338415	11.2136	747	ENSSSCT00000000114	TMEM184B	6.82321	6.11523e-12	8.97241e-10	up	100157699	-	-	transmembrane protein 184B		GO:0016021(integral component of membrane)	GO:0005215(transporter activity)	GO:0006810(transport)
chr14	41233261	41234244	diffreps_peak_150803	11.2583	983	ENSSSCT00000010878	FAM222A	6.09785	5.51713e-12	8.34239e-10	up	100153422	-	Ensembl:ENSSSCG00000009927	family with sequence similarity 222, member A
chr2	62571201	62571660	diffreps_peak_253181	12.8103	459	ENSSSCT00000015112	CCDC105	16.5372	1.5476e-13	9.2916e-11	up	100524071	-	Ensembl:ENSSSCG00000013834	coiled-coil domain containing 105		GO:0070062(extracellular exosome)
chrX	12364761	12365000	diffreps_peak_497145	6.73941	239	ENSSSCT00000013280	CA5B	4.79438	1.82218e-07	3.24884e-06	up	100156418	-	Ensembl:ENSSSCG00000012141|Vega:OTTSUSG00000004378	carbonic anhydrase VB, mitochondrial	ssc00910(Nitrogen metabolism)	GO:0005739(mitochondrion)	GO:0004089(carbonate dehydratase activity)//GO:0008270(zinc ion binding)	GO:0006730(one-carbon metabolic process)
chr16	71606774	71607020	diffreps_peak_207977	9.88413	246	ENSSSCT00000080307	SLC36A1	15.047	1.30577e-10	9.44525e-09	up	100514926	-	Ensembl:ENSSSCG00000023512	solute carrier family 36 (proton/amino acid symporter), member 1		GO:0005765(lysosomal membrane)//GO:0005783(endoplasmic reticulum)//GO:0016021(integral component of membrane)	GO:0015187(glycine transmembrane transporter activity)//GO:0005280(hydrogen:amino acid symporter activity)//GO:0015180(L-alanine transmembrane transporter activity)//GO:0015193(L-proline transmembrane transporter activity)//GO:0015078(hydrogen ion transmembrane transporter activity)	GO:0035524(proline transmembrane transport)//GO:1902600(hydrogen ion transmembrane transport)//GO:0015808(L-alanine transport)//GO:0015816(glycine transport)
chr5	82565321	82565703	diffreps_peak_355530	8.8892	382	ENSSSCT00000049143	MYBPC1	21.8202	1.29063e-09	5.89189e-08	up	100523187	-	Ensembl:ENSSSCG00000000866	myosin binding protein C, slow type				GO:1903955(positive regulation of protein targeting to mitochondrion)//GO:0006936(muscle contraction)
chr3	76939661	76939940	diffreps_peak_295746	12.6622	279	ENSSSCT00000029680	SLC1A4	7.74341	2.17658e-13	1.06503e-10	up	396600	ASCT1	Ensembl:ENSSSCG00000027527	solute carrier family 1 (glutamate/neutral amino acid transporter), member 4		GO:0005813(centrosome)//GO:0016021(integral component of membrane)//GO:0070062(extracellular exosome)//GO:0009986(cell surface)	GO:0015195(L-threonine transmembrane transporter activity)//GO:0005254(chloride channel activity)//GO:0015180(L-alanine transmembrane transporter activity)//GO:0034590(L-hydroxyproline transmembrane transporter activity)//GO:0015194(L-serine transmembrane transporter activity)//GO:0017153(sodium:dicarboxylate symporter activity)//GO:0015193(L-proline transmembrane transporter activity)//GO:001518…	GO:0015825(L-serine transport)//GO:0098779(mitophagy in response to mitochondrial depolarization)//GO:1902476(chloride transmembrane transport)//GO:0035524(proline transmembrane transport)//GO:0015826(threonine transport)//GO:0006835(dicarboxylic acid transport)//GO:0034589(hydroxyproline transport)//GO:0050890(cognition)//GO:0015808(L-alanine transport)//GO:0015811(L-cystine transport)
chr12	34779760	34780054	diffreps_peak_91166	7.66316	294	ENSSSCT00000019205	ENSSSCG00000017643	10.3895	2.1719e-08	5.21862e-07	up
chr5	12188781	12189684	diffreps_peak_339319	8.56577	903	ENSSSCT00000051854	TIMP3	15.0238	2.71786e-09	1.03941e-07	up	396775	TIMP-3	-	TIMP metallopeptidase inhibitor 3	ssc05205(Proteoglycans in cancer)//ssc05206(MicroRNAs in cancer)	GO:0005578(proteinaceous extracellular matrix)//GO:0005604(basement membrane)//GO:0005634(nucleus)//GO:0005615(extracellular space)//GO:0070062(extracellular exosome)	GO:0002020(protease binding)//GO:0008191(metalloendopeptidase inhibitor activity)	GO:0048553(negative regulation of metalloenzyme activity)//GO:0071310(cellular response to organic substance)//GO:0010951(negative regulation of endopeptidase activity)//GO:0051045(negative regulation of membrane protein ectodomain proteolysis)//GO:0010033(response to organic substance)
chr9	106137757	106137983	diffreps_peak_477776	7.6474	226	ENSSSCT00000016815	NAMPT	2.0274	2.25216e-08	5.3793e-07	up	595123	PBEF1	Ensembl:ENSSSCG00000015435	nicotinamide phosphoribosyltransferase	ssc00760(Nicotinate and nicotinamide metabolism)//	GO:0005634(nucleus)//GO:0005615(extracellular space)//GO:0005737(cytoplasm)//GO:0070062(extracellular exosome)	GO:0004514(nicotinate-nucleotide diphosphorylase (carboxylating) activity)//GO:0005125(cytokine activity)//GO:0047280(nicotinamide phosphoribosyltransferase activity)	GO:0009435(NAD biosynthetic process)//GO:0032922(circadian regulation of gene expression)//GO:0045944(positive regulation of transcription from RNA polymerase II promoter)//GO:0051770(positive regulation of nitric-oxide synthase biosynthetic process)
chr12	36155450	36156020	diffreps_peak_91870	7.50826	570	ENSSSCT00000072865	ENSSSCG00000017670	7.09619	3.10267e-08	7.03026e-07	up
chr6	54650121	54650820	diffreps_peak_377585	7.43561	699	ENSSSCT00000046403	PRR12	4.77816	3.66771e-08	8.1181e-07	up	100521902	-	-	proline rich 12
chr6	51175619	51176900	diffreps_peak_375245	10.6361	1281	ENSSSCT00000003416	ENSSSCG00000003079	6.13635	2.31147e-11	2.4309e-09	up
chr18	49121301	49121620	diffreps_peak_236501	6.77501	319	ENSSSCT00000018206	TNS3	3.02824	1.67877e-07	3.03803e-06	up	100524966	-	Ensembl:ENSSSCG00000016725	tensin 3		GO:0005925(focal adhesion)//GO:0005737(cytoplasm)		GO:0008284(positive regulation of cell proliferation)//GO:0048286(lung alveolus development)//GO:0016477(cell migration)
chr6	150489183	150489579	diffreps_peak_400558	11.2063	396	ENSSSCT00000045018	PATJ	14.429	6.21859e-12	9.08821e-10	up
chr1	243102241	243102879	diffreps_peak_41918	10.2947	638	ENSSSCT00000024573	MRPL50	2.43915	5.0736e-11	4.46049e-09	up	100515004	-	-	mitochondrial ribosomal protein L50		GO:0005739(mitochondrion)
chr7	75573261	75573980	diffreps_peak_425238	9.91512	719	ENSSSCT00000061862	ZFHX2	4.29363	1.21585e-10	8.91139e-09	up
chrX	121645342	121645980	diffreps_peak_505498	9.09132	638	ENSSSCT00000047333	ENSSSCG00000040153	15.8686	8.10356e-10	4.09429e-08	up
chrX	42980819	42981104	diffreps_peak_499711	9.54657	285	ENSSSCT00000057389	PQBP1	4.05755	2.84072e-10	1.77223e-08	up	100620849	-	Ensembl:ENSSSCG00000025264	polyglutamine binding protein 1	ssc03040(Spliceosome)	GO:0016607(nuclear speck)//GO:0071598(neuronal ribonucleoprotein granule)//GO:0010494(cytoplasmic stress granule)	GO:0043021(ribonucleoprotein complex binding)	GO:0048814(regulation of dendrite morphogenesis)//GO:0031175(neuron projection development)//GO:0000380(alternative mRNA splicing, via spliceosome)//GO:0043484(regulation of RNA splicing)
chr2	77805561	77805780	diffreps_peak_259374	5.77832	219	ENSSSCT00000039151	ODF3L2	71.9	1.66602e-06	2.30452e-05	up
chrX	106585906	106586296	diffreps_peak_504192	7.76461	390	ENSSSCT00000013836	BCORL1	2.13459	1.71944e-08	4.32393e-07	up	100525271	-	Ensembl:ENSSSCG00000012655	BCL6 corepressor-like 1		GO:0005654(nucleoplasm)//GO:0005886(plasma membrane)//GO:0005737(cytoplasm)
chrUn_NW_018084833v1	1398201	1398503	diffreps_peak_486268	10.8143	302	ENSSSCT00000049477	ENSSSCG00000034036	52.3649	1.5335e-11	1.77835e-09	up
chr3	16487421	16487913	diffreps_peak_280852	7.87467	492	ENSSSCT00000008482	TPST1	2.11612	1.33455e-08	3.53092e-07	up	100517581	-	Ensembl:ENSSSCG00000007737	tyrosylprotein sulfotransferase 1		GO:0005794(Golgi apparatus)	GO:0008476(protein-tyrosine sulfotransferase activity)	GO:0006478(peptidyl-tyrosine sulfation)
chr5	32960301	32960960	diffreps_peak_345512	6.48859	659	ENSSSCT00000065622	RAP1B	2.90123	3.24649e-07	5.40934e-06	up	100152555	-	-	RAP1B, member of RAS oncogene family	ssc04010(MAPK signaling pathway)//ssc04014(Ras signaling pathway)//ssc04015(Rap1 signaling pathway)//ssc04024(cAMP signaling pathway)//ssc04062(Chemokine signaling pathway)//ssc04510(Focal adhesion)//ssc04611(Platelet activation)//ssc04670(Leukocyte transendothelial migration)//ssc04720(Long-term potentiation)//ssc04722(Neurotrophin signaling pathway)//ssc04972(Pancreatic secretion)//ssc05211(Ren…	GO:0005622(intracellular)//GO:0016020(membrane)	GO:0005525(GTP binding)	GO:0007264(small GTPase mediated signal transduction)
chr1	8566361	8566829	diffreps_peak_2335	8.05431	468	ENSSSCT00000026720	TMEM181	5.34157	8.82454e-09	2.55207e-07	up	100156875	-	-	transmembrane protein 181
chr1	184135881	184136280	diffreps_peak_31709	13.0389	399	ENSSSCT00000024259	SAMD4A	10.6899	9.14241e-14	7.51902e-11	up	100156574	-	Ensembl:ENSSSCG00000023408	sterile alpha motif domain containing 4A		GO:0045202(synapse)	GO:0030371(translation repressor activity)//GO:0044822(poly(A) RNA binding)	GO:0045727(positive regulation of translation)//GO:0006355(regulation of transcription, DNA-templated)//GO:0017148(negative regulation of translation)
chr6	48698921	48699280	diffreps_peak_373670	8.60599	359	ENSSSCT00000028688	SERTAD1	9.41546	2.47746e-09	9.6726e-08	up	100624989	-	Ensembl:ENSSSCG00000026931	SERTA domain containing 1				GO:0045944(positive regulation of transcription from RNA polymerase II promoter)
chr12	53874741	53874952	diffreps_peak_100237	11.3312	211	ENSSSCT00000019575	CCDC42	8.8726	4.66398e-12	7.38625e-10	up	100514007	-	Ensembl:ENSSSCG00000017988	coiled-coil domain containing 42
chr3	132208710	132209280	diffreps_peak_307713	8.75796	570	ENSSSCT00000009465	MYT1L	9.4841	1.74598e-09	7.4375e-08	up
chr17	31910941	31911400	diffreps_peak_214178	13.0617	459	ENSSSCT00000007824	CDC25B	7.38848	8.67552e-14	7.44858e-11	up	100329127	-	Ensembl:ENSSSCG00000007151	cell division cycle 25B	ssc04010(MAPK signaling pathway)//ssc04110(Cell cycle)//ssc04914(Progesterone-mediated oocyte maturation)//ssc05206(MicroRNAs in cancer)	GO:0005813(centrosome)//GO:0005634(nucleus)//GO:0005737(cytoplasm)//GO:0000922(spindle pole)	GO:0019901(protein kinase binding)//GO:0004725(protein tyrosine phosphatase activity)	GO:0001556(oocyte maturation)//GO:0032467(positive regulation of cytokinesis)//GO:0006468(protein phosphorylation)//GO:0051301(cell division)//GO:0007144(female meiosis I)//GO:0045860(positive regulation of protein kinase activity)//GO:0045931(positive regulation of mitotic cell cycle)//GO:0035335(peptidyl-tyrosine dephosphorylation)
chr7	76153921	76154240	diffreps_peak_425625	5.22294	319	ENSSSCT00000042996	LRP10	2.74374	5.98499e-06	7.21668e-05	up	100233190	-	-	low density lipoprotein receptor-related protein 10		GO:0016020(membrane)
chr10	22864261	22865100	diffreps_peak_53710	12.2202	839	ENSSSCT00000026077	NR5A2	5.5288	6.02248e-13	1.86557e-10	up	100523688	-	Ensembl:ENSSSCG00000024975	nuclear receptor subfamily 5, group A, member 2	ssc04950(Maturity onset diabetes of the young)	GO:0090575(RNA polymerase II transcription factor complex)//GO:0005737(cytoplasm)	GO:0004879(RNA polymerase II transcription factor activity, ligand-activated sequence-specific DNA binding)//GO:0000978(RNA polymerase II core promoter proximal region sequence-specific DNA binding)//GO:0005543(phospholipid binding)//GO:0003707(steroid hormone receptor activity)//GO:0003682(chromatin binding)//GO:0001077(transcriptional activator activity, RNA polymerase II core promoter proximal…	GO:0043401(steroid hormone mediated signaling pathway)//GO:0006366(transcription from RNA polymerase II promoter)//GO:0030522(intracellular receptor signaling pathway)//GO:0008206(bile acid metabolic process)//GO:0042127(regulation of cell proliferation)//GO:0030855(epithelial cell differentiation)//GO:0042632(cholesterol homeostasis)//GO:0045944(positive regulation of transcription from RNA poly…
chr7	88809612	88810520	diffreps_peak_428043	11.2211	908	ENSSSCT00000002534	PLEKHG3	6.0834	6.01016e-12	8.86234e-10	up	100155870	-	Ensembl:ENSSSCG00000002276	pleckstrin homology domain containing, family G (with RhoGef domain) member 3			GO:0005089(Rho guanyl-nucleotide exchange factor activity)	GO:0035023(regulation of Rho protein signal transduction)//GO:0043547(positive regulation of GTPase activity)
chr12	11927341	11927880	diffreps_peak_83665	8.1062	539	ENSSSCT00000057079	GNA13	2.80489	7.83073e-09	2.33919e-07	up	100522824	-	-	guanine nucleotide binding protein (G protein), alpha 13	ssc04022(cGMP-PKG signaling pathway)//ssc04071(Sphingolipid signaling pathway)//	GO:0031526(brush border membrane)//GO:0070062(extracellular exosome)//GO:0005834(heterotrimeric G-protein complex)//GO:0005925(focal adhesion)	GO:0031752(D5 dopamine receptor binding)//GO:0003924(GTPase activity)//GO:0031702(type 1 angiotensin receptor binding)//GO:0031683(G-protein beta/gamma-subunit complex binding)//GO:0005525(GTP binding)//GO:0004871(signal transducer activity)	GO:0030168(platelet activation)//GO:0008360(regulation of cell shape)//GO:0008152(metabolic process)//GO:0007189(adenylate cyclase-activating G-protein coupled receptor signaling pathway)//GO:0001569(patterning of blood vessels)//GO:0030334(regulation of cell migration)//GO:0031584(activation of phospholipase D activity)//GO:0030154(cell differentiation)//GO:0001701(in utero embryonic development…
chr2	60367901	60368240	diffreps_peak_252304	6.1833	339	ENSSSCT00000042747	ANO8	2.53908	6.55692e-07	1.00953e-05	up
chr3	17100701	17101180	diffreps_peak_281096	12.0146	479	ENSSSCT00000031066	ARMC5	4.06962	9.66905e-13	2.5164e-10	up	100521843	-	-	armadillo repeat containing 5
chr13	90910581	90911200	diffreps_peak_122045	7.41894	619	ENSSSCT00000026739	ERICH6	4.2194	3.81118e-08	8.39109e-07	up	100622922	FAM194A	Ensembl:ENSSSCG00000022706	glutamate-rich 6
chr12	52698833	52699080	diffreps_peak_99301	7.9145	247	ENSSSCT00000071401	KCTD11	13.5588	1.21759e-08	3.28513e-07	up	100622059	-	Ensembl:ENSSSCG00000028073	potassium channel tetramerization domain containing 11		GO:0005737(cytoplasm)		GO:0051260(protein homooligomerization)//GO:0045666(positive regulation of neuron differentiation)//GO:0007406(negative regulation of neuroblast proliferation)//GO:0045879(negative regulation of smoothened signaling pathway)
chr13	34204020	34204455	diffreps_peak_111682	8.64885	435	ENSSSCT00000012510	POC1A	2.93132	2.24466e-09	8.98221e-08	up	100521113	-	Ensembl:ENSSSCG00000011426	POC1 centriolar protein A		GO:0005814(centriole)//GO:0036064(ciliary basal body)//GO:0000922(spindle pole)
chrY	41203641	41204300	diffreps_peak_507524	8.55933	659	ENSSSCT00000088464	ENSSSCG00000046294	7.77508	2.75847e-09	1.0508e-07	up
chr8	1738134	1738380	diffreps_peak_437220	9.01304	246	ENSSSCT00000009512	GRK4	2.22284	9.70413e-10	4.70557e-08	up	100519668	-	Ensembl:ENSSSCG00000008694	G protein-coupled receptor kinase 4	ssc04062(Chemokine signaling pathway)//ssc04144(Endocytosis)//ssc05032(Morphine addiction)		GO:0004703(G-protein coupled receptor kinase activity)//GO:0005524(ATP binding)	GO:0006468(protein phosphorylation)//GO:0031623(receptor internalization)//GO:0007165(signal transduction)
chr5	12578356	12578680	diffreps_peak_339408	9.91612	324	ENSSSCT00000000165	SYN3	8.02096	1.21307e-10	8.8949e-09	up	100519024	-	-	synapsin III		GO:0097481(neuronal postsynaptic density)//GO:0030672(synaptic vesicle membrane)	GO:0005524(ATP binding)//GO:0003824(catalytic activity)	GO:0008152(metabolic process)//GO:0007269(neurotransmitter secretion)
chr1	12297861	12298225	diffreps_peak_3063	7.79063	364	ENSSSCT00000004500	ENSSSCG00000004071	2.72145	1.61945e-08	4.11618e-07	up
chr17	38104199	38104431	diffreps_peak_216583	12.1732	232	ENSSSCT00000025489	TP53INP2	10.3156	6.7111e-13	2.0001e-10	up	100152247	-	Ensembl:ENSSSCG00000022099	tumor protein p53 inducible nuclear protein 2		GO:0005776(autophagosome)//GO:0005634(nucleus)//GO:0005829(cytosol)	GO:0043130(ubiquitin binding)	GO:0010508(positive regulation of autophagy)//GO:1903828(negative regulation of cellular protein localization)//GO:0001649(osteoblast differentiation)//GO:0001894(tissue homeostasis)//GO:0006511(ubiquitin-dependent protein catabolic process)//GO:0000045(autophagosome assembly)//GO:0045893(positive regulation of transcription, DNA-templated)
chrY	41206301	41206780	diffreps_peak_507527	13.7164	479	ENSSSCT00000088464	ENSSSCG00000046294	21.2303	1.92119e-14	6.94654e-11	up
chr13	202000984	202001982	diffreps_peak_138957	10.3687	998	ENSSSCT00000043733	ERG	5.62717	4.27907e-11	3.89373e-09	up	100625364	-	Ensembl:ENSSSCG00000022318	v-ets avian erythroblastosis virus E26 oncogene homolog	ssc05202(Transcriptional misregulation in cancer)	GO:0030529(intracellular ribonucleoprotein complex)//GO:0005634(nucleus)	GO:0000981(RNA polymerase II transcription factor activity, sequence-specific DNA binding)//GO:0003682(chromatin binding)//GO:0043565(sequence-specific DNA binding)	GO:2000504(positive regulation of blood vessel remodeling)//GO:0030154(cell differentiation)//GO:0016477(cell migration)//GO:0003199(endocardial cushion to mesenchymal transition involved in heart valve formation)//GO:0003197(endocardial cushion development)//GO:0006357(regulation of transcription from RNA polymerase II promoter)
chr15	119950241	119950560	diffreps_peak_191682	8.2739	319	ENSSSCT00000067013	TNS1	7.14789	5.32236e-09	1.73703e-07	up	100514801	-	-	tensin 1		GO:0005925(focal adhesion)	GO:0044822(poly(A) RNA binding)	GO:0007044(cell-substrate junction assembly)//GO:0010761(fibroblast migration)
chr9	87840253	87840600	diffreps_peak_474855	10.8319	347	ENSSSCT00000005975	HDAC9	8.46657	1.47279e-11	1.72251e-09	up	100516821	-	Ensembl:ENSSSCG00000015368	histone deacetylase 9	ssc05034(Alcoholism)//ssc05203(Viral carcinogenesis)	GO:0005634(nucleus)//GO:0005737(cytoplasm)	GO:0004407(histone deacetylase activity)	GO:0040029(regulation of gene expression, epigenetic)//GO:0016575(histone deacetylation)
chr1	237142950	237143164	diffreps_peak_40459	9.54654	214	ENSSSCT00000005882	RNF38	7.35428	2.84094e-10	1.77223e-08	up	100519814	-	Ensembl:ENSSSCG00000005343	ring finger protein 38		GO:0005654(nucleoplasm)	GO:0004842(ubiquitin-protein transferase activity)//GO:0008270(zinc ion binding)	GO:0016567(protein ubiquitination)
chr3	49484572	49484800	diffreps_peak_290907	5.9992	228	ENSSSCT00000024727	TGFBRAP1	2.97981	1.00185e-06	1.46301e-05	up	100625522	-	Ensembl:ENSSSCG00000024636	transforming growth factor, beta receptor associated protein 1		GO:0016020(membrane)//GO:0005769(early endosome)//GO:0033263(CORVET complex)	GO:0046332(SMAD binding)//GO:0005160(transforming growth factor beta receptor binding)	GO:0008333(endosome to lysosome transport)//GO:0034058(endosomal vesicle fusion)//GO:0006355(regulation of transcription, DNA-templated)//GO:0006886(intracellular protein transport)//GO:0007165(signal transduction)
chr13	50447141	50447432	diffreps_peak_114787	10.7632	291	ENSSSCT00000012597	TMF1	8.88841	1.72499e-11	1.94413e-09	up	100153051	-	Ensembl:ENSSSCG00000011510	TATA element modulatory factor 1		GO:0005783(endoplasmic reticulum)//GO:0005794(Golgi apparatus)		GO:0010629(negative regulation of gene expression)//GO:2000845(positive regulation of testosterone secretion)//GO:0007289(spermatid nucleus differentiation)//GO:0032275(luteinizing hormone secretion)//GO:0061136(regulation of proteasomal protein catabolic process)//GO:0043066(negative regulation of apoptotic process)//GO:0042742(defense response to bacterium)//GO:0071407(cellular response to orga…
chr1	181406921	181407526	diffreps_peak_31097	7.82579	605	ENSSSCT00000066327	FRMD6	3.3051	1.4935e-08	3.85513e-07	up	100157790	-	Ensembl:ENSSSCG00000005027	FERM domain containing 6	ssc04390(Hippo signaling pathway)	GO:0043296(apical junction complex)//GO:0005856(cytoskeleton)		GO:0003383(apical constriction)//GO:0032970(regulation of actin filament-based process)//GO:0034613(cellular protein localization)
chr3	47838721	47839140	diffreps_peak_290761	11.1249	419	ENSSSCT00000027549	ENSSSCG00000028691	24.6515	7.50031e-12	1.04646e-09	up
chr9	129580574	129580979	diffreps_peak_482972	9.12926	405	ENSSSCT00000041639	PROX1	7.87347	7.42583e-10	3.81457e-08	up	100169702	-	Ensembl:ENSSSCG00000015584	prospero homeobox 1		GO:0005634(nucleus)//GO:0005737(cytoplasm)	GO:0003714(transcription corepressor activity)//GO:0001078(transcriptional repressor activity, RNA polymerase II core promoter proximal region sequence-specific binding)//GO:0016922(ligand-dependent nuclear receptor binding)//GO:0003705(transcription factor activity, RNA polymerase II distal enhancer sequence-specific binding)//GO:0050692(DBD domain binding)//GO:0050693(LBD domain binding)//GO:00…	GO:0055007(cardiac muscle cell differentiation)//GO:0000122(negative regulation of transcription from RNA polymerase II promoter)//GO:2000979(positive regulation of forebrain neuron differentiation)//GO:0060849(regulation of transcription involved in lymphatic endothelial cell fate commitment)//GO:0060412(ventricular septum morphogenesis)//GO:0008285(negative regulation of cell proliferation)//GO…
chr1	25156370	25157420	diffreps_peak_5106	10.0349	1050	ENSSSCT00000004577	CITED2	11.2183	9.22843e-11	7.18593e-09	up	100156022	-	-	Cbp/p300-interacting transactivator, with Glu/Asp-rich carboxy-terminal domain, 2		GO:0005634(nucleus)//GO:0000790(nuclear chromatin)	GO:0046332(SMAD binding)//GO:0003682(chromatin binding)//GO:0001105(RNA polymerase II transcription coactivator activity)//GO:0001102(RNA polymerase II activating transcription factor binding)//GO:0003700(transcription factor activity, sequence-specific DNA binding)	GO:2000020(positive regulation of male gonad development)//GO:0008584(male gonad development)//GO:0046697(decidualization)//GO:0060972(left/right pattern formation)//GO:0048596(embryonic camera-type eye morphogenesis)//GO:0060412(ventricular septum morphogenesis)//GO:0001843(neural tube closure)//GO:0061308(cardiac neural crest cell development involved in heart development)//GO:0043066(negative …
chr18	4979435	4979940	diffreps_peak_226330	8.53802	505	ENSSSCT00000017889	CCT8L2	29.4751	2.89723e-09	1.09146e-07	up	100623016	-	Ensembl:ENSSSCG00000016428	chaperonin containing TCP1, subunit 8 (theta)-like 2		GO:0005737(cytoplasm)	GO:0005524(ATP binding)
chr15	3242728	3242935	diffreps_peak_173977	10.4282	207	ENSSSCT00000023118	KIF5C	6.52563	3.73045e-11	3.51508e-09	up	100622102	-	Ensembl:ENSSSCG00000022919	kinesin family member 5C	ssc04144(Endocytosis)//ssc04728(Dopaminergic synapse)	GO:0005871(kinesin complex)//GO:0005874(microtubule)	GO:0005524(ATP binding)//GO:0008017(microtubule binding)//GO:0016887(ATPase activity)//GO:0003777(microtubule motor activity)//GO:0008574(ATP-dependent microtubule motor activity, plus-end-directed)	GO:0008152(metabolic process)//GO:0007018(microtubule-based movement)//GO:0008104(protein localization)//GO:0051028(mRNA transport)//GO:0030705(cytoskeleton-dependent intracellular transport)//GO:0007411(axon guidance)
chr1	236551610	236551995	diffreps_peak_40247	7.49503	385	ENSSSCT00000042484	TMEM8B	2.93895	3.19866e-08	7.21736e-07	up	100518051	-	-	transmembrane protein 8B		GO:0005886(plasma membrane)//GO:0016021(integral component of membrane)//GO:0009986(cell surface)		GO:0007160(cell-matrix adhesion)
chr16	47320682	47321020	diffreps_peak_203400	11.7084	338	ENSSSCT00000042625	SLC30A5	3.54986	1.95706e-12	4.03972e-10	up	100171388	-	Ensembl:ENSSSCG00000022430	solute carrier family 30 (zinc transporter), member 5		GO:0016020(membrane)//GO:0016021(integral component of membrane)//GO:0005794(Golgi apparatus)	GO:0005385(zinc ion transmembrane transporter activity)	GO:0071577(zinc II ion transmembrane transport)//GO:0061088(regulation of sequestering of zinc ion)//GO:0010043(response to zinc ion)
chr7	20352501	20352960	diffreps_peak_410950	11.2695	459	ENSSSCT00000001196	CARMIL1	15.2928	5.3759e-12	8.17231e-10	up
chr10	65252161	65252520	diffreps_peak_63803	7.83065	359	ENSSSCT00000012188	TASOR2	3.20341	1.47691e-08	3.81911e-07	up
chr16	79524601	79525416	diffreps_peak_209014	9.43648	815	ENSSSCT00000049010	ENSSSCG00000040193	57.5749	3.66035e-10	2.17483e-08	up
chr13	75107601	75108660	diffreps_peak_119021	10.101	1059	ENSSSCT00000012742	SLCO2A1	4.69934	7.92552e-11	6.35858e-09	up	100144510	-	-	solute carrier organic anion transporter family, member 2A1		GO:0005886(plasma membrane)//GO:0005887(integral component of plasma membrane)//GO:0016021(integral component of membrane)	GO:0015132(prostaglandin transmembrane transporter activity)//GO:0015347(sodium-independent organic anion transmembrane transporter activity)//GO:0005215(transporter activity)	GO:0043252(sodium-independent organic anion transport)//GO:0015732(prostaglandin transport)//GO:0006811(ion transport)
chr12	52974681	52975820	diffreps_peak_99524	8.02304	1139	ENSSSCT00000019532	EFNB3	4.28263	9.48337e-09	2.69763e-07	up	100135672	-	-	ephrin-B3	ssc04360(Axon guidance)
chr3	26405601	26406234	diffreps_peak_284352	8.31456	633	ENSSSCT00000059430	ITPRIPL2	5.16102	4.8466e-09	1.61462e-07	up
chr11	30607481	30608600	diffreps_peak_74377	8.51469	1119	ENSSSCT00000010354	PCDH17	7.63716	3.05713e-09	1.13571e-07	up	100157362	-	-	protocadherin 17		GO:0005886(plasma membrane)//GO:0016021(integral component of membrane)	GO:0005509(calcium ion binding)	GO:2000807(regulation of synaptic vesicle clustering)//GO:0007156(homophilic cell adhesion via plasma membrane adhesion molecules)//GO:0050805(negative regulation of synaptic transmission)//GO:1904071(presynaptic active zone assembly)//GO:0030534(adult behavior)
chr8	86483035	86483242	diffreps_peak_448967	9.30868	207	ENSSSCT00000009921	TBC1D9	6.76201	4.91269e-10	2.73157e-08	up	100739067	-	-	TBC1 domain family, member 9 (with GRAM domain)
chr3	68925961	68926360	diffreps_peak_293995	8.5459	399	ENSSSCT00000009081	TET3	9.45515	2.84513e-09	1.07701e-07	up	100520484	-	-	tet methylcytosine dioxygenase 3		GO:0001939(female pronucleus)//GO:0001940(male pronucleus)//GO:0005737(cytoplasm)	GO:0070579(methylcytosine dioxygenase activity)//GO:0008270(zinc ion binding)//GO:0003677(DNA binding)	GO:0055114(oxidation-reduction process)//GO:0080111(DNA demethylation)//GO:0080182(histone H3-K4 trimethylation)//GO:0006493(protein O-linked glycosylation)//GO:0045944(positive regulation of transcription from RNA polymerase II promoter)//GO:0044727(DNA demethylation of male pronucleus)
chr4	90350102	90350460	diffreps_peak_322591	12.4473	358	ENSSSCT00000007004	ATP1A4	22.31	3.57025e-13	1.37793e-10	up	100157711	-	Ensembl:ENSSSCG00000020953	ATPase, Na+/K+ transporting, alpha 4 polypeptide	ssc04022(cGMP-PKG signaling pathway)//ssc04024(cAMP signaling pathway)//ssc04260(Cardiac muscle contraction)//ssc04261(Adrenergic signaling in cardiomyocytes)//ssc04911(Insulin secretion)//ssc04918(Thyroid hormone synthesis)//ssc04919(Thyroid hormone signaling pathway)//ssc04960(Aldosterone-regulated sodium reabsorption)//ssc04961(Endocrine and other factor-regulated calcium reabsorption)//ssc049…	GO:0043231(intracellular membrane-bounded organelle)//GO:0005887(integral component of plasma membrane)	GO:0005524(ATP binding)//GO:0046872(metal ion binding)//GO:0005391(sodium:potassium-exchanging ATPase activity)	GO:0036376(sodium ion export from cell)//GO:0006883(cellular sodium ion homeostasis)//GO:0008152(metabolic process)//GO:0009566(fertilization)//GO:0030317(sperm motility)//GO:0010107(potassium ion import)//GO:0030641(regulation of cellular pH)//GO:0015991(ATP hydrolysis coupled proton transport)//GO:0007283(spermatogenesis)//GO:0042391(regulation of membrane potential)//GO:0010248(establishment o…
chr13	6908886	6909142	diffreps_peak_104569	10.2294	256	ENSSSCT00000045035	RAB5A	2.49426	5.89602e-11	5.02614e-09	up	100144499	-	Ensembl:ENSSSCG00000029497	RAB5A, member RAS oncogene family	ssc04014(Ras signaling pathway)//ssc04144(Endocytosis)//ssc04145(Phagosome)//ssc04962(Vasopressin-regulated water reabsorption)//ssc05014(Amyotrophic lateral sclerosis (ALS))//ssc05146(Amoebiasis)//ssc05152(Tuberculosis)	GO:0030139(endocytic vesicle)//GO:0005886(plasma membrane)//GO:0070062(extracellular exosome)//GO:0045335(phagocytic vesicle)//GO:0098559(cytoplasmic side of early endosome membrane)//GO:0015629(actin cytoskeleton)//GO:0001726(ruffle)//GO:0005829(cytosol)//GO:0031901(early endosome membrane)//GO:0045121(membrane raft)//GO:0042470(melanosome)//GO:0036477(somatodendritic compartment)//GO:0005769(ea…	GO:0019003(GDP binding)//GO:0005525(GTP binding)//GO:0003924(GTPase activity)	GO:0006897(endocytosis)//GO:2000286(receptor internalization involved in canonical Wnt signaling pathway)//GO:0030100(regulation of endocytosis)//GO:0051489(regulation of filopodium assembly)//GO:0007264(small GTPase mediated signal transduction)//GO:0051036(regulation of endosome size)//GO:0045022(early endosome to late endosome transport)//GO:0036465(synaptic vesicle recycling)//GO:0015031(prot…
chr9	130774601	130774982	diffreps_peak_483291	9.69175	381	ENSSSCT00000080815	ATF3	5.10217	2.03351e-10	1.35769e-08	up	100127464	-	-	activating transcription factor 3		GO:0005730(nucleolus)//GO:1990622(CHOP-ATF3 complex)//GO:0005634(nucleus)	GO:0000978(RNA polymerase II core promoter proximal region sequence-specific DNA binding)//GO:0003700(transcription factor activity, sequence-specific DNA binding)//GO:0043565(sequence-specific DNA binding)//GO:0042803(protein homodimerization activity)//GO:0001078(transcriptional repressor activity, RNA polymerase II core promoter proximal region sequence-specific binding)//GO:0000982(transcript…	GO:1903984(positive regulation of TRAIL-activated apoptotic signaling pathway)//GO:0034198(cellular response to amino acid starvation)//GO:0006094(gluconeogenesis)//GO:0030968(endoplasmic reticulum unfolded protein response)//GO:1990440(positive regulation of transcription from RNA polymerase II promoter in response to endoplasmic reticulum stress)//GO:0000122(negative regulation of transcription…
chr2	73762161	73762408	diffreps_peak_257073	8.95219	247	ENSSSCT00000025153	KDM4B	3.1055	1.11638e-09	5.25742e-08	up	100738761	-	Ensembl:ENSSSCG00000024570	lysine (K)-specific demethylase 4B		GO:0031618(nuclear pericentric heterochromatin)	GO:0032454(histone demethylase activity (H3-K9 specific))	GO:1900113(negative regulation of histone H3-K9 trimethylation)//GO:0070544(histone H3-K36 demethylation)//GO:0033169(histone H3-K9 demethylation)
chr2	13336674	13337140	diffreps_peak_243248	11.5399	466	ENSSSCT00000014401	SERPING1	12.1869	2.88468e-12	5.28535e-10	up	100144304	C1-INH	Ensembl:ENSSSCG00000013181|Vega:OTTSUSG00000002481	serpin peptidase inhibitor, clade G (C1 inhibitor), member 1	ssc04610(Complement and coagulation cascades)//ssc05133(Pertussis)	GO:0070062(extracellular exosome)//GO:0072562(blood microparticle)//GO:0005615(extracellular space)	GO:0004867(serine-type endopeptidase inhibitor activity)	GO:0001869(negative regulation of complement activation, lectin pathway)//GO:0010951(negative regulation of endopeptidase activity)
chr13	196949349	196949660	diffreps_peak_138039	11.0123	311	ENSSSCT00000049492	IFNAR1	4.12084	9.72116e-12	1.25954e-09	up	396658	IFN-R-1	-	interferon (alpha, beta and omega) receptor 1	ssc04060(Cytokine-cytokine receptor interaction)//ssc04151(PI3K-Akt signaling pathway)//ssc04380(Osteoclast differentiation)//ssc04620(Toll-like receptor signaling pathway)//ssc04630(Jak-STAT signaling pathway)//ssc04650(Natural killer cell mediated cytotoxicity)//ssc05160(Hepatitis C)//ssc05161(Hepatitis B)//ssc05162(Measles)//ssc05164(Influenza A)//ssc05168(Herpes simplex infection)	GO:0005886(plasma membrane)//GO:0005764(lysosome)//GO:0005887(integral component of plasma membrane)//GO:0005770(late endosome)//GO:0016021(integral component of membrane)	GO:0004905(type I interferon receptor activity)//GO:0004896(cytokine receptor activity)//GO:0019962(type I interferon binding)	GO:0060337(type I interferon signaling pathway)//GO:0019221(cytokine-mediated signaling pathway)//GO:0032496(response to lipopolysaccharide)//GO:0035457(cellular response to interferon-alpha)
chr6	52248929	52249460	diffreps_peak_375980	7.42211	531	ENSSSCT00000054296	NOVA2	3.52363	3.78351e-08	8.3387e-07	up	100512786	-	Ensembl:ENSSSCG00000003095	neuro-oncological ventral antigen 2			GO:0044822(poly(A) RNA binding)
chrX	45195661	45195960	diffreps_peak_499981	8.95273	299	ENSSSCT00000013468	GSPT2	196	1.11499e-09	5.25279e-08	up	100516529	-	Ensembl:ENSSSCG00000012317|Vega:OTTSUSG00000004565	G1 to S phase transition 2	ssc03015(mRNA surveillance pathway)	GO:0018444(translation release factor complex)//GO:0005829(cytosol)	GO:0044822(poly(A) RNA binding)//GO:0003924(GTPase activity)//GO:0003747(translation release factor activity)//GO:0005525(GTP binding)	GO:0008152(metabolic process)//GO:0002184(cytoplasmic translational termination)
chr15	119997244	119997620	diffreps_peak_191713	9.10057	376	ENSSSCT00000024203	TNS1	16.6124	7.93292e-10	4.02596e-08	up	100514801	-	-	tensin 1		GO:0005925(focal adhesion)	GO:0044822(poly(A) RNA binding)	GO:0007044(cell-substrate junction assembly)//GO:0010761(fibroblast migration)
chr5	79717901	79718200	diffreps_peak_354665	10.0762	299	ENSSSCT00000039548	SLC41A2	8.62587	8.39024e-11	6.66028e-09	up	100155617	-	-	solute carrier family 41, member 2
chr15	136277299	136277500	diffreps_peak_194924	9.75959	201	ENSSSCT00000017774	IQCA1	11.1931	1.73945e-10	1.19751e-08	up	100515512	-	-	IQ motif containing with AAA domain 1
chr15	110919641	110920440	diffreps_peak_190283	7.62812	799	ENSSSCT00000017573	FZD5	4.39164	2.3544e-08	5.58049e-07	up	100519058	-	-	frizzled class receptor 5	ssc04310(Wnt signaling pathway)//ssc04390(Hippo signaling pathway)//ssc04550(Signaling pathways regulating pluripotency of stem cells)//ssc04916(Melanogenesis)//ssc05166(HTLV-I infection)//ssc05200(Pathways in cancer)//ssc05205(Proteoglycans in cancer)//ssc05217(Basal cell carcinoma)	GO:0005923(bicellular tight junction)//GO:0005886(plasma membrane)//GO:0009986(cell surface)//GO:0048471(perinuclear region of cytoplasm)//GO:0005794(Golgi apparatus)//GO:0016021(integral component of membrane)//GO:0005769(early endosome)	GO:0019901(protein kinase binding)//GO:0017147(Wnt-protein binding)//GO:0042813(Wnt-activated receptor activity)//GO:0004930(G-protein coupled receptor activity)//GO:0031625(ubiquitin protein ligase binding)	GO:0060670(branching involved in labyrinthine layer morphogenesis)//GO:0035567(non-canonical Wnt signaling pathway)//GO:0044332(Wnt signaling pathway involved in dorsal/ventral axis specification)//GO:0008595(anterior/posterior axis specification, embryo)//GO:0031077(post-embryonic camera-type eye development)//GO:0048596(embryonic camera-type eye morphogenesis)//GO:0060561(apoptotic process invo…
chr3	96685021	96685740	diffreps_peak_299602	10.3707	719	ENSSSCT00000066504	DYNC2LI1	17.8809	4.25914e-11	3.87826e-09	up	100513078	-	-	dynein, cytoplasmic 2, light intermediate chain 1	ssc04962(Vasopressin-regulated water reabsorption)
chr5	17364901	17365480	diffreps_peak_341714	12.9008	579	ENSSSCT00000000253	TAMALIN	9.16591	1.25666e-13	8.54844e-11	up
chr8	81276625	81276853	diffreps_peak_448103	9.29638	228	ENSSSCT00000009890	EDNRA	16.8166	5.05383e-10	2.79579e-08	up	397457	-	-	endothelin receptor type A	ssc04020(Calcium signaling pathway)//ssc04022(cGMP-PKG signaling pathway)//ssc04024(cAMP signaling pathway)//ssc04080(Neuroactive ligand-receptor interaction)//ssc04270(Vascular smooth muscle contraction)//	GO:0016021(integral component of membrane)//GO:0005886(plasma membrane)	GO:0004962(endothelin receptor activity)	GO:0042310(vasoconstriction)//GO:0060322(head development)//GO:0015758(glucose transport)//GO:0007507(heart development)//GO:0086100(endothelin receptor signaling pathway)//GO:0001569(patterning of blood vessels)//GO:0030818(negative regulation of cAMP biosynthetic process)//GO:0014824(artery smooth muscle contraction)//GO:0001701(in utero embryonic development)//GO:0007585(respiratory gaseous ex…
chr14	20718401	20718771	diffreps_peak_144369	7.67217	370	ENSSSCT00000010658	PALLD	10.7006	2.12733e-08	5.12838e-07	up	100627292	-	-	palladin, cytoskeletal associated protein		GO:0005739(mitochondrion)//GO:0005886(plasma membrane)//GO:0005634(nucleus)//GO:0005925(focal adhesion)//GO:0005884(actin filament)		GO:0003382(epithelial cell morphogenesis)//GO:0030036(actin cytoskeleton organization)//GO:0003334(keratinocyte development)
chr6	48064599	48066160	diffreps_peak_373287	5.44348	1561	ENSSSCT00000026750	ZFP36	10.8158	3.6018e-06	4.57752e-05	up	100316849	TTP	Ensembl:ENSSSCG00000010708|Vega:OTTSUSG00000002061	zinc finger protein 36, C3H type, homolog (mouse)	ssc05166(HTLV-I infection)		GO:0046872(metal ion binding)
chr1	90873001	90873580	diffreps_peak_14059	12.5651	579	ENSSSCT00000004955	COL12A1	12.1767	2.72198e-13	1.19636e-10	up
chr17	39791342	39791552	diffreps_peak_217381	11.8078	210	ENSSSCT00000038183	MYL9	17.7005	1.55685e-12	3.45054e-10	up	100157760	LC20|MYRL2	Ensembl:ENSSSCG00000024230	myosin, light chain 9, regulatory	ssc04022(cGMP-PKG signaling pathway)//ssc04024(cAMP signaling pathway)//ssc04270(Vascular smooth muscle contraction)//ssc04510(Focal adhesion)//ssc04530(Tight junction)//ssc04670(Leukocyte transendothelial migration)//ssc04810(Regulation of actin cytoskeleton)//ssc04921(Oxytocin signaling pathway)	GO:0030018(Z disc)//GO:0016460(myosin II complex)//GO:0001725(stress fiber)	GO:0032036(myosin heavy chain binding)//GO:0005509(calcium ion binding)	GO:0070527(platelet aggregation)
chr2	66028178	66028580	diffreps_peak_253782	8.26084	402	ENSSSCT00000015016	NFIX	6.09825	5.4848e-09	1.77913e-07	up	100523536	-	-	nuclear factor I/X (CCAAT-binding transcription factor)		GO:0005634(nucleus)	GO:0000981(RNA polymerase II transcription factor activity, sequence-specific DNA binding)//GO:0003677(DNA binding)	GO:0006351(transcription, DNA-templated)//GO:0045944(positive regulation of transcription from RNA polymerase II promoter)//GO:0000122(negative regulation of transcription from RNA polymerase II promoter)//GO:0006260(DNA replication)
chrUn_NW_018084968v1	2088089	2088729	diffreps_peak_488515	10.3638	640	ENSSSCT00000073052	RASD2	7.34759	4.32684e-11	3.9233e-09	up
chr3	4555741	4556120	diffreps_peak_276601	7.74107	379	ENSSSCT00000029822	ZNF316	5.30609	1.81522e-08	4.52421e-07	up	100738074	-	Ensembl:ENSSSCG00000023378	zinc finger protein 316		GO:0005622(intracellular)	GO:0003676(nucleic acid binding)//GO:0046872(metal ion binding)	GO:0006355(regulation of transcription, DNA-templated)
chr4	90573950	90574560	diffreps_peak_322666	7.69605	610	ENSSSCT00000007008	ENSSSCG00000006395	4.34056	2.01348e-08	4.91282e-07	up
chr13	46174493	46174783	diffreps_peak_114511	7.82199	290	ENSSSCT00000012579	ADAMTS9	14.5676	1.50663e-08	3.88235e-07	up	100520218	-	Ensembl:ENSSSCG00000011496	ADAM metallopeptidase with thrombospondin type 1 motif, 9		GO:0005578(proteinaceous extracellular matrix)//GO:0031012(extracellular matrix)	GO:0008270(zinc ion binding)//GO:0004222(metalloendopeptidase activity)	GO:0006508(proteolysis)
chr3	22593461	22594200	diffreps_peak_282945	11.2903	739	ENSSSCT00000011810	PALB2	2.00253	5.1252e-12	7.89442e-10	up	100523630	-	Ensembl:ENSSSCG00000010794	partner and localizer of BRCA2	ssc03460(Fanconi anemia pathway)		GO:0003677(DNA binding)	GO:0007498(mesoderm development)//GO:0036342(post-anal tail morphogenesis)//GO:0009887(organ morphogenesis)//GO:0048568(embryonic organ development)//GO:0001756(somitogenesis)//GO:0035264(multicellular organism growth)//GO:0043066(negative regulation of apoptotic process)//GO:0031052(chromosome breakage)//GO:0001833(inner cell mass cell proliferation)
chr13	138880521	138881980	diffreps_peak_130702	10.8013	1459	ENSSSCT00000062122	HCLS1	9.58512	1.58007e-11	1.82096e-09	up	100521992	-	Ensembl:ENSSSCG00000011884	hematopoietic cell-specific Lyn substrate 1	ssc04530(Tight junction)//ssc05100(Bacterial invasion of epithelial cells)//ssc05205(Proteoglycans in cancer)	GO:0005667(transcription factor complex)	GO:0019901(protein kinase binding)//GO:0001085(RNA polymerase II transcription factor binding)//GO:0003779(actin binding)//GO:0032403(protein complex binding)//GO:0017124(SH3 domain binding)	GO:0030041(actin filament polymerization)//GO:0008284(positive regulation of cell proliferation)//GO:0030833(regulation of actin filament polymerization)//GO:0042993(positive regulation of transcription factor import into nucleus)//GO:0042531(positive regulation of tyrosine phosphorylation of STAT protein)//GO:0051897(positive regulation of protein kinase B signaling)//GO:0071345(cellular respons…
chr12	20471008	20471360	diffreps_peak_87511	7.67092	352	ENSSSCT00000057478	STAT3	2.75524	2.13342e-08	5.13949e-07	up	733648	-	Ensembl:ENSSSCG00000017403	signal transducer and activator of transcription 3 (acute-phase response factor)	ssc04062(Chemokine signaling pathway)//ssc04066(HIF-1 signaling pathway)//ssc04068(FoxO signaling pathway)//ssc04550(Signaling pathways regulating pluripotency of stem cells)//ssc04630(Jak-STAT signaling pathway)//ssc04917(Prolactin signaling pathway)//ssc04920(Adipocytokine signaling pathway)//	GO:0005886(plasma membrane)//GO:0005634(nucleus)//GO:0005737(cytoplasm)//GO:0000790(nuclear chromatin)	GO:0019903(protein phosphatase binding)//GO:0004879(RNA polymerase II transcription factor activity, ligand-activated sequence-specific DNA binding)//GO:0031490(chromatin DNA binding)//GO:0003700(transcription factor activity, sequence-specific DNA binding)//GO:0019901(protein kinase binding)//GO:0004871(signal transducer activity)//GO:0000978(RNA polymerase II core promoter proximal region seque…	GO:0016310(phosphorylation)//GO:0045820(negative regulation of glycolytic process)//GO:0097009(energy homeostasis)//GO:0060259(regulation of feeding behavior)//GO:0008285(negative regulation of cell proliferation)//GO:0043066(negative regulation of apoptotic process)//GO:0051726(regulation of cell cycle)//GO:0019953(sexual reproduction)//GO:0048708(astrocyte differentiation)//GO:2001223(negative …
chr1	267459032	267459960	diffreps_peak_46472	9.03983	928	ENSSSCT00000050344	ZBTB34	2.59956	9.12362e-10	4.47891e-08	up	100628020	-	-	zinc finger and BTB domain containing 34		GO:0005654(nucleoplasm)	GO:0003676(nucleic acid binding)//GO:0046872(metal ion binding)
chr1	73549563	73549910	diffreps_peak_10622	11.231	347	ENSSSCT00000004840	SOBP	22.6142	5.87459e-12	8.70597e-10	up	100521699	-	-	sine oculis binding protein homolog		GO:0005634(nucleus)	GO:0032184(SUMO polymer binding)	GO:0090102(cochlea development)//GO:0007605(sensory perception of sound)//GO:0007626(locomotory behavior)//GO:0042472(inner ear morphogenesis)//GO:0050890(cognition)
chr1	14200781	14201480	diffreps_peak_3263	11.2006	699	ENSSSCT00000004511	ENSSSCG00000004082	9.46531	6.30158e-12	9.17816e-10	up
chr12	54106816	54107080	diffreps_peak_100266	8.35495	264	ENSSSCT00000019582	NTN1	8.21344	4.41622e-09	1.50165e-07	up
chr2	85655821	85656636	diffreps_peak_262178	12.7002	815	ENSSSCT00000061390	F2R	8.08369	1.99433e-13	1.01581e-10	up	100521609	Par-1	Ensembl:ENSSSCG00000020672|Vega:OTTSUSG00000002455	coagulation factor II (thrombin) receptor	ssc04015(Rap1 signaling pathway)//ssc04020(Calcium signaling pathway)//ssc04024(cAMP signaling pathway)//	GO:0005886(plasma membrane)//GO:0005901(caveola)//GO:0009986(cell surface)//GO:0005770(late endosome)//GO:0005829(cytosol)//GO:0031094(platelet dense tubular network)//GO:0016021(integral component of membrane)//GO:0031594(neuromuscular junction)//GO:0005769(early endosome)//GO:0045211(postsynaptic membrane)	GO:0005102(receptor binding)//GO:0001965(G-protein alpha-subunit binding)//GO:0015057(thrombin receptor activity)//GO:0004930(G-protein coupled receptor activity)//GO:0031681(G-protein beta-subunit binding)	GO:0030168(platelet activation)//GO:0046427(positive regulation of JAK-STAT cascade)//GO:0043123(positive regulation of I-kappaB kinase/NF-kappaB signaling)//GO:0045907(positive regulation of vasoconstriction)//GO:0030194(positive regulation of blood coagulation)//GO:0009611(response to wounding)//GO:0051482(positive regulation of cytosolic calcium ion concentration involved in phospholipase C-ac…
chrX	106919939	106920540	diffreps_peak_504320	10.8208	601	ENSSSCT00000058966	ENSSSCG00000038477	10.7224	1.51089e-11	1.75701e-09	up
chr1	235640021	235641420	diffreps_peak_39581	6.12762	1399	ENSSSCT00000067595	ENSSSCG00000022044	4.83577	7.4538e-07	1.13142e-05	up
chr4	643707	644020	diffreps_peak_308339	8.12831	313	ENSSSCT00000006503	SPATC1	10.418	7.44206e-09	2.25378e-07	up	100739839	-	-	spermatogenesis and centriole associated 1		GO:0005813(centrosome)
chr2	27044736	27044968	diffreps_peak_246098	10.9284	232	ENSSSCT00000014533	LMO2	8.07983	1.17925e-11	1.45711e-09	up	100512825	-	Ensembl:ENSSSCG00000013307	LIM domain only 2 (rhombotin-like 1)	ssc05202(Transcriptional misregulation in cancer)	GO:0005667(transcription factor complex)//GO:0005634(nucleus)	GO:0008270(zinc ion binding)//GO:0001102(RNA polymerase II activating transcription factor binding)//GO:0003682(chromatin binding)//GO:0000977(RNA polymerase II regulatory region sequence-specific DNA binding)//GO:0001190(transcriptional activator activity, RNA polymerase II transcription factor binding)//GO:0043425(bHLH transcription factor binding)//GO:0070888(E-box binding)//GO:0001228(transcr…	GO:0035162(embryonic hemopoiesis)//GO:0042789(mRNA transcription from RNA polymerase II promoter)//GO:0097067(cellular response to thyroid hormone stimulus)//GO:0045944(positive regulation of transcription from RNA polymerase II promoter)
chr2	98431103	98431340	diffreps_peak_263750	10.3445	237	ENSSSCT00000015464	ARRDC3	13.1094	4.52388e-11	4.06493e-09	up	100520233	-	Ensembl:ENSSSCG00000014156	arrestin domain containing 3		GO:0005768(endosome)//GO:0005886(plasma membrane)	GO:0031699(beta-3 adrenergic receptor binding)	GO:0043588(skin development)//GO:0090327(negative regulation of locomotion involved in locomotory behavior)//GO:0044252(negative regulation of multicellular organismal metabolic process)//GO:0051443(positive regulation of ubiquitin-protein transferase activity)//GO:0071879(positive regulation of adrenergic receptor signaling pathway)//GO:0031651(negative regulation of heat generation)//GO:0001659…
chr1	248094581	248095840	diffreps_peak_42346	7.65574	1259	ENSSSCT00000051400	ZNF462	3.90581	2.20931e-08	5.29156e-07	up	100158126	-	-	zinc finger protein 462
chr1	128684181	128684700	diffreps_peak_22042	8.95027	519	ENSSSCT00000087059	ENSSSCG00000044105	11.3471	1.12133e-09	5.27511e-08	up
chr1	238732087	238732303	diffreps_peak_40888	12.2727	216	ENSSSCT00000005898	ENSSSCG00000005358	4.44823	5.33736e-13	1.73647e-10	up
chr4	98566241	98566720	diffreps_peak_325874	9.87999	479	ENSSSCT00000038126	ENSA	2.64771	1.31828e-10	9.52188e-09	up	397361	-	-	endosulfine alpha		GO:0005737(cytoplasm)	GO:0008601(protein phosphatase type 2A regulator activity)//GO:0004864(protein phosphatase inhibitor activity)//GO:0051721(protein phosphatase 2A binding)//GO:0019212(phosphatase inhibitor activity)//GO:0005102(receptor binding)//GO:0019870(potassium channel inhibitor activity)	GO:0043086(negative regulation of catalytic activity)//GO:0007067(mitotic nuclear division)//GO:0051301(cell division)//GO:0050796(regulation of insulin secretion)//GO:0034047(regulation of protein phosphatase type 2A activity)//GO:0000086(G2/M transition of mitotic cell cycle)
chr13	90183501	90183742	diffreps_peak_121710	7.61224	241	ENSSSCT00000079291	PFN2	6.69806	2.44208e-08	5.74978e-07	up	100621523	-	-	profilin 2	ssc04015(Rap1 signaling pathway)//ssc04810(Regulation of actin cytoskeleton)//ssc05132(Salmonella infection)	GO:0070062(extracellular exosome)//GO:0005737(cytoplasm)//GO:0043195(terminal bouton)	GO:0005546(phosphatidylinositol-4,5-bisphosphate binding)//GO:0003779(actin binding)//GO:0003785(actin monomer binding)//GO:0000774(adenyl-nucleotide exchange factor activity)	GO:0032233(positive regulation of actin filament bundle assembly)//GO:0030837(negative regulation of actin filament polymerization)//GO:0030833(regulation of actin filament polymerization)//GO:0033138(positive regulation of peptidyl-serine phosphorylation)//GO:0010633(negative regulation of epithelial cell migration)//GO:0050821(protein stabilization)//GO:0051496(positive regulation of stress fib…
chr12	26838201	26838760	diffreps_peak_90039	9.49057	559	ENSSSCT00000019120	SPATA20	18.1315	3.2317e-10	1.97069e-08	up	100286812	-	Ensembl:ENSSSCG00000017565	spermatogenesis associated 20			GO:0003824(catalytic activity)	GO:0008152(metabolic process)
chr6	89584524	89584727	diffreps_peak_391027	10.4279	203	ENSSSCT00000024539	PHC2	3.16887	3.73297e-11	3.51659e-09	up
chr14	11401358	11402140	diffreps_peak_142851	10.103	782	ENSSSCT00000025007	SCARA3	9.58796	7.88869e-11	6.3367e-09	up	100628076	-	Ensembl:ENSSSCG00000020846	scavenger receptor class A, member 3		GO:0016021(integral component of membrane)
chr2	125690473	125691120	diffreps_peak_267463	9.21348	647	ENSSSCT00000015551	ENSSSCG00000014233	3.92047	6.11673e-10	3.25962e-08	up
chr7	2248321	2248652	diffreps_peak_407393	11.0497	331	ENSSSCT00000087500	ENSSSCG00000025582	10.3588	8.91886e-12	1.18558e-09	up
chrX	104937134	104938749	diffreps_peak_504092	8.89928	1615	ENSSSCT00000013829	ACTRT1	56.4827	1.26101e-09	5.7879e-08	up
chrX	106924961	106925800	diffreps_peak_504325	12.3085	839	ENSSSCT00000058966	ENSSSCG00000038477	6.60955	4.91474e-13	1.65442e-10	up
chr2	124730581	124731040	diffreps_peak_267263	12.522	459	ENSSSCT00000081847	ENSSSCG00000041876	14.7134	3.0058e-13	1.26021e-10	up
chr2	59771121	59772295	diffreps_peak_252119	11.4085	1174	ENSSSCT00000062797	ARRDC2	9.33801	3.90385e-12	6.54573e-10	up	100519298	-	Ensembl:ENSSSCG00000013893	arrestin domain containing 2		GO:0005886(plasma membrane)//GO:0031410(cytoplasmic vesicle)
chr6	45181442	45182544	diffreps_peak_371517	8.39524	1102	ENSSSCT00000025250	HSPB6	3.84071	4.02498e-09	1.40714e-07	up	494560	-	-	heat shock protein, alpha-crystallin-related, B6			GO:0005212(structural constituent of eye lens)
chr7	83081781	83082245	diffreps_peak_426939	11.5405	464	ENSSSCT00000002510	NR2F2	7.98659	2.88068e-12	5.2825e-10	up	100153983	-	Ensembl:ENSSSCG00000002254	nuclear receptor subfamily 2, group F, member 2		GO:0005634(nucleus)	GO:0008270(zinc ion binding)//GO:0001972(retinoic acid binding)//GO:0042803(protein homodimerization activity)//GO:0043565(sequence-specific DNA binding)//GO:0003707(steroid hormone receptor activity)//GO:0004879(RNA polymerase II transcription factor activity, ligand-activated sequence-specific DNA binding)	GO:0060674(placenta blood vessel development)//GO:0001893(maternal placenta development)//GO:0030522(intracellular receptor signaling pathway)//GO:0060707(trophoblast giant cell differentiation)//GO:0010596(negative regulation of endothelial cell migration)//GO:0006351(transcription, DNA-templated)//GO:0030900(forebrain development)//GO:0060849(regulation of transcription involved in lymphatic en…
chr14	15011001	15011520	diffreps_peak_143723	8.3653	519	ENSSSCT00000055183	FDFT1	34.3409	4.31223e-09	1.47448e-07	up	100312971	-	Ensembl:ENSSSCG00000026044	farnesyl-diphosphate farnesyltransferase 1	ssc00100(Steroid biosynthesis)//	GO:0005783(endoplasmic reticulum)//GO:0016021(integral component of membrane)	GO:0004310(farnesyl-diphosphate farnesyltransferase activity)	GO:0008610(lipid biosynthetic process)
chr9	7302813	7303180	diffreps_peak_459971	8.32266	367	ENSSSCT00000064557	STARD10	5.16016	4.75709e-09	1.59129e-07	up	100511029	-	Ensembl:ENSSSCG00000014818	StAR-related lipid transfer (START) domain containing 10		GO:0016020(membrane)//GO:0005902(microvillus)//GO:0046581(intercellular canaliculus)//GO:0005829(cytosol)	GO:0008289(lipid binding)	GO:0035360(positive regulation of peroxisome proliferator activated receptor signaling pathway)//GO:0032782(bile acid secretion)
chr1	32600741	32601080	diffreps_peak_6322	8.80512	339	ENSSSCT00000004640	EPB41L2	4.2325	1.56632e-09	6.83536e-08	up	100524836	-	Ensembl:ENSSSCG00000004199	erythrocyte membrane protein band 4.1-like 2	ssc04530(Tight junction)	GO:0019898(extrinsic component of membrane)//GO:0005856(cytoskeleton)//GO:0005737(cytoplasm)	GO:0005198(structural molecule activity)//GO:0003779(actin binding)	GO:0030866(cortical actin cytoskeleton organization)
chr4	107543721	107543980	diffreps_peak_328994	5.22017	259	ENSSSCT00000007424	SLC16A1	2.49707	6.02324e-06	7.25981e-05	up	100127159	MCT1|SMCT1	Ensembl:ENSSSCG00000006769	solute carrier family 16 (monocarboxylate transporter), member 1		GO:0005813(centrosome)//GO:0005887(integral component of plasma membrane)//GO:0005739(mitochondrion)//GO:0070062(extracellular exosome)	GO:0015129(lactate transmembrane transporter activity)	GO:0051297(centrosome organization)//GO:0032094(response to food)//GO:0035879(plasma membrane lactate transport)//GO:0042593(glucose homeostasis)//GO:0050796(regulation of insulin secretion)//GO:0051780(behavioral response to nutrient)//GO:0006629(lipid metabolic process)
chr15	59108181	59108760	diffreps_peak_180681	9.59849	579	ENSSSCT00000030886	HS6ST1	14.1265	2.52065e-10	1.60692e-08	up	100156717	-	-	heparan sulfate 6-O-sulfotransferase 1	ssc00534(Glycosaminoglycan biosynthesis - heparan sulfate / heparin)	GO:0016021(integral component of membrane)	GO:0017095(heparan sulfate 6-O-sulfotransferase activity)	GO:0015015(heparan sulfate proteoglycan biosynthetic process, enzymatic modification)//GO:0048286(lung alveolus development)//GO:0060716(labyrinthine layer blood vessel development)//GO:0001525(angiogenesis)//GO:0048666(neuron development)
chr4	77068901	77069589	diffreps_peak_319599	10.5046	688	ENSSSCT00000024986	MRPL15	6.4355	3.12918e-11	3.07081e-09	up	100155047	-	Ensembl:ENSSSCG00000030578	mitochondrial ribosomal protein L15	ssc03010(Ribosome)	GO:0005762(mitochondrial large ribosomal subunit)	GO:0044822(poly(A) RNA binding)//GO:0003735(structural constituent of ribosome)	GO:0006412(translation)
chr4	1520601	1521403	diffreps_peak_308897	11.4258	802	ENSSSCT00000043496	ARC	6.77399	3.75162e-12	6.36827e-10	up
chr14	6495941	6496524	diffreps_peak_141741	11.2805	583	ENSSSCT00000010547	PHYHIP	9.3378	5.24162e-12	8.011e-10	up	100155255	-	-	phytanoyl-CoA 2-hydroxylase interacting protein				GO:0002230(positive regulation of defense response to virus by host)//GO:0098779(mitophagy in response to mitochondrial depolarization)
chr4	117064723	117064940	diffreps_peak_331072	8.34345	217	ENSSSCT00000046831	S1PR1	15.1022	4.53476e-09	1.53326e-07	up	100621202	EDG1	-	sphingosine-1-phosphate receptor 1	ssc04068(FoxO signaling pathway)//ssc04071(Sphingolipid signaling pathway)//ssc04080(Neuroactive ligand-receptor interaction)	GO:0009897(external side of plasma membrane)//GO:0031226(intrinsic component of plasma membrane)//GO:0016021(integral component of membrane)	GO:0001664(G-protein coupled receptor binding)//GO:0038036(sphingosine-1-phosphate receptor activity)	GO:0008284(positive regulation of cell proliferation)//GO:0030155(regulation of cell adhesion)//GO:0031532(actin cytoskeleton reorganization)//GO:0007420(brain development)//GO:0001955(blood vessel maturation)//GO:0030500(regulation of bone mineralization)//GO:0003245(cardiac muscle tissue growth involved in heart morphogenesis)//GO:0061384(heart trabecula morphogenesis)//GO:0003376(sphingosine-1…
chr14	7950388	7950640	diffreps_peak_142290	7.30355	252	ENSSSCT00000010570	STC1	4.27818	4.97105e-08	1.05267e-06	up	100125345	-	-	stanniocalcin 1		GO:0005634(nucleus)//GO:0005615(extracellular space)//GO:0005737(cytoplasm)	GO:0005179(hormone activity)	GO:0003421(growth plate cartilage axis specification)//GO:0044070(regulation of anion transport)//GO:0001886(endothelial cell morphogenesis)//GO:0006874(cellular calcium ion homeostasis)//GO:0010596(negative regulation of endothelial cell migration)//GO:0090280(positive regulation of calcium ion import)//GO:0035988(chondrocyte proliferation)//GO:1903403(negative regulation of renal phosphate excr…
chr17	39736489	39736851	diffreps_peak_217352	9.40472	362	ENSSSCT00000008007	DLGAP4	8.36514	3.93802e-10	2.30286e-08	up	100153319	-	-	discs, large (Drosophila) homolog-associated protein 4		GO:0045202(synapse)		GO:0023052(signaling)
chr18	54429721	54429939	diffreps_peak_237435	10.2277	218	ENSSSCT00000018255	CDK13	2.07345	5.91938e-11	5.04196e-09	up	100519067	-	Ensembl:ENSSSCG00000016769	cyclin-dependent kinase 13		GO:0019908(nuclear cyclin-dependent protein kinase holoenzyme complex)//GO:0016607(nuclear speck)//GO:0005794(Golgi apparatus)//GO:0002945(cyclin K-CDK13 complex)//GO:0005615(extracellular space)	GO:0005524(ATP binding)//GO:0030332(cyclin binding)//GO:0044822(poly(A) RNA binding)//GO:0008353(RNA polymerase II carboxy-terminal domain kinase activity)	GO:0030097(hemopoiesis)//GO:0000380(alternative mRNA splicing, via spliceosome)//GO:0070816(phosphorylation of RNA polymerase II C-terminal domain)
chr11	50073421	50074780	diffreps_peak_75449	7.77772	1359	ENSSSCT00000010390	EDNRB	7.77905	1.66834e-08	4.21848e-07	up	414911	ETB	Ensembl:ENSSSCG00000009477|Vega:OTTSUSG00000001516	endothelin receptor type B	ssc04020(Calcium signaling pathway)//ssc04022(cGMP-PKG signaling pathway)//ssc04080(Neuroactive ligand-receptor interaction)//ssc04916(Melanogenesis)//ssc05200(Pathways in cancer)	GO:0005886(plasma membrane)//GO:0016021(integral component of membrane)	GO:0017046(peptide hormone binding)//GO:0004962(endothelin receptor activity)	GO:0032269(negative regulation of cellular protein metabolic process)//GO:0006885(regulation of pH)//GO:0007422(peripheral nervous system development)//GO:0048246(macrophage chemotaxis)//GO:0008217(regulation of blood pressure)//GO:0030318(melanocyte differentiation)//GO:0014043(negative regulation of neuron maturation)//GO:0001755(neural crest cell migration)//GO:0035645(enteric smooth muscle ce…
chrUn_NW_018085219v1	188881	189700	diffreps_peak_493467	9.63379	819	ENSSSCT00000044486	ENSSSCG00000039604	31.513	2.32386e-10	1.50387e-08	up
chr2	142473921	142474680	diffreps_peak_271891	9.68676	759	ENSSSCT00000056174	PCDHAC2	2.2084	2.05701e-10	1.37085e-08	up
chr6	54180521	54180820	diffreps_peak_377189	9.11941	299	ENSSSCT00000054984	NUCB1	23.5081	7.59604e-10	3.88546e-08	up	100512538	-	Ensembl:ENSSSCG00000003150	nucleobindin 1		GO:0070062(extracellular exosome)//GO:0016020(membrane)//GO:0005794(Golgi apparatus)//GO:0015630(microtubule cytoskeleton)//GO:0005793(endoplasmic reticulum-Golgi intermediate compartment)//GO:0005615(extracellular space)	GO:0005509(calcium ion binding)
chrX	82527751	82528029	diffreps_peak_502392	11.5058	278	ENSSSCT00000013653	CSTF2	3.784	3.12004e-12	5.58182e-10	up	100515986	-	Ensembl:ENSSSCG00000012486|Vega:OTTSUSG00000004714	cleavage stimulation factor, 3' pre-RNA, subunit 2, 64kDa	ssc03015(mRNA surveillance pathway)	GO:0005847(mRNA cleavage and polyadenylation specificity factor complex)	GO:0000166(nucleotide binding)//GO:0003676(nucleic acid binding)//GO:0003729(mRNA binding)	GO:0098789(pre-mRNA cleavage required for polyadenylation)//GO:0031124(mRNA 3'-end processing)
chr3	8869905	8870460	diffreps_peak_278788	10.4448	555	ENSSSCT00000026956	SERPINE1	11.277	3.5911e-11	3.4217e-09	up	396945	PLANH1	-	serpin peptidase inhibitor, clade E (nexin, plasminogen activator inhibitor type 1), member 1	ssc04066(HIF-1 signaling pathway)//ssc04115(p53 signaling pathway)//ssc04390(Hippo signaling pathway)//ssc04610(Complement and coagulation cascades)//	GO:0031012(extracellular matrix)//GO:0070062(extracellular exosome)//GO:0005615(extracellular space)	GO:0005102(receptor binding)//GO:0002020(protease binding)//GO:0004867(serine-type endopeptidase inhibitor activity)	GO:0050829(defense response to Gram-negative bacterium)//GO:0014912(negative regulation of smooth muscle cell migration)//GO:0010469(regulation of receptor activity)//GO:2000352(negative regulation of endothelial cell apoptotic process)//GO:1902042(negative regulation of extrinsic apoptotic signaling pathway via death domain receptors)//GO:0045766(positive regulation of angiogenesis)//GO:2000098(…
chr14	15303424	15305590	diffreps_peak_143785	9.88863	2166	ENSSSCT00000028279	ENSSSCG00000026659	9.74588	1.29232e-10	9.36157e-09	up
chr13	144628971	144629172	diffreps_peak_132203	9.18164	201	ENSSSCT00000069685	GAP43	3.2704	6.58201e-10	3.45877e-08	up	100623423	-	-	growth associated protein 43		GO:0014069(postsynaptic density)//GO:0097481(neuronal postsynaptic density)//GO:0031527(filopodium membrane)//GO:0030424(axon)//GO:0005737(cytoplasm)		GO:0040008(regulation of growth)//GO:0051489(regulation of filopodium assembly)//GO:0016198(axon choice point recognition)//GO:0045165(cell fate commitment)//GO:0010001(glial cell differentiation)
chr13	122209537	122210368	diffreps_peak_127022	8.03179	831	ENSSSCT00000026490	EIF4G1	7.35413	9.29414e-09	2.65452e-07	up	449528	EIF4GI	Ensembl:ENSSSCG00000030255	eukaryotic translation initiation factor 4 gamma, 1	ssc03013(RNA transport)//ssc05416(Viral myocarditis)	GO:0016020(membrane)//GO:0005737(cytoplasm)	GO:0044822(poly(A) RNA binding)//GO:0008190(eukaryotic initiation factor 4E binding)	GO:0001662(behavioral fear response)//GO:0045666(positive regulation of neuron differentiation)
chr3	27164501	27165240	diffreps_peak_284594	7.26978	739	ENSSSCT00000008627	XYLT1	3.09375	5.37304e-08	1.12387e-06	up	100514160	-	-	xylosyltransferase I	ssc00532(Glycosaminoglycan biosynthesis - chondroitin sulfate / dermatan sulfate)//ssc00534(Glycosaminoglycan biosynthesis - heparan sulfate / heparin)//	GO:0016020(membrane)	GO:0008375(acetylglucosaminyltransferase activity)//GO:0030158(protein xylosyltransferase activity)	GO:0006024(glycosaminoglycan biosynthetic process)
chr6	50438301	50438680	diffreps_peak_374909	6.29691	379	ENSSSCT00000032158	IRGQ	2.77678	5.04765e-07	7.99338e-06	up	100523191	-	-	immunity-related GTPase family, Q			GO:0005525(GTP binding)
chr17	62570041	62570480	diffreps_peak_224551	6.68236	439	ENSSSCT00000046529	GMEB2	2.0183	2.07795e-07	3.65129e-06	up
chr6	85604601	85605160	diffreps_peak_389673	11.5538	559	ENSSSCT00000031603	RAB42	12.1154	2.79379e-12	5.1641e-10	up	100621746	-	-	RAB42, member RAS oncogene family		GO:0005622(intracellular)	GO:0005525(GTP binding)	GO:0015031(protein transport)//GO:0007264(small GTPase mediated signal transduction)
chr14	12138781	12139140	diffreps_peak_142969	6.58338	359	ENSSSCT00000010610	ZNF395	3.82162	2.60987e-07	4.45727e-06	up	100525009	-	Ensembl:ENSSSCG00000009676	zinc finger protein 395		GO:0005634(nucleus)//GO:0005737(cytoplasm)	GO:0000978(RNA polymerase II core promoter proximal region sequence-specific DNA binding)//GO:0046872(metal ion binding)
chr7	42021241	42021660	diffreps_peak_418054	10.2577	419	ENSSSCT00000035929	TNFRSF21	16.6667	5.52522e-11	4.78017e-09	up	100513161	-	-	tumor necrosis factor receptor superfamily, member 21	ssc04060(Cytokine-cytokine receptor interaction)
chr13	141048381	141049120	diffreps_peak_131574	12.2068	739	ENSSSCT00000013028	ENSSSCG00000011905	4.8776	6.21118e-13	1.90043e-10	up
chr4	98133841	98134587	diffreps_peak_325572	5.83713	746	ENSSSCT00000007272	GABPB2	2.1898	1.45503e-06	2.04609e-05	up	100152294	GABPAP|GABPB1	Ensembl:ENSSSCG00000006636	GA binding protein transcription factor, beta subunit 2		GO:0005634(nucleus)	GO:0046982(protein heterodimerization activity)//GO:0044212(transcription regulatory region DNA binding)//GO:0042803(protein homodimerization activity)	GO:0045944(positive regulation of transcription from RNA polymerase II promoter)
chr1	241576111	241577115	diffreps_peak_41686	9.93328	1004	ENSSSCT00000005926	NR4A3	14.215	1.16606e-10	8.62752e-09	up	397479	NOR-1	Ensembl:ENSSSCG00000005385|Vega:OTTSUSG00000000949	nuclear receptor subfamily 4, group A, member 3	ssc05202(Transcriptional misregulation in cancer)
chr1	248468602	248468871	diffreps_peak_42379	6.75574	269	ENSSSCT00000005980	RAD23B	2.70154	1.75492e-07	3.15547e-06	up	100153668	-	Ensembl:ENSSSCG00000005436	RAD23 homolog B, nucleotide excision repair protein	ssc03420(Nucleotide excision repair)//ssc04141(Protein processing in endoplasmic reticulum)	GO:0071942(XPC complex)//GO:0005737(cytoplasm)	GO:0031593(polyubiquitin binding)//GO:0003684(damaged DNA binding)	GO:0032434(regulation of proteasomal ubiquitin-dependent protein catabolic process)//GO:0043161(proteasome-mediated ubiquitin-dependent protein catabolic process)//GO:0006289(nucleotide-excision repair)//GO:0007283(spermatogenesis)
chr10	32421161	32421381	diffreps_peak_56219	8.79165	220	ENSSSCT00000043440	FAM219A	2.94195	1.61567e-09	6.99815e-08	up	100739375	-	-	family with sequence similarity 219, member A
chr9	52806180	52806460	diffreps_peak_470192	9.57142	280	ENSSSCT00000016582	ACRV1	9.10831	2.68274e-10	1.6909e-08	up	100359345	-	Ensembl:ENSSSCG00000015216	acrosomal vesicle protein 1		GO:0001669(acrosomal vesicle)
chr6	15860561	15860880	diffreps_peak_365401	10.2772	319	ENSSSCT00000003049	ZFHX3	3.52929	5.28225e-11	4.60699e-09	up	100519194	-	Ensembl:ENSSSCG00000002752	zinc finger homeobox 3	ssc04550(Signaling pathways regulating pluripotency of stem cells)	GO:0005730(nucleolus)//GO:0005667(transcription factor complex)//GO:0005739(mitochondrion)//GO:0016604(nuclear body)	GO:0043565(sequence-specific DNA binding)//GO:0019899(enzyme binding)//GO:0008270(zinc ion binding)//GO:0044212(transcription regulatory region DNA binding)	GO:0045663(positive regulation of myoblast differentiation)//GO:0071559(response to transforming growth factor beta)//GO:0045662(negative regulation of myoblast differentiation)//GO:0000122(negative regulation of transcription from RNA polymerase II promoter)//GO:0045893(positive regulation of transcription, DNA-templated)
chr7	31011198	31011416	diffreps_peak_414528	7.85977	218	ENSSSCT00000001710	TCP11	8.69533	1.38113e-08	3.62747e-07	up	100154604	-	Ensembl:ENSSSCG00000001535	t-complex 11, testis-specific
chr14	74120361	74120612	diffreps_peak_159802	8.93251	251	ENSSSCT00000059317	UNC5B	8.09215	1.16814e-09	5.44476e-08	up	733600	p53RDL1	Ensembl:ENSSSCG00000010276	unc-5 netrin receptor B	ssc04360(Axon guidance)	GO:0016021(integral component of membrane)		GO:0033564(anterior/posterior axon guidance)//GO:0043524(negative regulation of neuron apoptotic process)//GO:0014068(positive regulation of phosphatidylinositol 3-kinase signaling)//GO:2001240(negative regulation of extrinsic apoptotic signaling pathway in absence of ligand)//GO:0007165(signal transduction)
chrX	98261781	98262224	diffreps_peak_503747	11.0214	443	ENSSSCT00000013792	NKAP	5.96355	9.51946e-12	1.24351e-09	up	100514505	-	Ensembl:ENSSSCG00000012613|Vega:OTTSUSG00000004828	NFKB activating protein		GO:0005654(nucleoplasm)//GO:0005737(cytoplasm)	GO:0044822(poly(A) RNA binding)//GO:0031490(chromatin DNA binding)	GO:1903955(positive regulation of protein targeting to mitochondrion)//GO:0033077(T cell differentiation in thymus)//GO:0030851(granulocyte differentiation)//GO:0071425(hematopoietic stem cell proliferation)//GO:0046638(positive regulation of alpha-beta T cell differentiation)//GO:0000122(negative regulation of transcription from RNA polymerase II promoter)//GO:0019827(stem cell population mainte…
chr10	26675138	26675541	diffreps_peak_54785	9.23537	403	ENSSSCT00000029331	PTCH1	7.06537	5.81611e-10	3.1309e-08	up	100627504	-	Ensembl:ENSSSCG00000027312	patched 1	ssc04024(cAMP signaling pathway)//ssc04340(Hedgehog signaling pathway)//ssc05200(Pathways in cancer)//ssc05205(Proteoglycans in cancer)//ssc05217(Basal cell carcinoma)	GO:0016021(integral component of membrane)//GO:0005901(caveola)//GO:0048471(perinuclear region of cytoplasm)//GO:0005794(Golgi apparatus)//GO:0030496(midbody)//GO:0072372(primary cilium)	GO:0097108(hedgehog family protein binding)//GO:0005113(patched binding)//GO:0032403(protein complex binding)//GO:0008201(heparin binding)//GO:0015485(cholesterol binding)//GO:0005119(smoothened binding)//GO:0030332(cyclin binding)//GO:0008158(hedgehog receptor activity)	GO:0072203(cell proliferation involved in metanephros development)//GO:0060037(pharyngeal system development)//GO:0030326(embryonic limb morphogenesis)//GO:0060831(smoothened signaling pathway involved in dorsal/ventral neural tube patterning)//GO:0010875(positive regulation of cholesterol efflux)//GO:0051782(negative regulation of cell division)//GO:0000122(negative regulation of transcription f…
chr10	23470426	23470627	diffreps_peak_53911	7.9385	201	ENSSSCT00000031292	KIF21B	38.6271	1.15213e-08	3.14167e-07	up	100622057	-	Ensembl:ENSSSCG00000021706	kinesin family member 21B		GO:0005871(kinesin complex)//GO:0005874(microtubule)	GO:0005524(ATP binding)//GO:0008017(microtubule binding)//GO:0016887(ATPase activity)//GO:0003777(microtubule motor activity)	GO:0008152(metabolic process)//GO:0007018(microtubule-based movement)
chr3	39165981	39166780	diffreps_peak_287435	8.89135	799	ENSSSCT00000037747	THOC6	6.21036	1.28426e-09	5.8699e-08	up	100626533	-	Ensembl:ENSSSCG00000023315	THO complex 6	ssc03013(RNA transport)	GO:0005654(nucleoplasm)//GO:0000445(THO complex part of transcription export complex)		GO:0046784(viral mRNA export from host cell nucleus)//GO:0043066(negative regulation of apoptotic process)//GO:0007417(central nervous system development)
chr1	123102461	123102820	diffreps_peak_20431	8.70556	359	ENSSSCT00000005143	FBN1	7.71127	1.9699e-09	8.11902e-08	up	414836	-	Ensembl:ENSSSCG00000004658	fibrillin 1		GO:0005578(proteinaceous extracellular matrix)//GO:0005604(basement membrane)//GO:0001527(microfibril)//GO:0005615(extracellular space)//GO:0070062(extracellular exosome)	GO:0005201(extracellular matrix structural constituent)//GO:0005178(integrin binding)//GO:0005509(calcium ion binding)	GO:0090287(regulation of cellular response to growth factor stimulus)//GO:0007507(heart development)//GO:0001501(skeletal system development)//GO:0009653(anatomical structure morphogenesis)//GO:0048050(post-embryonic eye morphogenesis)//GO:0043010(camera-type eye development)//GO:0048048(embryonic eye morphogenesis)
chr2	78935322	78935712	diffreps_peak_259909	9.93988	390	ENSSSCT00000015316	ENSSSCG00000014021	10.806	1.14848e-10	8.53232e-09	up
chr15	17550141	17550800	diffreps_peak_175262	9.80284	659	ENSSSCT00000055235	MGAT5	6.05255	1.57457e-10	1.1032e-08	up	100512563	-	-	mannosyl (alpha-1,6-)-glycoprotein beta-1,6-N-acetyl-glucosaminyltransferase	ssc00510(N-Glycan biosynthesis)//	GO:0016021(integral component of membrane)//GO:0070062(extracellular exosome)//GO:0005794(Golgi apparatus)	GO:0030144(alpha-1,6-mannosylglycoprotein 6-beta-N-acetylglucosaminyltransferase activity)	GO:0006487(protein N-linked glycosylation)
chr18	52899515	52900967	diffreps_peak_237176	9.12324	1452	ENSSSCT00000061917	INHBA	19.5081	7.52946e-10	3.85636e-08	up	397093	-	-	inhibin, beta A	ssc04350(TGF-beta signaling pathway)//ssc04550(Signaling pathways regulating pluripotency of stem cells)	GO:0005576(extracellular region)//GO:0005623(cell)//GO:0048471(perinuclear region of cytoplasm)//GO:0043512(inhibin A complex)//GO:0043509(activin A complex)//GO:0005615(extracellular space)	GO:0008083(growth factor activity)//GO:0017046(peptide hormone binding)//GO:0005125(cytokine activity)//GO:0042802(identical protein binding)//GO:0070699(type II activin receptor binding)//GO:0005160(transforming growth factor beta receptor binding)//GO:0005179(hormone activity)	GO:0046880(regulation of follicle-stimulating hormone secretion)//GO:0021773(striatal medium spiny neuron differentiation)//GO:0060021(palate development)//GO:0008584(male gonad development)//GO:0002244(hematopoietic progenitor cell differentiation)//GO:0008285(negative regulation of cell proliferation)//GO:0097154(GABAergic neuron differentiation)//GO:0042541(hemoglobin biosynthetic process)//GO…
chr15	128307401	128308260	diffreps_peak_192899	10.9426	859	ENSSSCT00000068759	IRS1	14.1079	1.14125e-11	1.424e-09	up	100512686	-	-	insulin receptor substrate 1	ssc04022(cGMP-PKG signaling pathway)//ssc04068(FoxO signaling pathway)//ssc04150(mTOR signaling pathway)//ssc04151(PI3K-Akt signaling pathway)//ssc04152(AMPK signaling pathway)//	GO:0005886(plasma membrane)//GO:0005634(nucleus)//GO:0036064(ciliary basal body)//GO:0005901(caveola)//GO:0005829(cytosol)	GO:0019901(protein kinase binding)//GO:0004871(signal transducer activity)//GO:0005159(insulin-like growth factor receptor binding)//GO:0043548(phosphatidylinositol 3-kinase binding)//GO:0005158(insulin receptor binding)	GO:2001275(positive regulation of glucose import in response to insulin stimulus)//GO:0019216(regulation of lipid metabolic process)//GO:0008286(insulin receptor signaling pathway)//GO:0016042(lipid catabolic process)//GO:0014065(phosphatidylinositol 3-kinase signaling)//GO:0002053(positive regulation of mesenchymal cell proliferation)//GO:0043552(positive regulation of phosphatidylinositol 3-kin…
chrX	53610621	53611440	diffreps_peak_500849	7.35112	819	ENSSSCT00000013528	AR	4.60397	4.45533e-08	9.56827e-07	up	397582	NR3C4|SBMA	Ensembl:ENSSSCG00000012371|Vega:OTTSUSG00000004607	androgen receptor	ssc04114(Oocyte meiosis)//ssc05200(Pathways in cancer)//ssc05215(Prostate cancer)	GO:0005886(plasma membrane)//GO:0005634(nucleus)//GO:0005737(cytoplasm)//GO:0000790(nuclear chromatin)	GO:0008013(beta-catenin binding)//GO:0008270(zinc ion binding)//GO:0003700(transcription factor activity, sequence-specific DNA binding)//GO:0004882(androgen receptor activity)//GO:0043565(sequence-specific DNA binding)//GO:0004879(RNA polymerase II transcription factor activity, ligand-activated sequence-specific DNA binding)//GO:0044212(transcription regulatory region DNA binding)//GO:0005496(s…	GO:0045893(positive regulation of transcription, DNA-templated)//GO:0007283(spermatogenesis)//GO:0060740(prostate gland epithelium morphogenesis)//GO:2001237(negative regulation of extrinsic apoptotic signaling pathway)//GO:0060599(lateral sprouting involved in mammary gland duct morphogenesis)//GO:0072520(seminiferous tubule development)//GO:0060748(tertiary branching involved in mammary gland d…
chr1	238541041	238541400	diffreps_peak_40765	9.04739	359	ENSSSCT00000044620	TRMT10B	8.94476	8.9662e-10	4.43775e-08	up	100153604	RG9MTD3	-	tRNA methyltransferase 10 homolog B (S. cerevisiae)
chr12	26601581	26602740	diffreps_peak_89879	9.69847	1159	ENSSSCT00000022259	ENSSSCG00000028962	6.45483	2.0023e-10	1.3418e-08	up
chr3	3968101	3968369	diffreps_peak_276290	11.0066	268	ENSSSCT00000025381	TNRC18	5.79197	9.84921e-12	1.27353e-09	up	100515017	-	-	trinucleotide repeat containing 18		GO:0031965(nuclear membrane)//GO:0005654(nucleoplasm)//GO:0005739(mitochondrion)//GO:0005677(chromatin silencing complex)//GO:0000785(chromatin)	GO:0000976(transcription regulatory region sequence-specific DNA binding)//GO:0003682(chromatin binding)	GO:0031507(heterochromatin assembly)//GO:0006342(chromatin silencing)
chr17	58002321	58003377	diffreps_peak_222969	9.72423	1056	ENSSSCT00000048672	PMEPA1	5.25536	1.88699e-10	1.27907e-08	up	100144523	TMEPAI	Ensembl:ENSSSCG00000007509|Vega:OTTSUSG00000000600	prostate transmembrane protein, androgen induced 1
chr18	17483727	17484354	diffreps_peak_229810	8.24065	627	ENSSSCT00000018018	ENSSSCG00000016548	3.67875	5.74576e-09	1.84402e-07	up
chr5	78699481	78700333	diffreps_peak_354421	5.63745	852	ENSSSCT00000000893	H1-7	27.3708	2.30433e-06	3.07624e-05	up
chr7	12304681	12305224	diffreps_peak_410011	8.74152	543	ENSSSCT00000051224	ATXN1	4.00599	1.81335e-09	7.66098e-08	up	100154571	-	-	ataxin 1		GO:0042405(nuclear inclusion body)//GO:0016363(nuclear matrix)//GO:0098794(postsynapse)//GO:0005737(cytoplasm)//GO:0042272(nuclear RNA export factor complex)	GO:0003682(chromatin binding)//GO:0042802(identical protein binding)//GO:0008266(poly(U) RNA binding)//GO:0034046(poly(G) binding)//GO:0043621(protein self-association)//GO:0008022(protein C-terminus binding)	GO:0051168(nuclear export)//GO:0043569(negative regulation of insulin-like growth factor receptor signaling pathway)//GO:0042326(negative regulation of phosphorylation)//GO:0008542(visual learning)//GO:0060252(positive regulation of glial cell proliferation)//GO:0045944(positive regulation of transcription from RNA polymerase II promoter)//GO:0000122(negative regulation of transcription from RNA …
chr5	9594893	9595120	diffreps_peak_338363	7.27226	227	ENSSSCT00000043044	ENSSSCG00000000107	7.48003	5.3425e-08	1.1181e-06	up
chr2	73937387	73937593	diffreps_peak_257134	11.1819	206	ENSSSCT00000046613	ARRDC5	25.3137	6.57821e-12	9.48562e-10	up
chr7	9663834	9664300	diffreps_peak_409070	9.94856	466	ENSSSCT00000037834	PHACTR1	27.5701	1.12573e-10	8.41217e-09	up	100153737	-	-	phosphatase and actin regulator 1		GO:0005634(nucleus)//GO:0005829(cytosol)	GO:0008157(protein phosphatase 1 binding)//GO:0003779(actin binding)//GO:0004864(protein phosphatase inhibitor activity)//GO:0008599(protein phosphatase type 1 regulator activity)	GO:0043149(stress fiber assembly)//GO:0043086(negative regulation of catalytic activity)//GO:0048870(cell motility)//GO:0031532(actin cytoskeleton reorganization)
chr9	12665601	12665980	diffreps_peak_462472	8.46774	379	ENSSSCT00000063586	GAB2	5.99282	3.40609e-09	1.23537e-07	up	100513609	-	Ensembl:ENSSSCG00000014891	GRB2-associated binding protein 2	ssc04014(Ras signaling pathway)//ssc04071(Sphingolipid signaling pathway)//	GO:0005886(plasma membrane)//GO:0005737(cytoplasm)	GO:0005068(transmembrane receptor protein tyrosine kinase adaptor activity)	GO:0007229(integrin-mediated signaling pathway)//GO:0030316(osteoclast differentiation)//GO:0008284(positive regulation of cell proliferation)//GO:0007169(transmembrane receptor protein tyrosine kinase signaling pathway)//GO:0016477(cell migration)
chr12	4952221	4952551	diffreps_peak_81858	10.3174	330	ENSSSCT00000060677	ENSSSCG00000017177	22.6789	4.81487e-11	4.27763e-09	up
chr12	51848961	51849600	diffreps_peak_98756	6.75696	639	ENSSSCT00000030882	RABEP1	2.39128	1.74999e-07	3.14734e-06	up	100514319	-	-	rabaptin, RAB GTPase binding effector protein 1	ssc04144(Endocytosis)	GO:0005768(endosome)//GO:0030139(endocytic vesicle)	GO:0005096(GTPase activator activity)//GO:0008083(growth factor activity)//GO:0042803(protein homodimerization activity)	GO:0006897(endocytosis)//GO:0043547(positive regulation of GTPase activity)
chrX	114596621	114597634	diffreps_peak_505109	8.86372	1013	ENSSSCT00000013901	ENSSSCG00000012714	8.50501	1.36862e-09	6.15128e-08	up
chr10	16080807	16081040	diffreps_peak_52160	7.14136	233	ENSSSCT00000060436	CEP170	2.6701	7.2217e-08	1.45067e-06	up
chrUn_NW_018085122v1	164761	165060	diffreps_peak_492449	10.0496	299	ENSSSCT00000013516	ENSSSCG00000012359	6.09254	8.92043e-11	6.99329e-09	up
chrX	106923621	106924780	diffreps_peak_504324	11.7688	1159	ENSSSCT00000058966	ENSSSCG00000038477	6.21807	1.70277e-12	3.66577e-10	up
chr6	80896582	80896958	diffreps_peak_387449	10.0058	376	ENSSSCT00000003921	TEX46	23.1584	9.8668e-11	7.58288e-09	up
chr10	19840060	19840526	diffreps_peak_53403	11.3583	466	ENSSSCT00000011919	TP53BP2	7.28139	4.38195e-12	7.1064e-10	up	100519863	-	Ensembl:ENSSSCG00000010894	tumor protein p53 binding protein 2	ssc04390(Hippo signaling pathway)	GO:0005634(nucleus)//GO:0048471(perinuclear region of cytoplasm)	GO:0002039(p53 binding)//GO:0051059(NF-kappaB binding)//GO:0042802(identical protein binding)	GO:0007507(heart development)//GO:1900119(positive regulation of execution phase of apoptosis)//GO:0010212(response to ionizing radiation)//GO:0009792(embryo development ending in birth or egg hatching)//GO:0007417(central nervous system development)//GO:0072332(intrinsic apoptotic signaling pathway by p53 class mediator)
chr6	17774241	17774512	diffreps_peak_365874	7.08461	271	ENSSSCT00000025739	SNTB2	2.46401	8.22979e-08	1.62498e-06	up	100620497	-	-	syntrophin, beta 2 (dystrophin-associated protein A1, 59kDa, basic component 2)		GO:0045202(synapse)//GO:0043234(protein complex)//GO:0005925(focal adhesion)//GO:0005737(cytoplasm)//GO:0070062(extracellular exosome)	GO:0044822(poly(A) RNA binding)//GO:0005198(structural molecule activity)
chr9	46608001	46608714	diffreps_peak_468760	10.6599	713	ENSSSCT00000040595	THY1	13.4231	2.18851e-11	2.32662e-09	up	100271931	CD90	Ensembl:ENSSSCG00000015122	Thy-1 cell surface antigen	ssc04670(Leukocyte transendothelial migration)
chr6	52196710	52197320	diffreps_peak_375942	10.3755	610	ENSSSCT00000003430	IRF2BP1	4.07993	4.21231e-11	3.84486e-09	up	100512233	-	Ensembl:ENSSSCG00000003091|Vega:OTTSUSG00000001856	interferon regulatory factor 2 binding protein 1		GO:0005654(nucleoplasm)//GO:0016235(aggresome)	GO:0046872(metal ion binding)
chr11	71059921	71060860	diffreps_peak_77596	11.3993	939	ENSSSCT00000010448	ENSSSCG00000009530	11.8344	3.98722e-12	6.64772e-10	up
chr3	18404106	18404406	diffreps_peak_282118	10.2171	300	ENSSSCT00000062041	NUPR1	20.996	6.06536e-11	5.14398e-09	up
chr12	37685101	37685573	diffreps_peak_92294	6.45408	472	ENSSSCT00000022951	C17orf64	2.95399	3.51499e-07	5.80182e-06	up
chr9	102868861	102869689	diffreps_peak_476734	8.29871	828	ENSSSCT00000016788	FGL2	10.5819	5.02674e-09	1.66204e-07	up	448808	-	-	fibrinogen-like 2		GO:0070062(extracellular exosome)//GO:0009986(cell surface)	GO:0016504(peptidase activator activity)	GO:0010952(positive regulation of peptidase activity)
chr17	51546392	51546940	diffreps_peak_221193	9.61129	548	ENSSSCT00000055367	SNAI1	3.79692	2.4474e-10	1.56852e-08	up	396583	-	-	snail family zinc finger 1	ssc04520(Adherens junction)
chr12	22268626	22269270	diffreps_peak_88110	7.19799	644	ENSSSCT00000058463	NR1D1	4.58875	6.33879e-08	1.29601e-06	up	641342	-	-	nuclear receptor subfamily 1, group D, member 1		GO:0043197(dendritic spine)//GO:0005737(cytoplasm)//GO:0000790(nuclear chromatin)	GO:0020037(heme binding)//GO:0003707(steroid hormone receptor activity)//GO:0000978(RNA polymerase II core promoter proximal region sequence-specific DNA binding)//GO:0001078(transcriptional repressor activity, RNA polymerase II core promoter proximal region sequence-specific binding)//GO:0001222(transcription corepressor binding)//GO:0001046(core promoter sequence-specific DNA binding)	GO:0061469(regulation of type B pancreatic cell proliferation)//GO:0034144(negative regulation of toll-like receptor 4 signaling pathway)//GO:0032922(circadian regulation of gene expression)//GO:0042752(regulation of circadian rhythm)//GO:2000188(regulation of cholesterol homeostasis)//GO:0010871(negative regulation of receptor biosynthetic process)//GO:0005978(glycogen biosynthetic process)//GO:…
chr9	28407801	28409820	diffreps_peak_465222	11.1459	2019	ENSSSCT00000038595	JRKL	5.19092	7.14603e-12	1.01089e-09	up	100518502	-	-	JRK-like
chr6	108992184	108992980	diffreps_peak_395995	6.54719	796	ENSSSCT00000065058	CABYR	18.3184	2.83667e-07	4.79656e-06	up	100511266	-	Ensembl:ENSSSCG00000003711	calcium binding tyrosine-(Y)-phosphorylation regulated		GO:0005730(nucleolus)//GO:0035686(sperm fibrous sheath)//GO:0097229(sperm end piece)//GO:0005737(cytoplasm)//GO:0097228(sperm principal piece)	GO:0019899(enzyme binding)//GO:0046982(protein heterodimerization activity)//GO:0019904(protein domain specific binding)//GO:0005509(calcium ion binding)
chr2	9593562	9593781	diffreps_peak_242037	8.73105	219	ENSSSCT00000014291	RAB3IL1	47.6367	1.85759e-09	7.8106e-08	up	100739680	-	-	RAB3A interacting protein (rabin3)-like 1			GO:0017112(Rab guanyl-nucleotide exchange factor activity)	GO:0043547(positive regulation of GTPase activity)
chr3	3967801	3968020	diffreps_peak_276289	8.34053	219	ENSSSCT00000025381	TNRC18	3.72222	4.56531e-09	1.54096e-07	up	100515017	-	-	trinucleotide repeat containing 18		GO:0031965(nuclear membrane)//GO:0005654(nucleoplasm)//GO:0005739(mitochondrion)//GO:0005677(chromatin silencing complex)//GO:0000785(chromatin)	GO:0000976(transcription regulatory region sequence-specific DNA binding)//GO:0003682(chromatin binding)	GO:0031507(heterochromatin assembly)//GO:0006342(chromatin silencing)
chr1	238567588	238568040	diffreps_peak_40788	5.87758	452	ENSSSCT00000044900	DCAF10	2.77304	1.32564e-06	1.88037e-05	up	100157661	-	-	DDB1 and CUL4 associated factor 10		GO:0080008(Cul4-RING E3 ubiquitin ligase complex)
chr7	29740241	29740480	diffreps_peak_413894	8.81568	239	ENSSSCT00000001686	SYNGAP1	3.67312	1.52869e-09	6.71285e-08	up	100525524	-	Ensembl:ENSSSCG00000001513	synaptic Ras GTPase activating protein 1	ssc04014(Ras signaling pathway)	GO:0097481(neuronal postsynaptic density)//GO:0031235(intrinsic component of the cytoplasmic side of the plasma membrane)//GO:0005737(cytoplasm)//GO:0043198(dendritic shaft)	GO:0005096(GTPase activator activity)	GO:0048169(regulation of long-term neuronal synaptic plasticity)//GO:0043113(receptor clustering)//GO:0043524(negative regulation of neuron apoptotic process)//GO:0046580(negative regulation of Ras protein signal transduction)//GO:0008542(visual learning)//GO:0043547(positive regulation of GTPase activity)//GO:0050771(negative regulation of axonogenesis)//GO:0007265(Ras protein signal transductio…
chr7	76131181	76131420	diffreps_peak_425605	8.49195	239	ENSSSCT00000022566	PRMT5	3.89276	3.22143e-09	1.18158e-07	up	100294711	-	Ensembl:ENSSSCG00000030045	protein arginine methyltransferase 5	ssc03013(RNA transport)	GO:0034709(methylosome)//GO:0005634(nucleus)//GO:0005794(Golgi apparatus)//GO:0035097(histone methyltransferase complex)//GO:0005829(cytosol)	GO:0043021(ribonucleoprotein complex binding)//GO:0035243(protein-arginine omega-N symmetric methyltransferase activity)//GO:0046982(protein heterodimerization activity)//GO:0008469(histone-arginine N-methyltransferase activity)	GO:0042118(endothelial cell activation)//GO:0034969(histone arginine methylation)//GO:0006355(regulation of transcription, DNA-templated)//GO:0019918(peptidyl-arginine methylation, to symmetrical-dimethyl arginine)//GO:0090161(Golgi ribbon formation)
chr9	131076181	131076560	diffreps_peak_483406	10.6621	379	ENSSSCT00000055719	PPP2R5A	4.35149	2.17746e-11	2.31899e-09	up	100101925	-	Ensembl:ENSSSCG00000015599	protein phosphatase 2, regulatory subunit B', alpha	ssc03015(mRNA surveillance pathway)//ssc04071(Sphingolipid signaling pathway)//ssc04114(Oocyte meiosis)//ssc04151(PI3K-Akt signaling pathway)//ssc04152(AMPK signaling pathway)//ssc04261(Adrenergic signaling in cardiomyocytes)//ssc04728(Dopaminergic synapse)	GO:0030018(Z disc)//GO:0016020(membrane)//GO:0000159(protein phosphatase type 2A complex)//GO:0031430(M band)	GO:0008601(protein phosphatase type 2A regulator activity)//GO:0019900(kinase binding)	GO:0090219(negative regulation of lipid kinase activity)//GO:0090005(negative regulation of establishment of protein localization to plasma membrane)//GO:0034047(regulation of protein phosphatase type 2A activity)//GO:0035307(positive regulation of protein dephosphorylation)//GO:0007165(signal transduction)
chr6	63495237	63495501	diffreps_peak_382152	11.4853	264	ENSSSCT00000003703	ENSSSCG00000003336	21.3071	3.27146e-12	5.76394e-10	up
chr7	21633261	21633480	diffreps_peak_411503	5.28152	219	ENSSSCT00000022990	ENSSSCG00000046222	6.17204	5.22971e-06	6.37519e-05	up
chr15	47785401	47786180	diffreps_peak_178431	9.10897	779	ENSSSCT00000042784	ENSSSCG00000015814	10.2592	7.78085e-10	3.96039e-08	up
chr7	49834121	49834680	diffreps_peak_419165	11.7321	559	ENSSSCT00000042556	TLNRD1	5.10226	1.85296e-12	3.8851e-10	up
chr1	114533481	114533840	diffreps_peak_18280	8.54385	359	ENSSSCT00000038569	CGNL1	9.12448	2.85861e-09	1.0809e-07	up	100621470	-	-	cingulin-like 1
chr18	25936501	25936920	diffreps_peak_232417	11.9816	419	ENSSSCT00000041810	CPED1	15.6298	1.04336e-12	2.64366e-10	up	100511847	C18H7orf58|C7orf58	Ensembl:ENSSSCG00000016618	cadherin-like and PC-esterase domain containing 1		GO:0005783(endoplasmic reticulum)
chr16	76217521	76218974	diffreps_peak_208590	10.6903	1453	ENSSSCT00000062767	ENSSSCG00000031547	2.64777	2.04052e-11	2.20386e-09	up
chr7	75695521	75695781	diffreps_peak_425343	8.20195	260	ENSSSCT00000035069	MYH7	2.79939	6.28133e-09	1.97709e-07	up	396860	-	Ensembl:ENSSSCG00000002029	myosin, heavy chain 7, cardiac muscle, beta	ssc04260(Cardiac muscle contraction)//ssc04261(Adrenergic signaling in cardiomyocytes)//ssc04530(Tight junction)//ssc05416(Viral myocarditis)	GO:0030018(Z disc)//GO:0001725(stress fiber)//GO:0030016(myofibril)//GO:0005654(nucleoplasm)//GO:0005925(focal adhesion)//GO:0032982(myosin filament)	GO:0005524(ATP binding)//GO:0030898(actin-dependent ATPase activity)//GO:0003774(motor activity)//GO:0005516(calmodulin binding)//GO:0003779(actin binding)	GO:0014728(regulation of the force of skeletal muscle contraction)//GO:0030049(muscle filament sliding)//GO:0031449(regulation of slow-twitch skeletal muscle fiber contraction)//GO:0003009(skeletal muscle contraction)//GO:0002027(regulation of heart rate)//GO:0014883(transition between fast and slow fiber)//GO:0060048(cardiac muscle contraction)//GO:0008152(metabolic process)//GO:0055010(ventricu…
chr17	50353321	50354020	diffreps_peak_220570	11.7437	699	ENSSSCT00000053680	PREX1	4.60768	1.80421e-12	3.81402e-10	up
chr1	274082761	274083220	diffreps_peak_49351	11.5404	459	ENSSSCT00000006323	COL5A1	7.85818	2.88107e-12	5.2825e-10	up	397533	-	Ensembl:ENSSSCG00000005751	collagen, type V, alpha 1	ssc04974(Protein digestion and absorption)	GO:0005604(basement membrane)//GO:0070062(extracellular exosome)//GO:0005588(collagen type V trimer)	GO:0005201(extracellular matrix structural constituent)//GO:0008201(heparin binding)//GO:0043394(proteoglycan binding)//GO:0048407(platelet-derived growth factor binding)	GO:0043588(skin development)//GO:0045112(integrin biosynthetic process)//GO:0032964(collagen biosynthetic process)//GO:0035313(wound healing, spreading of epidermal cells)//GO:0003007(heart morphogenesis)//GO:0007155(cell adhesion)//GO:1903225(negative regulation of endodermal cell differentiation)//GO:0001568(blood vessel development)//GO:0043206(extracellular fibril organization)//GO:0051128(re…
chr6	89220723	89220960	diffreps_peak_390833	11.3377	237	ENSSSCT00000052109	RNF19B	9.87937	4.59519e-12	7.33273e-10	up	100621544	-	Ensembl:ENSSSCG00000025206	ring finger protein 19B		GO:0016021(integral component of membrane)//GO:0044194(cytolytic granule)//GO:0000151(ubiquitin ligase complex)	GO:0008270(zinc ion binding)//GO:0031624(ubiquitin conjugating enzyme binding)//GO:0061630(ubiquitin protein ligase activity)	GO:0042267(natural killer cell mediated cytotoxicity)//GO:0072643(interferon-gamma secretion)//GO:0000209(protein polyubiquitination)//GO:0042787(protein ubiquitination involved in ubiquitin-dependent protein catabolic process)//GO:0032436(positive regulation of proteasomal ubiquitin-dependent protein catabolic process)
chr15	7625820	7626680	diffreps_peak_174261	9.78146	860	ENSSSCT00000027524	ZEB2	9.79937	1.65402e-10	1.14743e-08	up	100739669	-	Ensembl:ENSSSCG00000021343	zinc finger E-box binding homeobox 2	ssc05206(MicroRNAs in cancer)	GO:0005634(nucleus)	GO:0070412(R-SMAD binding)//GO:0046872(metal ion binding)//GO:0003677(DNA binding)	GO:0045636(positive regulation of melanocyte differentiation)//GO:0043507(positive regulation of JUN kinase activity)//GO:0030177(positive regulation of Wnt signaling pathway)//GO:0048066(developmental pigmentation)//GO:0021846(cell proliferation in forebrain)//GO:0001756(somitogenesis)//GO:0021766(hippocampus development)//GO:0097324(melanocyte migration)//GO:0001755(neural crest cell migration)…
chr12	2564101	2565040	diffreps_peak_80913	11.7101	939	ENSSSCT00000062638	CBX8	4.56878	1.94945e-12	4.02807e-10	up	100514536	-	Ensembl:ENSSSCG00000017161	chromobox homolog 8		GO:0035102(PRC1 complex)//GO:0000792(heterochromatin)//GO:0000790(nuclear chromatin)	GO:0035064(methylated histone binding)//GO:0097027(ubiquitin-protein transferase activator activity)//GO:0003727(single-stranded RNA binding)	GO:0050790(regulation of catalytic activity)//GO:0000122(negative regulation of transcription from RNA polymerase II promoter)//GO:0016574(histone ubiquitination)
chr6	50437141	50437820	diffreps_peak_374908	6.44339	679	ENSSSCT00000032158	IRGQ	2.90769	3.60253e-07	5.92629e-06	up	100523191	-	-	immunity-related GTPase family, Q			GO:0005525(GTP binding)
chr14	6684902	6685480	diffreps_peak_141805	6.60446	578	ENSSSCT00000033351	SLC39A14	6.35878	2.48622e-07	4.27092e-06	up	100152468	-	Ensembl:ENSSSCG00000009623|Vega:OTTSUSG00000001717	solute carrier family 39 (zinc transporter), member 14		GO:0005783(endoplasmic reticulum)//GO:0016021(integral component of membrane)//GO:0005887(integral component of plasma membrane)//GO:0005794(Golgi apparatus)	GO:0046873(metal ion transmembrane transporter activity)//GO:0005385(zinc ion transmembrane transporter activity)//GO:0015093(ferrous iron transmembrane transporter activity)	GO:0030001(metal ion transport)//GO:0055085(transmembrane transport)//GO:1903874(ferrous iron transmembrane transport)//GO:0006882(cellular zinc ion homeostasis)//GO:0071578(zinc II ion transmembrane import)
chr6	53076253	53076700	diffreps_peak_376567	8.6871	447	ENSSSCT00000026006	CCDC9	4.13018	2.05544e-09	8.38904e-08	up	100517590	-	Ensembl:ENSSSCG00000024240	coiled-coil domain containing 9			GO:0044822(poly(A) RNA binding)
chr1	239791281	239791592	diffreps_peak_41279	11.1324	311	ENSSSCT00000065984	TRMO	10.4853	7.37246e-12	1.03333e-09	up
chr3	71622184	71622444	diffreps_peak_294721	12.8853	260	ENSSSCT00000009109	VAX2	25.5564	1.30231e-13	8.62485e-11	up	100739541	-	Ensembl:ENSSSCG00000008318	ventral anterior homeobox 2			GO:0003677(DNA binding)
chr3	129798703	129799200	diffreps_peak_307407	12.4069	497	ENSSSCT00000009462	SOX11	6.3031	3.91829e-13	1.44819e-10	up	100514639	-	-	SRY (sex determining region Y)-box 11		GO:0005634(nucleus)//GO:0005737(cytoplasm)	GO:0001105(RNA polymerase II transcription coactivator activity)//GO:0003700(transcription factor activity, sequence-specific DNA binding)//GO:0000979(RNA polymerase II core promoter sequence-specific DNA binding)//GO:0008135(translation factor activity, RNA binding)//GO:0001077(transcriptional activator activity, RNA polymerase II core promoter proximal region sequence-specific binding)//GO:0000…	GO:0050769(positive regulation of neurogenesis)//GO:0010628(positive regulation of gene expression)//GO:0060548(negative regulation of cell death)//GO:0017015(regulation of transforming growth factor beta receptor signaling pathway)//GO:0060253(negative regulation of glial cell proliferation)//GO:0060412(ventricular septum morphogenesis)//GO:2001111(positive regulation of lens epithelial cell pro…
chrX	35780411	35780672	diffreps_peak_498810	11.546	261	ENSSSCT00000013387	ENSSSCG00000012241	6.4902	2.84454e-12	5.22735e-10	up
chr3	8521757	8522275	diffreps_peak_278510	10.8553	518	ENSSSCT00000025262	FBXO24	12.036	1.39526e-11	1.65308e-09	up	100627436	-	Ensembl:ENSSSCG00000025096	F-box protein 24			GO:0046872(metal ion binding)
chr1	187726721	187728220	diffreps_peak_32848	9.93335	1499	ENSSSCT00000043047	DACT1	3.27753	1.16586e-10	8.62752e-09	up	100621416	-	-	dishevelled-binding antagonist of beta-catenin 1		GO:0005654(nucleoplasm)//GO:0005737(cytoplasm)//GO:0030877(beta-catenin destruction complex)	GO:0070097(delta-catenin binding)//GO:0051018(protein kinase A binding)//GO:0005080(protein kinase C binding)//GO:0008013(beta-catenin binding)	GO:0046329(negative regulation of JNK cascade)//GO:0035413(positive regulation of catenin import into nucleus)//GO:0045732(positive regulation of protein catabolic process)//GO:2000134(negative regulation of G1/S transition of mitotic cell cycle)//GO:0030177(positive regulation of Wnt signaling pathway)//GO:0045600(positive regulation of fat cell differentiation)//GO:0090090(negative regulation o…
chr3	7118911	7119124	diffreps_peak_277797	8.5399	213	ENSSSCT00000054316	MYH11	13.1395	2.88469e-09	1.08826e-07	up
chr13	54374352	54374880	diffreps_peak_115172	8.80935	528	ENSSSCT00000055097	PPP4R2	2.44702	1.55112e-09	6.78055e-08	up	102160988	-	Ensembl:ENSSSCG00000024410	protein phosphatase 4, regulatory subunit 2		GO:0030289(protein phosphatase 4 complex)//GO:0005634(nucleus)//GO:0005737(cytoplasm)	GO:0030362(protein phosphatase type 4 regulator activity)//GO:0030674(protein binding, bridging)	GO:0050790(regulation of catalytic activity)//GO:0010569(regulation of double-strand break repair via homologous recombination)
chr3	31565920	31566145	diffreps_peak_285380	11.8286	225	ENSSSCT00000039566	LITAF	6.68615	1.48387e-12	3.34181e-10	up	100518302	-	Ensembl:ENSSSCG00000024982|Vega:OTTSUSG00000001686	lipopolysaccharide-induced TNF factor	ssc04142(Lysosome)	GO:0005765(lysosomal membrane)//GO:0005654(nucleoplasm)//GO:0005886(plasma membrane)//GO:0005794(Golgi apparatus)	GO:0004871(signal transducer activity)//GO:0050699(WW domain binding)	GO:0042347(negative regulation of NF-kappaB import into nucleus)//GO:0071222(cellular response to lipopolysaccharide)//GO:0001817(regulation of cytokine production)//GO:0043123(positive regulation of I-kappaB kinase/NF-kappaB signaling)//GO:0007165(signal transduction)
chr9	3158481	3158740	diffreps_peak_458996	7.21159	259	ENSSSCT00000041107	RRP8	3.93206	6.14336e-08	1.26191e-06	up	100623550	-	-	ribosomal RNA processing 8, methyltransferase, homolog (yeast)		GO:0005730(nucleolus)//GO:0005886(plasma membrane)//GO:0005737(cytoplasm)//GO:0005677(chromatin silencing complex)//GO:0033553(rDNA heterochromatin)	GO:0044822(poly(A) RNA binding)//GO:0008757(S-adenosylmethionine-dependent methyltransferase activity)//GO:0035064(methylated histone binding)	GO:0000183(chromatin silencing at rDNA)//GO:0071158(positive regulation of cell cycle arrest)//GO:0046015(regulation of transcription by glucose)//GO:0042149(cellular response to glucose starvation)//GO:0032259(methylation)//GO:0072332(intrinsic apoptotic signaling pathway by p53 class mediator)
chr9	19649121	19650290	diffreps_peak_463471	10.7119	1169	ENSSSCT00000058162	ENSSSCG00000014909	3.69098	1.94114e-11	2.12276e-09	up
chr6	53440281	53441364	diffreps_peak_376749	10.0564	1083	ENSSSCT00000025210	EHD2	9.94924	8.78205e-11	6.91271e-09	up	100624668	-	Ensembl:ENSSSCG00000023371	EH-domain containing 2	ssc04144(Endocytosis)	GO:0070062(extracellular exosome)//GO:0005901(caveola)//GO:0055038(recycling endosome membrane)//GO:0048471(perinuclear region of cytoplasm)//GO:0005829(cytosol)//GO:0019898(extrinsic component of membrane)	GO:0005525(GTP binding)//GO:0005509(calcium ion binding)//GO:0019904(protein domain specific binding)	GO:0006897(endocytosis)//GO:0032456(endocytic recycling)//GO:0097320(membrane tubulation)//GO:1901741(positive regulation of myoblast fusion)//GO:0030866(cortical actin cytoskeleton organization)//GO:0072659(protein localization to plasma membrane)//GO:2001137(positive regulation of endocytic recycling)
chr3	70589932	70590600	diffreps_peak_294502	11.9674	668	ENSSSCT00000009102	CYP26B1	17.5912	1.07788e-12	2.70185e-10	up
chr13	10773061	10773660	diffreps_peak_104957	7.74033	599	ENSSSCT00000025072	NR1D2	2.27819	1.81832e-08	4.53017e-07	up	100621076	-	Ensembl:ENSSSCG00000027017	nuclear receptor subfamily 1, group D, member 2		GO:0005634(nucleus)	GO:0001046(core promoter sequence-specific DNA binding)//GO:0008270(zinc ion binding)//GO:0003707(steroid hormone receptor activity)//GO:0003700(transcription factor activity, sequence-specific DNA binding)	GO:0019216(regulation of lipid metabolic process)//GO:0043401(steroid hormone mediated signaling pathway)//GO:0006351(transcription, DNA-templated)//GO:0055088(lipid homeostasis)//GO:0050727(regulation of inflammatory response)//GO:2000505(regulation of energy homeostasis)//GO:0045892(negative regulation of transcription, DNA-templated)//GO:0042752(regulation of circadian rhythm)//GO:2001014(regu…
chrX	106457301	106457680	diffreps_peak_504154	10.96	379	ENSSSCT00000032477	ENSSSCG00000030606	27.8259	1.09641e-11	1.38046e-09	up
chr9	3154261	3154561	diffreps_peak_458991	8.62315	300	ENSSSCT00000022514	RRP8	3.36601	2.38151e-09	9.39311e-08	up	100623550	-	-	ribosomal RNA processing 8, methyltransferase, homolog (yeast)		GO:0005730(nucleolus)//GO:0005886(plasma membrane)//GO:0005737(cytoplasm)//GO:0005677(chromatin silencing complex)//GO:0033553(rDNA heterochromatin)	GO:0044822(poly(A) RNA binding)//GO:0008757(S-adenosylmethionine-dependent methyltransferase activity)//GO:0035064(methylated histone binding)	GO:0000183(chromatin silencing at rDNA)//GO:0071158(positive regulation of cell cycle arrest)//GO:0046015(regulation of transcription by glucose)//GO:0042149(cellular response to glucose starvation)//GO:0032259(methylation)//GO:0072332(intrinsic apoptotic signaling pathway by p53 class mediator)
chr15	120425029	120425439	diffreps_peak_191867	6.57943	410	ENSSSCT00000017627	CATIP	5.47682	2.6337e-07	4.49131e-06	up	100155612	C15H2orf62|C2orf62	Ensembl:ENSSSCG00000016187	ciliogenesis associated TTC17 interacting protein
chr14	44139881	44140240	diffreps_peak_151893	13.0347	359	ENSSSCT00000059076	TPST2	9.27163	9.23208e-14	7.54125e-11	up	100154448	-	Ensembl:ENSSSCG00000009963	tyrosylprotein sulfotransferase 2		GO:0005783(endoplasmic reticulum)//GO:0070062(extracellular exosome)//GO:0005794(Golgi apparatus)	GO:0008476(protein-tyrosine sulfotransferase activity)	GO:0007342(fusion of sperm to egg plasma membrane)//GO:0060468(prevention of polyspermy)//GO:0006478(peptidyl-tyrosine sulfation)
chr5	65804683	65806260	diffreps_peak_351408	8.18505	1577	ENSSSCT00000080695	AKAP3	10.1283	6.53051e-09	2.03644e-07	up	100337663	-	Ensembl:ENSSSCG00000000720	A kinase (PRKA) anchor protein 3		GO:0001669(acrosomal vesicle)//GO:0005634(nucleus)//GO:0035686(sperm fibrous sheath)//GO:0005737(cytoplasm)//GO:0097228(sperm principal piece)	GO:0016301(kinase activity)//GO:0051018(protein kinase A binding)	GO:0016310(phosphorylation)//GO:0010738(regulation of protein kinase A signaling)//GO:0008104(protein localization)//GO:0007178(transmembrane receptor protein serine/threonine kinase signaling pathway)
chrUn_NW_018085269v1	47401	47689	diffreps_peak_494715	11.565	288	ENSSSCT00000018860	ENSSSCG00000017324	4.05439	2.72284e-12	5.07063e-10	up
chr12	53113962	53114980	diffreps_peak_99669	8.1145	1018	ENSSSCT00000019543	CHD3	6.62377	7.68249e-09	2.30563e-07	up	100188906	-	Ensembl:ENSSSCG00000021363	chromodomain helicase DNA binding protein 3		GO:0016581(NuRD complex)//GO:0005730(nucleolus)//GO:0045111(intermediate filament cytoskeleton)//GO:0005737(cytoplasm)//GO:0005813(centrosome)	GO:0005524(ATP binding)//GO:0044822(poly(A) RNA binding)//GO:0008270(zinc ion binding)//GO:0003677(DNA binding)//GO:0008026(ATP-dependent helicase activity)	GO:0006333(chromatin assembly or disassembly)//GO:0051297(centrosome organization)//GO:0008152(metabolic process)//GO:0007051(spindle organization)//GO:0006355(regulation of transcription, DNA-templated)
chr10	48029021	48029410	diffreps_peak_59471	12.0241	389	ENSSSCT00000012100	FRMD4A	4.90532	9.45966e-13	2.48062e-10	up
chr1	55704941	55706880	diffreps_peak_8712	10.1892	1939	ENSSSCT00000065061	ZNF292	3.23248	6.46862e-11	5.40714e-09	up	100517252	-	-	zinc finger protein 292			GO:0003676(nucleic acid binding)//GO:0046872(metal ion binding)
chr12	26602861	26603143	diffreps_peak_89880	9.35269	282	ENSSSCT00000022259	ENSSSCG00000028962	2.95955	4.43921e-10	2.52744e-08	up
chr5	15121549	15122140	diffreps_peak_340463	7.26938	591	ENSSSCT00000048063	LMBR1L	4.35145	5.37797e-08	1.12475e-06	up	100525991	-	Ensembl:ENSSSCG00000000189	limb development membrane protein 1-like		GO:0016021(integral component of membrane)
chr6	163278961	163279200	diffreps_peak_403644	8.05855	239	ENSSSCT00000082043	SPATA6	6.98203	8.73885e-09	2.53373e-07	up	100415810	-	Ensembl:ENSSSCG00000003881	spermatogenesis associated 6		GO:0097224(sperm connecting piece)	GO:0032027(myosin light chain binding)	GO:0007283(spermatogenesis)//GO:0044458(motile cilium assembly)
chr2	7845284	7845545	diffreps_peak_241165	12.468	261	ENSSSCT00000014247	PLCB3	4.17332	3.40426e-13	1.34904e-10	up	100525148	-	Ensembl:ENSSSCG00000013034	phospholipase C, beta 3 (phosphatidylinositol-specific)	ssc00562(Inositol phosphate metabolism)//	GO:0005654(nucleoplasm)//GO:0043234(protein complex)	GO:0004871(signal transducer activity)//GO:0005516(calmodulin binding)//GO:0004435(phosphatidylinositol phospholipase C activity)//GO:0005509(calcium ion binding)	GO:0016042(lipid catabolic process)//GO:0003073(regulation of systemic arterial blood pressure)//GO:0035556(intracellular signal transduction)//GO:0007268(synaptic transmission)
chr17	18979021	18979820	diffreps_peak_212061	9.45898	799	ENSSSCT00000079417	ANKEF1	18.711	3.47549e-10	2.08602e-08	up	100517504	ANKRD5	Ensembl:ENSSSCG00000007063	ankyrin repeat and EF-hand domain containing 1
chr8	83283861	83284640	diffreps_peak_448510	9.93819	779	ENSSSCT00000009902	OTUD4	5.48575	1.15294e-10	8.55663e-09	up	100524693	-	Ensembl:ENSSSCG00000009042	OTU deubiquitinase 4		GO:0016021(integral component of membrane)	GO:0044822(poly(A) RNA binding)//GO:0004843(thiol-dependent ubiquitin-specific protease activity)	GO:0071108(protein K48-linked deubiquitination)
chr6	35409382	35409800	diffreps_peak_369691	9.9306	418	ENSSSCT00000003140	C16orf78	41.4082	1.17326e-10	8.66628e-09	up
chr6	137397643	137397860	diffreps_peak_398870	8.63499	217	ENSSSCT00000062467	ASB17	22.2379	2.31747e-09	9.1959e-08	up	100737843	-	-	ankyrin repeat and SOCS box containing 17
chr12	5176961	5177690	diffreps_peak_81978	9.07652	729	ENSSSCT00000028558	QRICH2	3.59297	8.38452e-10	4.20714e-08	up	100519384	-	Ensembl:ENSSSCG00000021342	glutamine rich 2
chr6	19753035	19753263	diffreps_peak_366570	12.3856	228	ENSSSCT00000003111	ENSSSCG00000002811	8.61456	4.11535e-13	1.48855e-10	up
chr1	253569621	253570113	diffreps_peak_43465	10.3576	492	ENSSSCT00000006018	SLC46A2	6.92954	4.3893e-11	3.96746e-09	up	100157182	-	Ensembl:ENSSSCG00000005472	solute carrier family 46, member 2		GO:0016021(integral component of membrane)//GO:0009986(cell surface)		GO:0048538(thymus development)//GO:0055085(transmembrane transport)//GO:0045580(regulation of T cell differentiation)//GO:0043029(T cell homeostasis)//GO:0070233(negative regulation of T cell apoptotic process)
chr17	16832661	16833080	diffreps_peak_211816	9.7019	419	ENSSSCT00000026729	TMX4	4.60578	1.98656e-10	1.33272e-08	up	100627887	-	Ensembl:ENSSSCG00000021353	thioredoxin-related transmembrane protein 4		GO:0005623(cell)//GO:0016021(integral component of membrane)	GO:0003756(protein disulfide isomerase activity)	GO:0045454(cell redox homeostasis)//GO:0006457(protein folding)//GO:0034976(response to endoplasmic reticulum stress)
chr5	8743401	8743669	diffreps_peak_337883	8.4551	268	ENSSSCT00000064502	ATF4	3.02048	3.50672e-09	1.26455e-07	up	100144302	CREB2	Ensembl:ENSSSCG00000000084	activating transcription factor 4	ssc04010(MAPK signaling pathway)//ssc04022(cGMP-PKG signaling pathway)//ssc04141(Protein processing in endoplasmic reticulum)//ssc04151(PI3K-Akt signaling pathway)//ssc04210(Apoptosis)//	GO:0005634(nucleus)//GO:0005737(cytoplasm)	GO:0000981(RNA polymerase II transcription factor activity, sequence-specific DNA binding)//GO:0000977(RNA polymerase II regulatory region sequence-specific DNA binding)	GO:0043065(positive regulation of apoptotic process)//GO:0036091(positive regulation of transcription from RNA polymerase II promoter in response to oxidative stress)//GO:1990440(positive regulation of transcription from RNA polymerase II promoter in response to endoplasmic reticulum stress)
chr17	35316261	35316600	diffreps_peak_215200	8.26154	339	ENSSSCT00000064936	ID1	5.3686	5.47596e-09	1.77692e-07	up	100522839	-	Ensembl:ENSSSCG00000007227	inhibitor of DNA binding 1, dominant negative helix-loop-helix protein	ssc04015(Rap1 signaling pathway)//ssc04350(TGF-beta signaling pathway)//ssc04390(Hippo signaling pathway)//ssc04550(Signaling pathways regulating pluripotency of stem cells)	GO:0005634(nucleus)//GO:0005794(Golgi apparatus)	GO:0046983(protein dimerization activity)//GO:0003700(transcription factor activity, sequence-specific DNA binding)	GO:0030509(BMP signaling pathway)//GO:0045765(regulation of angiogenesis)//GO:0007507(heart development)//GO:0043066(negative regulation of apoptotic process)//GO:0043392(negative regulation of DNA binding)//GO:0001886(endothelial cell morphogenesis)//GO:0006351(transcription, DNA-templated)//GO:0045668(negative regulation of osteoblast differentiation)//GO:0060425(lung morphogenesis)//GO:0032963…
chr3	46898621	46900483	diffreps_peak_290471	9.66184	1862	ENSSSCT00000049089	ITPRIPL1	10.2872	2.17853e-10	1.43182e-08	up
chr15	109345791	109346540	diffreps_peak_189844	9.30631	749	ENSSSCT00000050436	INO80D	2.54716	4.93957e-10	2.7431e-08	up	100157743	-	-	INO80 complex subunit D		GO:0005634(nucleus)
chr6	157714621	157715117	diffreps_peak_401338	11.052	496	ENSSSCT00000004257	ENSSSCG00000003845	25.5542	8.87177e-12	1.1807e-09	up
chrX	41704904	41705375	diffreps_peak_499366	6.52051	471	ENSSSCT00000033102	JADE3	2.00975	3.01644e-07	5.06621e-06	up	100521831	PHF16	Ensembl:ENSSSCG00000012267|Vega:OTTSUSG00000004524	jade family PHD finger 3		GO:0000123(histone acetyltransferase complex)	GO:0008270(zinc ion binding)	GO:0043981(histone H4-K5 acetylation)//GO:0043983(histone H4-K12 acetylation)//GO:0043982(histone H4-K8 acetylation)//GO:0043966(histone H3 acetylation)
chr5	18176923	18177132	diffreps_peak_341814	7.86673	209	ENSSSCT00000042524	KRT8	8.28308	1.35915e-08	3.58174e-07	up	100152077	-	Ensembl:ENSSSCG00000000252	keratin 8, type II		GO:0030018(Z disc)//GO:0070062(extracellular exosome)//GO:0045095(keratin filament)//GO:0042383(sarcolemma)//GO:0005634(nucleus)//GO:0005911(cell-cell junction)	GO:0005198(structural molecule activity)//GO:0097110(scaffold protein binding)	GO:0097191(extrinsic apoptotic signaling pathway)//GO:0033209(tumor necrosis factor-mediated signaling pathway)//GO:0051707(response to other organism)//GO:0097284(hepatocyte apoptotic process)//GO:0060706(cell differentiation involved in embryonic placenta development)
chr1	94557867	94559160	diffreps_peak_14524	10.3176	1293	ENSSSCT00000004961	SETBP1	25.6614	4.81245e-11	4.27644e-09	up	100516943	-	-	SET binding protein 1			GO:0003677(DNA binding)
chr3	94166961	94167260	diffreps_peak_298810	7.97308	299	ENSSSCT00000009245	EPAS1	14.0972	1.06396e-08	2.95183e-07	up	100037272	EPAS|EPAS-1	Ensembl:ENSSSCG00000008443	endothelial PAS domain protein 1	ssc05200(Pathways in cancer)//ssc05211(Renal cell carcinoma)	GO:0005667(transcription factor complex)//GO:0016607(nuclear speck)//GO:0005737(cytoplasm)	GO:0035035(histone acetyltransferase binding)//GO:0000981(RNA polymerase II transcription factor activity, sequence-specific DNA binding)//GO:0046982(protein heterodimerization activity)//GO:0008134(transcription factor binding)//GO:0043565(sequence-specific DNA binding)//GO:0001077(transcriptional activator activity, RNA polymerase II core promoter proximal region sequence-specific binding)	GO:0030218(erythrocyte differentiation)//GO:0006366(transcription from RNA polymerase II promoter)//GO:0001666(response to hypoxia)//GO:0002027(regulation of heart rate)//GO:0007005(mitochondrion organization)//GO:0001974(blood vessel remodeling)//GO:0043619(regulation of transcription from RNA polymerase II promoter in response to oxidative stress)//GO:0007601(visual perception)//GO:0043129(surf…
chr15	94986540	94986980	diffreps_peak_186422	9.43167	440	ENSSSCT00000017475	INPP1	19.8935	3.70112e-10	2.19382e-08	up	100514878	-	Ensembl:ENSSSCG00000016050	inositol polyphosphate-1-phosphatase	ssc00562(Inositol phosphate metabolism)//	GO:0005737(cytoplasm)	GO:0000287(magnesium ion binding)//GO:0004441(inositol-1,4-bisphosphate 1-phosphatase activity)	GO:0046855(inositol phosphate dephosphorylation)//GO:0046854(phosphatidylinositol phosphorylation)//GO:0007165(signal transduction)
chr1	83030041	83030400	diffreps_peak_13036	6.1539	359	ENSSSCT00000022952	DOP1A	2.13243	7.01621e-07	1.07172e-05	up
chrX	98567681	98567980	diffreps_peak_503804	9.5535	299	ENSSSCT00000076882	ENSSSCG00000042032	8.23946	2.79573e-10	1.74896e-08	up
chr8	133931291	133931615	diffreps_peak_456440	8.24947	324	ENSSSCT00000010109	WDFY3	7.13015	5.63034e-09	1.81606e-07	up	100523387	-	Ensembl:ENSSSCG00000009230	WD repeat and FYVE domain containing 3		GO:0005635(nuclear envelope)//GO:0034274(Atg12-Atg5-Atg16 complex)//GO:0012505(endomembrane system)//GO:0019898(extrinsic component of membrane)//GO:0016234(inclusion body)//GO:0016605(PML body)//GO:0097635(extrinsic component of autophagosome membrane)	GO:0003831(beta-N-acetylglucosaminylglycopeptide beta-1,4-galactosyltransferase activity)//GO:0046872(metal ion binding)//GO:0005543(phospholipid binding)//GO:0005545(1-phosphatidylinositol binding)	GO:0035973(aggrephagy)//GO:0008152(metabolic process)//GO:0016239(positive regulation of macroautophagy)
chr7	112918141	112919120	diffreps_peak_434152	9.02412	979	ENSSSCT00000002710	CCDC88C	2.45371	9.45983e-10	4.61099e-08	up	100152429	-	Ensembl:ENSSSCG00000002440	coiled-coil domain containing 88C		GO:0005737(cytoplasm)	GO:0043621(protein self-association)//GO:0030165(PDZ domain binding)	GO:0031098(stress-activated protein kinase signaling cascade)//GO:0016055(Wnt signaling pathway)//GO:0051260(protein homooligomerization)//GO:0031648(protein destabilization)//GO:0001932(regulation of protein phosphorylation)
chr2	41355761	41356040	diffreps_peak_248434	12.393	279	ENSSSCT00000052530	SERGEF	14.8784	4.04545e-13	1.47682e-10	up	100511739	-	Ensembl:ENSSSCG00000013373	secretion regulating guanine nucleotide exchange factor		GO:0005730(nucleolus)//GO:0045111(intermediate filament cytoskeleton)//GO:0005737(cytoplasm)		GO:0050709(negative regulation of protein secretion)
chr4	117507887	117508199	diffreps_peak_331132	11.6774	312	ENSSSCT00000007515	VCAM1	30.5938	2.10207e-12	4.24636e-10	up	396925	-	Ensembl:ENSSSCG00000006862|Vega:OTTSUSG00000002219	vascular cell adhesion molecule 1	ssc04064(NF-kappa B signaling pathway)//ssc04514(Cell adhesion molecules (CAMs))//ssc04668(TNF signaling pathway)//ssc04670(Leukocyte transendothelial migration)//	GO:0009897(external side of plasma membrane)//GO:0070062(extracellular exosome)//GO:0045177(apical part of cell)//GO:0005794(Golgi apparatus)//GO:0016021(integral component of membrane)//GO:0030175(filopodium)//GO:0071065(alpha9-beta1 integrin-vascular cell adhesion molecule-1 complex)//GO:0005902(microvillus)//GO:0005783(endoplasmic reticulum)//GO:0005769(early endosome)//GO:0002102(podosome)//G…	GO:0005178(integrin binding)//GO:0008131(primary amine oxidase activity)	GO:0055114(oxidation-reduction process)//GO:0007507(heart development)//GO:0009308(amine metabolic process)//GO:0007157(heterophilic cell-cell adhesion via plasma membrane cell adhesion molecules)//GO:0016337(single organismal cell-cell adhesion)//GO:0060710(chorio-allantoic fusion)//GO:0022614(membrane to membrane docking)//GO:0050901(leukocyte tethering or rolling)//GO:0071333(cellular response…
chr2	147408321	147408614	diffreps_peak_273201	12.513	293	ENSSSCT00000015749	SH3RF2	14.8286	3.06873e-13	1.27392e-10	up	102168153	-	-	SH3 domain containing ring finger 2		GO:0005654(nucleoplasm)	GO:0008157(protein phosphatase 1 binding)	GO:0006915(apoptotic process)//GO:0010923(negative regulation of phosphatase activity)//GO:0046328(regulation of JNK cascade)
chr1	271408321	271410378	diffreps_peak_48261	9.95606	2057	ENSSSCT00000006285	ENSSSCG00000005715	4.4441	1.10648e-10	8.30632e-09	up
chr13	135659581	135660400	diffreps_peak_130001	12.8403	819	ENSSSCT00000038229	ENSSSCG00000030362	14.0443	1.44453e-13	9.03743e-11	up
chr6	79589081	79589870	diffreps_peak_387051	8.69612	789	ENSSSCT00000055918	ALPL	24.3076	2.01315e-09	8.25298e-08	up	100170147	ALP	-	alkaline phosphatase, liver/bone/kidney	ssc00790(Folate biosynthesis)//	GO:0005578(proteinaceous extracellular matrix)//GO:0005886(plasma membrane)//GO:0070062(extracellular exosome)	GO:0016462(pyrophosphatase activity)//GO:0004035(alkaline phosphatase activity)	GO:0001958(endochondral ossification)//GO:0003006(developmental process involved in reproduction)//GO:0016311(dephosphorylation)//GO:0033280(response to vitamin D)//GO:0001649(osteoblast differentiation)//GO:0046677(response to antibiotic)//GO:0071407(cellular response to organic cyclic compound)
chr6	50545141	50545920	diffreps_peak_375003	9.7306	779	ENSSSCT00000003403	IRGC	6.38055	1.85954e-10	1.2652e-08	up	100462753	-	Ensembl:ENSSSCG00000003066	immunity-related GTPase family, cinema		GO:0016020(membrane)	GO:0005525(GTP binding)
chr2	136475241	136475540	diffreps_peak_269481	10.7067	299	ENSSSCT00000068616	SKP1	8.92263	1.96473e-11	2.14355e-09	up	100520183	-	-	S-phase kinase-associated protein 1
chr13	96986601	96987130	diffreps_peak_123098	8.53241	529	ENSSSCT00000026182	CCNL1	5.47314	2.93489e-09	1.10228e-07	up	100626293	-	Ensembl:ENSSSCG00000029352	cyclin L1		GO:0000307(cyclin-dependent protein kinase holoenzyme complex)//GO:0005634(nucleus)	GO:0019901(protein kinase binding)//GO:0016538(cyclin-dependent protein serine/threonine kinase regulator activity)	GO:0045944(positive regulation of transcription from RNA polymerase II promoter)//GO:1901409(positive regulation of phosphorylation of RNA polymerase II C-terminal domain)//GO:0006396(RNA processing)//GO:0045737(positive regulation of cyclin-dependent protein serine/threonine kinase activity)
chr1	90785968	90786241	diffreps_peak_14011	7.92322	273	ENSSSCT00000004955	COL12A1	9.98467	1.19338e-08	3.23069e-07	up
chr1	31676401	31676860	diffreps_peak_6194	8.95724	459	ENSSSCT00000004631	CCN2	11.2146	1.10346e-09	5.21022e-08	up
chr7	111274857	111275414	diffreps_peak_433684	11.2337	557	ENSSSCT00000039356	FOXN3	3.47523	5.83894e-12	8.66537e-10	up	733584	CHES1	-	forkhead box N3		GO:0005634(nucleus)	GO:0043565(sequence-specific DNA binding)//GO:0008022(protein C-terminus binding)//GO:0003700(transcription factor activity, sequence-specific DNA binding)	GO:0045892(negative regulation of transcription, DNA-templated)//GO:0007049(cell cycle)//GO:0007095(mitotic G2 DNA damage checkpoint)//GO:0006355(regulation of transcription, DNA-templated)//GO:0006351(transcription, DNA-templated)
chr9	105525039	105525262	diffreps_peak_477595	12.4565	223	ENSSSCT00000016812	ATXN7L1	10.177	3.49508e-13	1.36333e-10	up	100517110	-	-	ataxin 7-like 1
chr6	51374490	51374965	diffreps_peak_375370	8.5061	475	ENSSSCT00000003426	APOE	35.9397	3.1182e-09	1.15338e-07	up	397576	-	Ensembl:ENSSSCG00000003088	apolipoprotein E	ssc05010(Alzheimer's disease)	GO:0034363(intermediate-density lipoprotein particle)//GO:0070062(extracellular exosome)//GO:0016020(membrane)//GO:0005794(Golgi apparatus)//GO:0042627(chylomicron)//GO:0034362(low-density lipoprotein particle)//GO:0034361(very-low-density lipoprotein particle)//GO:0034364(high-density lipoprotein particle)//GO:0005783(endoplasmic reticulum)//GO:0031012(extracellular matrix)//GO:0005634(nucleus)/…	GO:0015485(cholesterol binding)//GO:0050750(low-density lipoprotein particle receptor binding)//GO:0042803(protein homodimerization activity)//GO:0060228(phosphatidylcholine-sterol O-acyltransferase activator activity)//GO:0001540(beta-amyloid binding)//GO:0017127(cholesterol transporter activity)//GO:0008201(heparin binding)//GO:0070326(very-low-density lipoprotein particle receptor binding)//GO…	GO:0032805(positive regulation of low-density lipoprotein particle receptor catabolic process)//GO:0030516(regulation of axon extension)//GO:0048844(artery morphogenesis)//GO:0006979(response to oxidative stress)//GO:1903002(positive regulation of lipid transport across blood brain barrier)//GO:1901631(positive regulation of presynaptic membrane organization)//GO:0010875(positive regulation of ch…
chrUn_NW_018085248v1	120961	121360	diffreps_peak_494265	8.38632	399	ENSSSCT00000056261	ENSSSCG00000034619	3.75175	4.10849e-09	1.42216e-07	up
chr17	52321481	52321851	diffreps_peak_221610	7.12076	370	ENSSSCT00000034395	ADNP	2.34989	7.57258e-08	1.51181e-06	up	100141411	-	Ensembl:ENSSSCG00000007473|Vega:OTTSUSG00000000528	activity-dependent neuroprotector homeobox		GO:0005634(nucleus)//GO:0005615(extracellular space)	GO:0003682(chromatin binding)//GO:0003677(DNA binding)//GO:0046872(metal ion binding)	GO:0043524(negative regulation of neuron apoptotic process)
chr6	168065651	168065920	diffreps_peak_405650	12.5746	269	ENSSSCT00000078964	FAM183A	14.3418	2.6634e-13	1.18134e-10	up	100520438	-	Ensembl:ENSSSCG00000003954	family with sequence similarity 183, member A
chrX	35768601	35769100	diffreps_peak_498804	7.71194	499	ENSSSCT00000013387	ENSSSCG00000012241	9.12547	1.94113e-08	4.76759e-07	up
chrX	45194001	45195560	diffreps_peak_499980	9.61559	1559	ENSSSCT00000013468	GSPT2	14.4007	2.42331e-10	1.55633e-08	up	100516529	-	Ensembl:ENSSSCG00000012317|Vega:OTTSUSG00000004565	G1 to S phase transition 2	ssc03015(mRNA surveillance pathway)	GO:0018444(translation release factor complex)//GO:0005829(cytosol)	GO:0044822(poly(A) RNA binding)//GO:0003924(GTPase activity)//GO:0003747(translation release factor activity)//GO:0005525(GTP binding)	GO:0008152(metabolic process)//GO:0002184(cytoplasmic translational termination)
chr7	75727398	75728118	diffreps_peak_425368	8.76983	720	ENSSSCT00000002266	EFS	2.73737	1.6989e-09	7.28884e-08	up	100158092	-	Ensembl:ENSSSCG00000002026|Vega:OTTSUSG00000001844	embryonal Fyn-associated substrate			GO:0017124(SH3 domain binding)
chr8	89333501	89334220	diffreps_peak_449618	11.9599	719	ENSSSCT00000052546	PCDH18	13.4681	1.09683e-12	2.73388e-10	up	100514242	-	-	protocadherin 18
chr4	81458041	81459380	diffreps_peak_320505	7.37634	1339	ENSSSCT00000006892	F5	8.00756	4.20394e-08	9.09031e-07	up	397217	-	Ensembl:ENSSSCG00000006289	coagulation factor V (proaccelerin, labile factor)	ssc04610(Complement and coagulation cascades)	GO:0016020(membrane)//GO:0031091(platelet alpha granule)//GO:0005576(extracellular region)//GO:0005615(extracellular space)//GO:1903561(extracellular vesicle)	GO:0005507(copper ion binding)	GO:0008015(blood circulation)//GO:0007596(blood coagulation)
chr13	29663201	29663461	diffreps_peak_109000	12.4295	260	ENSSSCT00000030287	ENSSSCG00000024268	6.82121	3.71935e-13	1.40934e-10	up
chr10	24074617	24074915	diffreps_peak_54090	10.3809	298	ENSSSCT00000011944	NAV1	6.66373	4.16043e-11	3.8071e-09	up
chr5	63795375	63795648	diffreps_peak_350928	11.6184	273	ENSSSCT00000061206	ATN1	3.27006	2.40752e-12	4.68279e-10	up	100153709	DRPLA|atrophin-1	Ensembl:ENSSSCG00000025117	atrophin 1		GO:0005654(nucleoplasm)//GO:0016363(nuclear matrix)	GO:0003714(transcription corepressor activity)//GO:0019904(protein domain specific binding)	GO:0051402(neuron apoptotic process)//GO:0000122(negative regulation of transcription from RNA polymerase II promoter)
chr1	273524201	273525560	diffreps_peak_49208	10.5963	1359	ENSSSCT00000006321	BRD3	16.8537	2.53345e-11	2.60516e-09	up	100152283	-	-	bromodomain containing 3			GO:0070577(lysine-acetylated histone binding)//GO:0003682(chromatin binding)	GO:0006357(regulation of transcription from RNA polymerase II promoter)
chr12	26379161	26379540	diffreps_peak_89773	9.45776	379	ENSSSCT00000040712	COL1A1	15.2488	3.48533e-10	2.09082e-08	up
chr1	7623041	7623838	diffreps_peak_2062	9.59453	797	ENSSSCT00000004478	WTAP	2.45477	2.54371e-10	1.61878e-08	up	100157533	-	Ensembl:ENSSSCG00000004050	Wilms tumor 1 associated protein		GO:0031965(nuclear membrane)//GO:0036396(MIS complex)//GO:0005634(nucleus)//GO:0016607(nuclear speck)		GO:0080009(mRNA methylation)//GO:0000381(regulation of alternative mRNA splicing, via spliceosome)
chrX	124658061	124658758	diffreps_peak_505953	10.3201	697	ENSSSCT00000036431	RENBP	6.69225	4.7856e-11	4.25733e-09	up	396934	RnBP	Ensembl:ENSSSCG00000012792|Vega:OTTSUSG00000004946	renin binding protein	ssc00520(Amino sugar and nucleotide sugar metabolism)	GO:0070062(extracellular exosome)	GO:0030414(peptidase inhibitor activity)//GO:0004866(endopeptidase inhibitor activity)//GO:0050121(N-acylglucosamine 2-epimerase activity)//GO:0003824(catalytic activity)	GO:0019262(N-acetylneuraminate catabolic process)//GO:0008152(metabolic process)//GO:0010951(negative regulation of endopeptidase activity)//GO:0006044(N-acetylglucosamine metabolic process)//GO:0010466(negative regulation of peptidase activity)
chr13	16873261	16873520	diffreps_peak_105769	7.85065	259	ENSSSCT00000035130	TGFBR2	22.7899	1.41043e-08	3.68926e-07	up
chr14	124764061	124764847	diffreps_peak_169966	8.62762	786	ENSSSCT00000038429	ABLIM1	7.78767	2.35714e-09	9.3231e-08	up	100154343	-	Ensembl:ENSSSCG00000010651	actin binding LIM protein 1	ssc04360(Axon guidance)	GO:0097481(neuronal postsynaptic density)//GO:0001725(stress fiber)//GO:0030027(lamellipodium)	GO:0008270(zinc ion binding)//GO:0003779(actin binding)	GO:0030032(lamellipodium assembly)//GO:0042384(cilium assembly)//GO:0007010(cytoskeleton organization)//GO:0045944(positive regulation of transcription from RNA polymerase II promoter)//GO:0007411(axon guidance)
chr15	110908571	110909160	diffreps_peak_190273	5.89442	589	ENSSSCT00000031210	CCNYL1	2.99107	1.27522e-06	1.81588e-05	up	100520645	-	Ensembl:ENSSSCG00000024696	cyclin Y-like 1			GO:0019901(protein kinase binding)	GO:0000079(regulation of cyclin-dependent protein serine/threonine kinase activity)
chr18	5174201	5174740	diffreps_peak_226368	10.8356	539	ENSSSCT00000026487	KMT2C	3.56806	1.46017e-11	1.71127e-09	up
chr9	19946801	19947213	diffreps_peak_463629	9.89836	412	ENSSSCT00000016269	PICALM	7.4868	1.26368e-10	9.18921e-09	up	100519857	-	Ensembl:ENSSSCG00000014913	phosphatidylinositol binding clathrin assembly protein		GO:0097418(neurofibrillary tangle)//GO:0005634(nucleus)//GO:0030122(AP-2 adaptor complex)//GO:0048471(perinuclear region of cytoplasm)//GO:0043025(neuronal cell body)	GO:0035615(clathrin adaptor activity)//GO:0032050(clathrin heavy chain binding)//GO:0005545(1-phosphatidylinositol binding)	GO:0007409(axonogenesis)//GO:0010629(negative regulation of gene expression)//GO:0032880(regulation of protein localization)//GO:0035459(cargo loading into vesicle)//GO:0048261(negative regulation of receptor-mediated endocytosis)//GO:0048268(clathrin coat assembly)//GO:0072583(clathrin-mediated endocytosis)//GO:1902004(positive regulation of beta-amyloid formation)//GO:0008283(cell proliferation…
chr12	6482876	6483120	diffreps_peak_82821	12.9411	244	ENSSSCT00000058188	SLC9A3R1	20.6087	1.1453e-13	8.21181e-11	up	100233201	-	Ensembl:ENSSSCG00000017232	solute carrier family 9, subfamily A (NHE3, cation proton antiporter 3), member 3 regulator 1		GO:0048471(perinuclear region of cytoplasm)//GO:0032426(stereocilium tip)//GO:0012505(endomembrane system)//GO:0005813(centrosome)//GO:0043231(intracellular membrane-bounded organelle)//GO:0070062(extracellular exosome)//GO:0031526(brush border membrane)//GO:0005902(microvillus)//GO:0016324(apical plasma membrane)//GO:0097225(sperm midpiece)	GO:0031698(beta-2 adrenergic receptor binding)//GO:0050780(dopamine receptor binding)//GO:0019902(phosphatase binding)//GO:0008013(beta-catenin binding)//GO:0030165(PDZ domain binding)//GO:0017081(chloride channel regulator activity)//GO:0070851(growth factor receptor binding)//GO:0043621(protein self-association)//GO:0032947(protein complex scaffold)	GO:0010642(negative regulation of platelet-derived growth factor receptor signaling pathway)//GO:0014067(negative regulation of phosphatidylinositol 3-kinase signaling)//GO:0030033(microvillus assembly)//GO:0008285(negative regulation of cell proliferation)//GO:2001244(positive regulation of intrinsic apoptotic signaling pathway)//GO:0007605(sensory perception of sound)//GO:0003096(renal sodium i…
chr14	33900584	33901400	diffreps_peak_148112	6.77565	816	ENSSSCT00000010791	SRRM4	2.03194	1.67628e-07	3.03405e-06	up
chr13	34662981	34663780	diffreps_peak_111967	7.54797	799	ENSSSCT00000053160	STAB1	4.81333	2.83157e-08	6.50561e-07	up	100153599	-	-	stabilin 1		GO:0005887(integral component of plasma membrane)	GO:0005044(scavenger receptor activity)//GO:0005540(hyaluronic acid binding)//GO:0005041(low-density lipoprotein receptor activity)//GO:0030169(low-density lipoprotein particle binding)	GO:0042742(defense response to bacterium)//GO:0016525(negative regulation of angiogenesis)//GO:0007267(cell-cell signaling)//GO:0006898(receptor-mediated endocytosis)//GO:0007155(cell adhesion)
chr6	56237041	56238560	diffreps_peak_378606	11.2577	1519	ENSSSCT00000003613	ENSSSCG00000003253	6.09097	5.52455e-12	8.34885e-10	up
chr4	921457	922160	diffreps_peak_308606	7.44718	703	ENSSSCT00000040069	CCDC166	14.0295	3.57126e-08	7.92799e-07	up	100516437	-	-	coiled-coil domain containing 166
chr14	113143841	113144060	diffreps_peak_167849	5.78459	219	ENSSSCT00000011568	PPRC1	3.21236	1.64213e-06	2.27484e-05	up	100329222	-	Ensembl:ENSSSCG00000010575	peroxisome proliferator-activated receptor gamma, coactivator-related 1		GO:0005634(nucleus)	GO:0003676(nucleic acid binding)//GO:0030374(ligand-dependent nuclear receptor transcription coactivator activity)//GO:0001104(RNA polymerase II transcription cofactor activity)//GO:0000166(nucleotide binding)//GO:0008134(transcription factor binding)//GO:0044822(poly(A) RNA binding)	GO:0045944(positive regulation of transcription from RNA polymerase II promoter)//GO:0051091(positive regulation of sequence-specific DNA binding transcription factor activity)
chr16	33777661	33778804	diffreps_peak_200601	8.04454	1143	ENSSSCT00000018402	SNX18	3.12585	9.02517e-09	2.59511e-07	up
chr13	1732341	1732900	diffreps_peak_103808	9.8698	559	ENSSSCT00000051930	PIK3R4	2.43847	1.3496e-10	9.71109e-09	up	100516293	-	-	phosphoinositide-3-kinase, regulatory subunit 4	ssc04140(Regulation of autophagy)	GO:0071561(nucleus-vacuole junction)//GO:0034271(phosphatidylinositol 3-kinase complex, class III, type I)//GO:0005643(nuclear pore)//GO:0034272(phosphatidylinositol 3-kinase complex, class III, type II)//GO:0005770(late endosome)	GO:0005524(ATP binding)//GO:0004674(protein serine/threonine kinase activity)	GO:0006623(protein targeting to vacuole)//GO:0030242(pexophagy)//GO:0006468(protein phosphorylation)//GO:0016236(macroautophagy)//GO:0045324(late endosome to vacuole transport)
chr9	27806608	27806808	diffreps_peak_464939	6.17636	200	ENSSSCT00000016328	FAM76B	2.59304	6.66261e-07	1.02439e-05	up	100517546	-	Ensembl:ENSSSCG00000014967	family with sequence similarity 76, member B		GO:0031965(nuclear membrane)//GO:0005654(nucleoplasm)//GO:0005634(nucleus)	GO:0016929(SUMO-specific protease activity)//GO:0004175(endopeptidase activity)	GO:0016926(protein desumoylation)
chr3	106103158	106103520	diffreps_peak_301799	7.64572	362	ENSSSCT00000049577	RASGRP3	4.71248	2.26091e-08	5.39664e-07	up	100511446	-	-	RAS guanyl releasing protein 3 (calcium and DAG-regulated)	ssc04010(MAPK signaling pathway)//ssc04014(Ras signaling pathway)//ssc04015(Rap1 signaling pathway)//ssc04662(B cell receptor signaling pathway)//ssc05200(Pathways in cancer)	GO:0048471(perinuclear region of cytoplasm)//GO:0032045(guanyl-nucleotide exchange factor complex)	GO:0019900(kinase binding)//GO:0017016(Ras GTPase binding)//GO:0005088(Ras guanyl-nucleotide exchange factor activity)//GO:0005096(GTPase activator activity)//GO:0005509(calcium ion binding)	GO:0007265(Ras protein signal transduction)//GO:0043547(positive regulation of GTPase activity)
chr2	73935621	73936052	diffreps_peak_257133	9.47084	431	ENSSSCT00000046613	ARRDC5	21.1625	3.38187e-10	2.04245e-08	up
chr12	61112762	61112976	diffreps_peak_103268	8.02729	214	ENSSSCT00000045042	ENSSSCG00000036812	4.13435	9.39098e-09	2.67709e-07	up
chr10	48025053	48025291	diffreps_peak_59467	7.63784	238	ENSSSCT00000012100	FRMD4A	6.51267	2.30228e-08	5.47734e-07	up
chr3	102279861	102280160	diffreps_peak_301071	8.49978	299	ENSSSCT00000024186	RMDN2	39.9219	3.16388e-09	1.16563e-07	up
chr14	41178801	41179868	diffreps_peak_150769	11.8351	1067	ENSSSCT00000010878	FAM222A	10.4697	1.46188e-12	3.31575e-10	up	100153422	-	Ensembl:ENSSSCG00000009927	family with sequence similarity 222, member A
chrX	32877647	32878172	diffreps_peak_498574	6.66261	525	ENSSSCT00000013370	ENSSSCG00000043690	2.64875	2.17468e-07	3.80186e-06	up
chr5	18320131	18320784	diffreps_peak_341934	7.75072	653	ENSSSCT00000000273	TNS2	3.9491	1.77533e-08	4.43868e-07	up
chr1	198359907	198360240	diffreps_peak_35029	11.4471	333	ENSSSCT00000005655	IZUMO3	19.3479	3.57183e-12	6.15431e-10	up	100152877	-	Ensembl:ENSSSCG00000005129	IZUMO family member 3		GO:0016021(integral component of membrane)	GO:0042803(protein homodimerization activity)
chr15	31065361	31065889	diffreps_peak_176032	10.5087	528	ENSSSCT00000053997	RALB	5.1901	3.09979e-11	3.04929e-09	up	100624229	-	Ensembl:ENSSSCG00000025455	v-ral simian leukemia viral oncogene homolog B	ssc04014(Ras signaling pathway)//ssc04015(Rap1 signaling pathway)//	GO:0005776(autophagosome)//GO:0005886(plasma membrane)//GO:0000145(exocyst)//GO:0030496(midbody)//GO:0070062(extracellular exosome)	GO:0031625(ubiquitin protein ligase binding)//GO:0003924(GTPase activity)//GO:0051117(ATPase binding)//GO:0005525(GTP binding)//GO:0019003(GDP binding)	GO:0032092(positive regulation of protein binding)//GO:0008152(metabolic process)//GO:0071902(positive regulation of protein serine/threonine kinase activity)//GO:0071360(cellular response to exogenous dsRNA)//GO:0007265(Ras protein signal transduction)//GO:2000786(positive regulation of autophagosome assembly)//GO:0009267(cellular response to starvation)//GO:0032091(negative regulation of protei…
chr14	31836801	31837320	diffreps_peak_147095	6.27846	519	ENSSSCT00000010763	GPN3	2.80401	5.26672e-07	8.29919e-06	up	100158156	-	Ensembl:ENSSSCG00000009820	GPN-loop GTPase 3		GO:0043234(protein complex)
chr12	46462561	46462920	diffreps_peak_95878	8.05827	359	ENSSSCT00000019371	CPD	4.02071	8.74443e-09	2.5348e-07	up	100517495	-	Ensembl:ENSSSCG00000017799	carboxypeptidase D		GO:0016021(integral component of membrane)//GO:0005634(nucleus)//GO:0005615(extracellular space)//GO:0005802(trans-Golgi network)//GO:0070062(extracellular exosome)	GO:0008270(zinc ion binding)//GO:0004181(metallocarboxypeptidase activity)//GO:0004185(serine-type carboxypeptidase activity)	GO:0006518(peptide metabolic process)//GO:0016485(protein processing)
chr12	708052	708637	diffreps_peak_79985	8.943	585	ENSSSCT00000070743	ENSSSCG00000044039	5.17521	1.14026e-09	5.34585e-08	up
chr2	87349561	87349885	diffreps_peak_262639	7.99924	324	ENSSSCT00000063226	LHFPL2	9.51456	1.00176e-08	2.81282e-07	up	100523234	-	Ensembl:ENSSSCG00000028536	lipoma HMGIC fusion partner-like 2		GO:0016021(integral component of membrane)//GO:0005575(cellular_component)	GO:0003674(molecular_function)	GO:0008150(biological_process)
chr6	54651821	54652440	diffreps_peak_377587	8.1136	619	ENSSSCT00000046403	PRR12	7.08919	7.69843e-09	2.30928e-07	up	100521902	-	-	proline rich 12
chr15	128304861	128307200	diffreps_peak_192898	10.0758	2339	ENSSSCT00000023756	IRS1	8.88538	8.39828e-11	6.66467e-09	up	100512686	-	-	insulin receptor substrate 1	ssc04022(cGMP-PKG signaling pathway)//ssc04068(FoxO signaling pathway)//ssc04150(mTOR signaling pathway)//ssc04151(PI3K-Akt signaling pathway)//ssc04152(AMPK signaling pathway)//	GO:0005886(plasma membrane)//GO:0005634(nucleus)//GO:0036064(ciliary basal body)//GO:0005901(caveola)//GO:0005829(cytosol)	GO:0019901(protein kinase binding)//GO:0004871(signal transducer activity)//GO:0005159(insulin-like growth factor receptor binding)//GO:0043548(phosphatidylinositol 3-kinase binding)//GO:0005158(insulin receptor binding)	GO:2001275(positive regulation of glucose import in response to insulin stimulus)//GO:0019216(regulation of lipid metabolic process)//GO:0008286(insulin receptor signaling pathway)//GO:0016042(lipid catabolic process)//GO:0014065(phosphatidylinositol 3-kinase signaling)//GO:0002053(positive regulation of mesenchymal cell proliferation)//GO:0043552(positive regulation of phosphatidylinositol 3-kin…
chrX	98707734	98707980	diffreps_peak_503857	8.20627	246	ENSSSCT00000013782	CUL4B	6.92779	6.2191e-09	1.96092e-07	up
chr5	69747699	69748580	diffreps_peak_352880	7.95306	881	ENSSSCT00000064086	ATP6V1E1	3.16616	1.11414e-08	3.05868e-07	up	100156112	-	Ensembl:ENSSSCG00000000767	ATPase, H+ transporting, lysosomal 31kDa, V1 subunit E1	ssc00190(Oxidative phosphorylation)//	GO:0005768(endosome)//GO:0070062(extracellular exosome)//GO:0033178(proton-transporting two-sector ATPase complex, catalytic domain)//GO:0005829(cytosol)//GO:0005765(lysosomal membrane)//GO:0005739(mitochondrion)//GO:0005902(microvillus)//GO:0016324(apical plasma membrane)	GO:0051117(ATPase binding)//GO:0008553(hydrogen-exporting ATPase activity, phosphorylative mechanism)//GO:0046961(proton-transporting ATPase activity, rotational mechanism)	GO:0015991(ATP hydrolysis coupled proton transport)
chr6	63352721	63353020	diffreps_peak_382092	7.96859	299	ENSSSCT00000060433	HES4	6.27935	1.075e-08	2.97595e-07	up	100739264	-	Ensembl:ENSSSCG00000024430	hes family bHLH transcription factor 4		GO:0005634(nucleus)	GO:0046983(protein dimerization activity)//GO:0003677(DNA binding)	GO:0006351(transcription, DNA-templated)//GO:0006355(regulation of transcription, DNA-templated)
chr14	29996961	29997502	diffreps_peak_146112	9.33685	541	ENSSSCT00000010728	HIP1R	6.55968	4.60413e-10	2.59524e-08	up	100154116	-	Ensembl:ENSSSCG00000009786	huntingtin interacting protein 1 related		GO:0030136(clathrin-coated vesicle)//GO:0005856(cytoskeleton)//GO:0005905(coated pit)	GO:0035091(phosphatidylinositol binding)//GO:0003779(actin binding)//GO:0030276(clathrin binding)	GO:0006915(apoptotic process)//GO:0072583(clathrin-mediated endocytosis)
chr14	33901361	33901817	diffreps_peak_148114	5.16088	456	ENSSSCT00000010791	SRRM4	2.18795	6.90426e-06	8.20966e-05	up
chrX	23301391	23302820	diffreps_peak_498113	6.8543	1429	ENSSSCT00000013336	PPP4R3C	2.72421	1.39864e-07	2.58275e-06	up
chr14	13914881	13915380	diffreps_peak_143450	9.31854	499	ENSSSCT00000069792	ENSSSCG00000009691	113.185	4.80245e-10	2.6834e-08	up
chr14	74197074	74197464	diffreps_peak_159827	12.1868	390	ENSSSCT00000059317	UNC5B	14.598	6.50455e-13	1.9618e-10	up	733600	p53RDL1	Ensembl:ENSSSCG00000010276	unc-5 netrin receptor B	ssc04360(Axon guidance)	GO:0016021(integral component of membrane)		GO:0033564(anterior/posterior axon guidance)//GO:0043524(negative regulation of neuron apoptotic process)//GO:0014068(positive regulation of phosphatidylinositol 3-kinase signaling)//GO:2001240(negative regulation of extrinsic apoptotic signaling pathway in absence of ligand)//GO:0007165(signal transduction)
chr14	49209201	49210040	diffreps_peak_154104	9.69728	839	ENSSSCT00000040754	BCR	2.9118	2.00778e-10	1.34491e-08	up	100157974	-	Ensembl:ENSSSCG00000010052	breakpoint cluster region	ssc05200(Pathways in cancer)//ssc05220(Chronic myeloid leukemia)	GO:0005886(plasma membrane)//GO:0070062(extracellular exosome)//GO:0016020(membrane)//GO:0043234(protein complex)//GO:0005829(cytosol)//GO:0014069(postsynaptic density)	GO:0005089(Rho guanyl-nucleotide exchange factor activity)//GO:0005096(GTPase activator activity)	GO:0043114(regulation of vascular permeability)//GO:0042472(inner ear morphogenesis)//GO:0050728(negative regulation of inflammatory response)//GO:0007420(brain development)//GO:0051726(regulation of cell cycle)//GO:0043547(positive regulation of GTPase activity)//GO:0043314(negative regulation of neutrophil degranulation)//GO:0060313(negative regulation of blood vessel remodeling)//GO:0032496(re…
chr5	39633841	39634180	diffreps_peak_346644	7.28611	339	ENSSSCT00000000566	OSBPL8	5.4557	5.17474e-08	1.09044e-06	up	100525288	OSBPL8_tv2	Ensembl:ENSSSCG00000027503	oxysterol binding protein-like 8		GO:0016021(integral component of membrane)		GO:0006869(lipid transport)
chr13	208312141	208313127	diffreps_peak_140762	9.57852	986	ENSSSCT00000039559	COL6A1	13.8126	2.63923e-10	1.67008e-08	up	100101553	-	-	collagen, type VI, alpha 1		GO:0005578(proteinaceous extracellular matrix)//GO:0005765(lysosomal membrane)//GO:0043234(protein complex)//GO:0042383(sarcolemma)//GO:0070062(extracellular exosome)	GO:0048407(platelet-derived growth factor binding)	GO:0001649(osteoblast differentiation)//GO:0070208(protein heterotrimerization)//GO:0035987(endodermal cell differentiation)//GO:0071230(cellular response to amino acid stimulus)
chr3	24196815	24197541	diffreps_peak_283417	8.06523	726	ENSSSCT00000045152	PDZD9	2.11058	8.60543e-09	2.50307e-07	up	100523540	-	Ensembl:ENSSSCG00000026686	PDZ domain containing 9
chr2	46576743	46576980	diffreps_peak_249565	7.99117	237	ENSSSCT00000014637	TEAD1	4.60399	1.02053e-08	2.85565e-07	up	100216478	TEF1	Ensembl:ENSSSCG00000013399	TEA domain family member 1 (SV40 transcriptional enhancer factor)	ssc04390(Hippo signaling pathway)	GO:0005654(nucleoplasm)//GO:0005634(nucleus)//GO:0005794(Golgi apparatus)	GO:0001077(transcriptional activator activity, RNA polymerase II core promoter proximal region sequence-specific binding)//GO:0000978(RNA polymerase II core promoter proximal region sequence-specific DNA binding)//GO:0003700(transcription factor activity, sequence-specific DNA binding)	GO:0035329(hippo signaling)//GO:0071300(cellular response to retinoic acid)//GO:0071902(positive regulation of protein serine/threonine kinase activity)//GO:0048368(lateral mesoderm development)//GO:0014883(transition between fast and slow fiber)//GO:0048339(paraxial mesoderm development)//GO:0042127(regulation of cell proliferation)//GO:0006366(transcription from RNA polymerase II promoter)//GO:…
chrUn_NW_018085293v1	832381	832640	diffreps_peak_494965	7.75776	259	ENSSSCT00000053537	ENSSSCG00000035789	6.17095	1.74679e-08	4.38151e-07	up
chr9	134610841	134611693	diffreps_peak_484132	7.1816	852	ENSSSCT00000029838	PLXNA2	5.66874	6.58267e-08	1.34071e-06	up
chr6	152647841	152648220	diffreps_peak_400718	7.7571	379	ENSSSCT00000078721	CYP2J34	3.5424	1.74944e-08	4.38717e-07	up	100524750	-	Ensembl:ENSSSCG00000021940	cytochrome P450, family 2, subfamily J, polypeptide 34	ssc00590(Arachidonic acid metabolism)//ssc00591(Linoleic acid metabolism)//		GO:0005506(iron ion binding)//GO:0008392(arachidonic acid epoxygenase activity)//GO:0008395(steroid hydroxylase activity)//GO:0020037(heme binding)//GO:0016712(oxidoreductase activity, acting on paired donors, with incorporation or reduction of molecular oxygen, reduced flavin or flavoprotein as one donor, and incorporation of one atom of oxygen)	GO:0055114(oxidation-reduction process)//GO:0019369(arachidonic acid metabolic process)
chr13	198106661	198106940	diffreps_peak_138342	5.98107	279	ENSSSCT00000042623	RCAN1	3.3779	1.04455e-06	1.51548e-05	up	100511902	-	Ensembl:ENSSSCG00000012050	regulator of calcineurin 1	ssc04919(Thyroid hormone signaling pathway)//ssc04921(Oxytocin signaling pathway)	GO:0005634(nucleus)//GO:0005737(cytoplasm)	GO:0000166(nucleotide binding)//GO:0008597(calcium-dependent protein serine/threonine phosphatase regulator activity)	GO:0031987(locomotion involved in locomotory behavior)//GO:0006979(response to oxidative stress)//GO:0007614(short-term memory)//GO:0033173(calcineurin-NFAT signaling cascade)//GO:0002931(response to ischemia)//GO:0070884(regulation of calcineurin-NFAT signaling cascade)//GO:0048741(skeletal muscle fiber development)//GO:0043666(regulation of phosphoprotein phosphatase activity)
chr14	1167001	1167538	diffreps_peak_140946	9.19489	537	ENSSSCT00000035593	GADD45G	8.1776	6.38419e-10	3.37711e-08	up	100152997	-	Ensembl:ENSSSCG00000009585|Vega:OTTSUSG00000001621	growth arrest and DNA-damage-inducible, gamma	ssc04010(MAPK signaling pathway)//ssc04068(FoxO signaling pathway)//ssc04110(Cell cycle)//ssc04115(p53 signaling pathway)//ssc04210(Apoptosis)	GO:0005634(nucleus)//GO:0005737(cytoplasm)		GO:0043065(positive regulation of apoptotic process)//GO:1900745(positive regulation of p38MAPK cascade)//GO:0046330(positive regulation of JNK cascade)//GO:0000186(activation of MAPKK activity)//GO:0006950(response to stress)//GO:0006469(negative regulation of protein kinase activity)//GO:0051726(regulation of cell cycle)//GO:0000185(activation of MAPKKK activity)
chr1	195854041	195855340	diffreps_peak_34686	10.7629	1299	ENSSSCT00000081088	ENSSSCG00000044869	17.1069	1.72613e-11	1.9448e-09	up
chr7	61826014	61826340	diffreps_peak_422950	6.00259	326	ENSSSCT00000025386	CLEC14A	2.26067	9.94059e-07	1.45291e-05	up	100157365	-	Ensembl:ENSSSCG00000023760|Vega:OTTSUSG00000003629	C-type lectin domain family 14, member A		GO:0016021(integral component of membrane)//GO:0070062(extracellular exosome)
chr9	65064408	65065320	diffreps_peak_471843	9.27787	912	ENSSSCT00000029335	PPP1R15B	2.53496	5.27393e-10	2.89203e-08	up	100512360	-	Ensembl:ENSSSCG00000015282	protein phosphatase 1, regulatory subunit 15B		GO:0000164(protein phosphatase type 1 complex)	GO:0004722(protein serine/threonine phosphatase activity)	GO:1903912(negative regulation of endoplasmic reticulum stress-induced eIF2 alpha phosphorylation)//GO:0006983(ER overload response)//GO:0042542(response to hydrogen peroxide)//GO:0070262(peptidyl-serine dephosphorylation)
chr13	109054744	109055080	diffreps_peak_124686	7.58837	336	ENSSSCT00000012857	SKIL	9.54428	2.58006e-08	6.02405e-07	up
chr5	34033677	34033939	diffreps_peak_345763	12.7747	262	ENSSSCT00000000535	CCT2	7.01912	1.68008e-13	9.5636e-11	up	100157776	-	Ensembl:ENSSSCG00000000496	chaperonin containing TCP1, subunit 2 (beta)		GO:0005832(chaperonin-containing T-complex)//GO:0043209(myelin sheath)//GO:0005874(microtubule)//GO:0002199(zona pellucida receptor complex)//GO:0070062(extracellular exosome)//GO:0044297(cell body)	GO:0005524(ATP binding)//GO:0031625(ubiquitin protein ligase binding)//GO:0051082(unfolded protein binding)	GO:0007339(binding of sperm to zona pellucida)//GO:1901998(toxin transport)//GO:0006457(protein folding)//GO:0051131(chaperone-mediated protein complex assembly)
chr10	24843121	24843660	diffreps_peak_54417	8.81567	539	ENSSSCT00000024002	ENSSSCG00000021179	15.6387	1.52872e-09	6.71285e-08	up
chr12	22710960	22711500	diffreps_peak_88313	5.53479	540	ENSSSCT00000043069	NEUROD2	3.62203	2.91886e-06	3.79053e-05	up	102167934	-	-	neuronal differentiation 2
chr16	45557001	45558880	diffreps_peak_203060	9.53452	1879	ENSSSCT00000018465	MAST4	11.1929	2.92066e-10	1.81357e-08	up
chr14	13768721	13769067	diffreps_peak_143430	12.0838	346	ENSSSCT00000049586	PRSS55	9.94227	8.24438e-13	2.29492e-10	up	100513823	-	Ensembl:ENSSSCG00000009687	protease, serine, 55			GO:0004252(serine-type endopeptidase activity)	GO:0006508(proteolysis)
chrX	97354281	97354620	diffreps_peak_503539	6.04306	339	ENSSSCT00000013814	IL13RA1	3.18086	9.05616e-07	1.33657e-05	up	397615	-	-	interleukin 13 receptor, alpha 1	ssc04060(Cytokine-cytokine receptor interaction)//ssc04630(Jak-STAT signaling pathway)	GO:0016021(integral component of membrane)	GO:0004896(cytokine receptor activity)	GO:0019221(cytokine-mediated signaling pathway)
chr2	66102061	66102340	diffreps_peak_253857	7.79246	279	ENSSSCT00000048882	CALR	4.63267	1.61265e-08	4.10178e-07	up	100381266	CRP55|Calregulin|ERp60|HACBP	Ensembl:ENSSSCG00000013746	calreticulin	ssc04141(Protein processing in endoplasmic reticulum)//ssc04145(Phagosome)//ssc04612(Antigen processing and presentation)//ssc05142(Chagas disease (American trypanosomiasis))//ssc05166(HTLV-I infection)	GO:0009897(external side of plasma membrane)//GO:0070062(extracellular exosome)//GO:0033018(sarcoplasmic reticulum lumen)//GO:0048471(perinuclear region of cytoplasm)//GO:0005829(cytosol)//GO:0042824(MHC class I peptide loading complex)//GO:0005844(polysome)//GO:0005634(nucleus)//GO:0005615(extracellular space)//GO:0005925(focal adhesion)	GO:0031625(ubiquitin protein ligase binding)//GO:0051082(unfolded protein binding)//GO:0003729(mRNA binding)//GO:0030246(carbohydrate binding)//GO:0005178(integrin binding)//GO:0050681(androgen receptor binding)//GO:0001948(glycoprotein binding)//GO:0005509(calcium ion binding)	GO:0008284(positive regulation of cell proliferation)//GO:2000510(positive regulation of dendritic cell chemotaxis)//GO:0045665(negative regulation of neuron differentiation)//GO:0040020(regulation of meiotic nuclear division)//GO:0007050(cell cycle arrest)//GO:0090398(cellular senescence)//GO:0048387(negative regulation of retinoic acid receptor signaling pathway)//GO:1900026(positive regulation…
chr2	6719541	6719820	diffreps_peak_240581	9.51069	279	ENSSSCT00000014195	LTBP3	190.7	3.0854e-10	1.89532e-08	up	100517877	-	Ensembl:ENSSSCG00000012985	latent transforming growth factor beta binding protein 3		GO:0031012(extracellular matrix)//GO:0070062(extracellular exosome)	GO:0050431(transforming growth factor beta binding)//GO:0005509(calcium ion binding)	GO:1902462(positive regulation of mesenchymal stem cell proliferation)//GO:2000741(positive regulation of mesenchymal stem cell differentiation)//GO:0036363(transforming growth factor beta activation)
chr6	80975861	80976360	diffreps_peak_387522	12.4278	499	ENSSSCT00000003924	LUZP1	4.65349	3.73396e-13	1.41235e-10	up	100620499	-	Ensembl:ENSSSCG00000003532	leucine zipper protein 1		GO:0016020(membrane)//GO:0005634(nucleus)//GO:0070062(extracellular exosome)		GO:0021503(neural fold bending)//GO:0060840(artery development)//GO:0003281(ventricular septum development)
chr5	14914641	14915020	diffreps_peak_340293	5.15819	379	ENSSSCT00000062176	RND1	5.79651	6.94722e-06	8.24998e-05	up	100737739	-	Ensembl:ENSSSCG00000000181|Vega:OTTSUSG00000000911	Rho family GTPase 1	ssc04360(Axon guidance)	GO:0005622(intracellular)//GO:0016020(membrane)//GO:0005912(adherens junction)	GO:0005102(receptor binding)//GO:0005525(GTP binding)	GO:0007015(actin filament organization)//GO:0016322(neuron remodeling)//GO:0007162(negative regulation of cell adhesion)//GO:0007264(small GTPase mediated signal transduction)
chr7	60622941	60623180	diffreps_peak_422390	5.70094	239	ENSSSCT00000002154	ADPGK	3.48468	1.99093e-06	2.70019e-05	up	100623786	-	-	ADP-dependent glucokinase	ssc00010(Glycolysis / Gluconeogenesis)//	GO:0005783(endoplasmic reticulum)//GO:0016020(membrane)	GO:0016773(phosphotransferase activity, alcohol group as acceptor)	GO:0005975(carbohydrate metabolic process)
chr7	38215701	38215968	diffreps_peak_417194	11.9261	267	ENSSSCT00000001852	SRF	4.03195	1.1854e-12	2.88951e-10	up	100155958	-	Ensembl:ENSSSCG00000001661	serum response factor	ssc04010(MAPK signaling pathway)//ssc04022(cGMP-PKG signaling pathway)//ssc05166(HTLV-I infection)//ssc05203(Viral carcinogenesis)	GO:0005737(cytoplasm)//GO:0000790(nuclear chromatin)	GO:0031490(chromatin DNA binding)//GO:0042803(protein homodimerization activity)//GO:0000978(RNA polymerase II core promoter proximal region sequence-specific DNA binding)//GO:0000983(transcription factor activity, RNA polymerase II core promoter sequence-specific)//GO:0070878(primary miRNA binding)//GO:0001077(transcriptional activator activity, RNA polymerase II core promoter proximal region se…	GO:0030168(platelet activation)//GO:0061145(lung smooth muscle development)//GO:0090398(cellular senescence)//GO:0060532(bronchus cartilage development)//GO:1902894(negative regulation of pri-miRNA transcription from RNA polymerase II promoter)//GO:0060218(hematopoietic stem cell differentiation)//GO:0055003(cardiac myofibril assembly)//GO:1902895(positive regulation of pri-miRNA transcription fr…
chr14	108754161	108754800	diffreps_peak_166282	10.0668	639	ENSSSCT00000036933	FRAT2	4.31094	8.5741e-11	6.77987e-09	up
chrX	125265861	125267034	diffreps_peak_506250	11.0341	1173	ENSSSCT00000035558	F8	10.3378	9.2452e-12	1.21657e-09	up	397339	-	Ensembl:ENSSSCG00000012818|Vega:OTTSUSG00000004959	coagulation factor VIII, procoagulant component	ssc04610(Complement and coagulation cascades)	GO:0005615(extracellular space)	GO:0005507(copper ion binding)//GO:0016491(oxidoreductase activity)	GO:0055114(oxidation-reduction process)//GO:0030168(platelet activation)//GO:0006953(acute-phase response)
chr1	221042573	221043320	diffreps_peak_37461	12.5078	747	ENSSSCT00000005769	KANK1	8.9467	3.10625e-13	1.28397e-10	up
chr6	99177437	99177958	diffreps_peak_394314	7.47181	521	ENSSSCT00000004082	MTCL1	3.01242	3.37437e-08	7.55176e-07	up
chr12	23435681	23436541	diffreps_peak_88763	9.03918	860	ENSSSCT00000041415	EPOP	6.68613	9.13732e-10	4.4837e-08	up
chr10	48719101	48719960	diffreps_peak_59776	8.09876	859	ENSSSCT00000030870	ENSSSCG00000011068	2.91387	7.96599e-09	2.36999e-07	up
chr9	122534581	122534840	diffreps_peak_481295	6.90038	259	ENSSSCT00000053131	STX6	2.63957	1.25781e-07	2.351e-06	up	100510921	-	Ensembl:ENSSSCG00000015539	syntaxin 6	ssc04130(SNARE interactions in vesicular transport)	GO:0016021(integral component of membrane)//GO:0048471(perinuclear region of cytoplasm)//GO:0045335(phagocytic vesicle)//GO:0032588(trans-Golgi network membrane)//GO:0012505(endomembrane system)//GO:0031201(SNARE complex)//GO:0005769(early endosome)	GO:0000149(SNARE binding)//GO:0005484(SNAP receptor activity)//GO:0019905(syntaxin binding)	GO:0042147(retrograde transport, endosome to Golgi)//GO:0048193(Golgi vesicle transport)//GO:0006906(vesicle fusion)//GO:0090161(Golgi ribbon formation)//GO:1903827(regulation of cellular protein localization)//GO:0007032(endosome organization)//GO:0048278(vesicle docking)//GO:0006886(intracellular protein transport)
chr6	77911253	77911520	diffreps_peak_386411	8.37042	267	ENSSSCT00000049440	CAPZB	23.8955	4.26169e-09	1.46197e-07	up	100037959	-	-	capping protein (actin filament) muscle Z-line, beta	ssc04144(Endocytosis)	GO:0030863(cortical cytoskeleton)//GO:0030027(lamellipodium)//GO:0005903(brush border)//GO:0016020(membrane)//GO:0001669(acrosomal vesicle)//GO:0005884(actin filament)//GO:0030017(sarcomere)//GO:0071203(WASH complex)//GO:0008290(F-actin capping protein complex)	GO:0051015(actin filament binding)//GO:0048487(beta-tubulin binding)	GO:0031175(neuron projection development)//GO:0000902(cell morphogenesis)//GO:0031115(negative regulation of microtubule polymerization)//GO:0051016(barbed-end actin filament capping)//GO:0090036(regulation of protein kinase C signaling)//GO:0048747(muscle fiber development)//GO:0010591(regulation of lamellipodium assembly)//GO:0051490(negative regulation of filopodium assembly)//GO:0007010(cytos…
chr4	1091883	1092217	diffreps_peak_308695	11.4007	334	ENSSSCT00000048056	MAFA	4.08173	3.97449e-12	6.63483e-10	up	100627724	-	-	v-maf avian musculoaponeurotic fibrosarcoma oncogene homolog A	ssc04930(Type II diabetes mellitus)//ssc04950(Maturity onset diabetes of the young)
chr13	206455981	206457037	diffreps_peak_139974	9.37476	1056	ENSSSCT00000043921	ENSSSCG00000035037	8.11099	4.21925e-10	2.43636e-08	up
chrX	44373201	44373980	diffreps_peak_499936	11.3537	779	ENSSSCT00000026279	SHROOM4	3.69231	4.42866e-12	7.15156e-10	up	100513967	-	-	shroom family member 4	ssc04530(Tight junction)
chrY	9847362	9847680	diffreps_peak_506992	6.38311	318	ENSSSCT00000013322	ENSSSCG00000012178	2.83576	4.1389e-07	6.68718e-06	up
chr13	61728561	61728880	diffreps_peak_115438	8.26504	319	ENSSSCT00000039200	EDEM1	6.15081	5.43194e-09	1.76588e-07	up	100738285	-	-	ER degradation enhancer, mannosidase alpha-like 1	ssc04141(Protein processing in endoplasmic reticulum)
chr12	59049021	59050200	diffreps_peak_101742	7.13975	1179	ENSSSCT00000019626	ZNF287	2.02944	7.24852e-08	1.45558e-06	up	100524396	-	Ensembl:ENSSSCG00000018031	zinc finger protein 287		GO:0005634(nucleus)	GO:0046872(metal ion binding)//GO:0003677(DNA binding)//GO:0003700(transcription factor activity, sequence-specific DNA binding)	GO:0042035(regulation of cytokine biosynthetic process)//GO:0006351(transcription, DNA-templated)//GO:0045893(positive regulation of transcription, DNA-templated)
chr8	104714661	104715356	diffreps_peak_451986	9.49982	695	ENSSSCT00000009978	SYNPO2	9.15474	3.16362e-10	1.9356e-08	up	100525414	-	Ensembl:ENSSSCG00000009111	synaptopodin 2		GO:0015629(actin cytoskeleton)//GO:0005925(focal adhesion)
chr6	83762041	83762561	diffreps_peak_388718	8.58667	520	ENSSSCT00000041264	ZNF683	16.5537	2.59019e-09	1.00165e-07	up	100524870	-	-	zinc finger protein 683
chr5	64331001	64331474	diffreps_peak_351312	10.6719	473	ENSSSCT00000000771	TNFRSF1A	3.50687	2.12848e-11	2.27894e-09	up	397020	-	Ensembl:ENSSSCG00000000708|Vega:OTTSUSG00000002952	tumor necrosis factor receptor superfamily, member 1A	ssc04010(MAPK signaling pathway)//ssc04060(Cytokine-cytokine receptor interaction)//ssc04064(NF-kappa B signaling pathway)//ssc04071(Sphingolipid signaling pathway)//ssc04210(Apoptosis)//ssc04380(Osteoclast differentiation)//ssc04668(TNF signaling pathway)//ssc04920(Adipocytokine signaling pathway)//	GO:0016021(integral component of membrane)//GO:0005887(integral component of plasma membrane)//GO:0009986(cell surface)//GO:0043235(receptor complex)//GO:0045121(membrane raft)//GO:0000139(Golgi membrane)//GO:0005739(mitochondrion)//GO:0005615(extracellular space)	GO:0005031(tumor necrosis factor-activated receptor activity)//GO:0043120(tumor necrosis factor binding)	GO:0043123(positive regulation of I-kappaB kinase/NF-kappaB signaling)//GO:0006693(prostaglandin metabolic process)//GO:0007166(cell surface receptor signaling pathway)//GO:1903140(regulation of establishment of endothelial barrier)//GO:0006955(immune response)//GO:0033209(tumor necrosis factor-mediated signaling pathway)//GO:0042511(positive regulation of tyrosine phosphorylation of Stat1 protei…
chr6	82481621	82481940	diffreps_peak_388140	12.2245	319	ENSSSCT00000043589	CLIC4	5.22013	5.96354e-13	1.85383e-10	up	100622787	-	-	chloride intracellular channel 4
chr7	23671601	23672000	diffreps_peak_412529	6.80233	399	ENSSSCT00000035387	ATP6V1G2-DDX39B	3.04663	1.57643e-07	2.87065e-06	up
chr5	64607381	64607600	diffreps_peak_351344	8.41836	219	ENSSSCT00000000775	VWF	8.52294	3.81628e-09	1.34935e-07	up	399543	-	Ensembl:ENSSSCG00000000712|Vega:OTTSUSG00000001056	von Willebrand factor	ssc04151(PI3K-Akt signaling pathway)//ssc04510(Focal adhesion)//ssc04512(ECM-receptor interaction)//ssc04610(Complement and coagulation cascades)//ssc04611(Platelet activation)	GO:0009897(external side of plasma membrane)//GO:0070062(extracellular exosome)//GO:0005576(extracellular region)//GO:0033093(Weibel-Palade body)//GO:0005783(endoplasmic reticulum)//GO:0005578(proteinaceous extracellular matrix)//GO:0031012(extracellular matrix)	GO:0019865(immunoglobulin binding)//GO:0002020(protease binding)//GO:0042803(protein homodimerization activity)//GO:0005518(collagen binding)//GO:0047485(protein N-terminus binding)//GO:0051087(chaperone binding)//GO:0005178(integrin binding)//GO:0001948(glycoprotein binding)	GO:0030168(platelet activation)//GO:0051260(protein homooligomerization)//GO:0007596(blood coagulation)//GO:0001889(liver development)//GO:0007155(cell adhesion)//GO:0007599(hemostasis)//GO:0031589(cell-substrate adhesion)//GO:0001890(placenta development)
chr8	1710021	1710420	diffreps_peak_437184	10.4287	399	ENSSSCT00000009510	ADD1	2.52023	3.72663e-11	3.51306e-09	up	100517353	-	Ensembl:ENSSSCG00000008692	adducin 1 (alpha)		GO:0005654(nucleoplasm)//GO:0005886(plasma membrane)//GO:0008290(F-actin capping protein complex)//GO:0005925(focal adhesion)//GO:0045111(intermediate filament cytoskeleton)	GO:0030507(spectrin binding)//GO:0042803(protein homodimerization activity)//GO:0005198(structural molecule activity)//GO:0046982(protein heterodimerization activity)//GO:0008134(transcription factor binding)//GO:0051015(actin filament binding)//GO:0044822(poly(A) RNA binding)	GO:0020027(hemoglobin metabolic process)//GO:0000902(cell morphogenesis)//GO:0051016(barbed-end actin filament capping)//GO:0035264(multicellular organism growth)//GO:0030218(erythrocyte differentiation)//GO:0001701(in utero embryonic development)//GO:0032092(positive regulation of protein binding)//GO:0048873(homeostasis of number of cells within a tissue)//GO:0051017(actin filament bundle assem…
chr1	180518446	180518952	diffreps_peak_30758	7.82391	506	ENSSSCT00000005538	NIN	7.34485	1.49998e-08	3.86922e-07	up	100157402	-	Ensembl:ENSSSCG00000005022	ninein (GSK3B interacting protein)		GO:0005730(nucleolus)//GO:0005814(centriole)//GO:0005813(centrosome)//GO:0000922(spindle pole)	GO:0005509(calcium ion binding)	GO:0034454(microtubule anchoring at centrosome)//GO:0090222(centrosome-templated microtubule nucleation)
chr6	51168042	51168320	diffreps_peak_375237	11.4453	278	ENSSSCT00000003416	ENSSSCG00000003079	13.2636	3.58647e-12	6.16785e-10	up
chr13	21972401	21973720	diffreps_peak_106709	9.05414	1319	ENSSSCT00000012306	TRANK1	6.10565	8.82801e-10	4.38271e-08	up	102161776	-	-	tetratricopeptide repeat and ankyrin repeat containing 1
chr3	110832313	110832565	diffreps_peak_302865	9.28831	252	ENSSSCT00000049214	FOSL2	11.4477	5.14858e-10	2.83658e-08	up	100623777	Fra2	-	FOS-like antigen 2	ssc04380(Osteoclast differentiation)	GO:0005654(nucleoplasm)	GO:0003677(DNA binding)//GO:0003700(transcription factor activity, sequence-specific DNA binding)	GO:0006357(regulation of transcription from RNA polymerase II promoter)
chr7	83077761	83078260	diffreps_peak_426932	8.12927	499	ENSSSCT00000002510	NR2F2	6.51101	7.42562e-09	2.24999e-07	up	100153983	-	Ensembl:ENSSSCG00000002254	nuclear receptor subfamily 2, group F, member 2		GO:0005634(nucleus)	GO:0008270(zinc ion binding)//GO:0001972(retinoic acid binding)//GO:0042803(protein homodimerization activity)//GO:0043565(sequence-specific DNA binding)//GO:0003707(steroid hormone receptor activity)//GO:0004879(RNA polymerase II transcription factor activity, ligand-activated sequence-specific DNA binding)	GO:0060674(placenta blood vessel development)//GO:0001893(maternal placenta development)//GO:0030522(intracellular receptor signaling pathway)//GO:0060707(trophoblast giant cell differentiation)//GO:0010596(negative regulation of endothelial cell migration)//GO:0006351(transcription, DNA-templated)//GO:0030900(forebrain development)//GO:0060849(regulation of transcription involved in lymphatic en…
chr10	10264461	10265349	diffreps_peak_50747	11.6535	888	ENSSSCT00000063227	HLX	3.73935	2.22061e-12	4.41854e-10	up	100517234	-	Ensembl:ENSSSCG00000010830	H2.0-like homeobox		GO:0005634(nucleus)	GO:0043565(sequence-specific DNA binding)	GO:0045629(negative regulation of T-helper 2 cell differentiation)//GO:0008284(positive regulation of cell proliferation)//GO:0001889(liver development)//GO:0007519(skeletal muscle tissue development)//GO:0045627(positive regulation of T-helper 1 cell differentiation)//GO:0048557(embryonic digestive tract morphogenesis)//GO:0046622(positive regulation of organ growth)//GO:0006355(regulation of tr…
chr8	72686241	72686460	diffreps_peak_446431	11.7058	219	ENSSSCT00000044847	CCNI	2.47593	1.96872e-12	4.05623e-10	up	100523679	-	Ensembl:ENSSSCG00000008987	cyclin I				GO:0051726(regulation of cell cycle)
chr7	88590930	88591400	diffreps_peak_427888	7.30382	470	ENSSSCT00000025336	ZBTB1	6.1916	4.96803e-08	1.05206e-06	up	100152273	-	-	zinc finger and BTB domain containing 1		GO:0016604(nuclear body)	GO:0003676(nucleic acid binding)//GO:0046872(metal ion binding)//GO:0046982(protein heterodimerization activity)//GO:0042803(protein homodimerization activity)	GO:2000176(positive regulation of pro-T cell differentiation)//GO:0051260(protein homooligomerization)//GO:0042789(mRNA transcription from RNA polymerase II promoter)//GO:0033077(T cell differentiation in thymus)//GO:0002711(positive regulation of T cell mediated immunity)//GO:0032825(positive regulation of natural killer cell differentiation)//GO:0048538(thymus development)//GO:0030183(B cell di…
chr6	53757775	53758042	diffreps_peak_376844	10.0286	267	ENSSSCT00000024369	EMP3	8.11905	9.36164e-11	7.27046e-09	up	100625126	-	Ensembl:ENSSSCG00000023377	epithelial membrane protein 3		GO:0005886(plasma membrane)//GO:0016021(integral component of membrane)		GO:0008219(cell death)//GO:0032060(bleb assembly)//GO:0016049(cell growth)
chr7	75582621	75584200	diffreps_peak_425250	10.8981	1579	ENSSSCT00000061862	ZFHX2	3.92701	1.26451e-11	1.53552e-09	up
chr6	67429773	67430100	diffreps_peak_383422	8.36091	327	ENSSSCT00000003750	KLHL21	5.97247	4.356e-09	1.48632e-07	up	102158598	-	-	kelch-like family member 21		GO:0005813(centrosome)//GO:0005827(polar microtubule)//GO:0031463(Cul3-RING ubiquitin ligase complex)	GO:0004842(ubiquitin-protein transferase activity)	GO:0032465(regulation of cytokinesis)//GO:0035853(chromosome passenger complex localization to spindle midzone)//GO:0042787(protein ubiquitination involved in ubiquitin-dependent protein catabolic process)
chr9	139472961	139474680	diffreps_peak_484819	7.18327	1719	ENSSSCT00000085255	EGFR	5.67601	6.55735e-08	1.33617e-06	up	397070	-	Ensembl:ENSSSCG00000022126|Ensembl:ENSSSCG00000023985	epidermal growth factor receptor	ssc04010(MAPK signaling pathway)//ssc04012(ErbB signaling pathway)//ssc04014(Ras signaling pathway)//ssc04015(Rap1 signaling pathway)//ssc04020(Calcium signaling pathway)//ssc04060(Cytokine-cytokine receptor interaction)//ssc04066(HIF-1 signaling pathway)//ssc04068(FoxO signaling pathway)//		GO:0004672(protein kinase activity)//GO:0005524(ATP binding)	GO:0006468(protein phosphorylation)
chr2	5746901	5747260	diffreps_peak_239903	7.18311	359	ENSSSCT00000073021	ENSSSCG00000038304	5.58672	6.55986e-08	1.33654e-06	up
chrX	47068293	47068948	diffreps_peak_500552	6.52272	655	ENSSSCT00000013486	WNK3	2.02196	3.00109e-07	5.04266e-06	up
chr1	98541702	98542382	diffreps_peak_15105	10.5378	680	ENSSSCT00000004979	SMAD7	11.359	2.89867e-11	2.89291e-09	up	100521305	-	Ensembl:ENSSSCG00000004507|Vega:OTTSUSG00000002486	SMAD family member 7	ssc04350(TGF-beta signaling pathway)//ssc04390(Hippo signaling pathway)	GO:0005667(transcription factor complex)//GO:0005634(nucleus)//GO:0016342(catenin complex)//GO:0005737(cytoplasm)//GO:0005913(cell-cell adherens junction)	GO:0031625(ubiquitin protein ligase binding)//GO:0008013(beta-catenin binding)//GO:0005518(collagen binding)//GO:0003700(transcription factor activity, sequence-specific DNA binding)//GO:0030617(transforming growth factor beta receptor, inhibitory cytoplasmic mediator activity)//GO:0034713(type I transforming growth factor beta receptor binding)//GO:0044212(transcription regulatory region DNA bin…	GO:0030514(negative regulation of BMP signaling pathway)//GO:0060412(ventricular septum morphogenesis)//GO:0034333(adherens junction assembly)//GO:0000122(negative regulation of transcription from RNA polymerase II promoter)//GO:0007179(transforming growth factor beta receptor signaling pathway)//GO:0034616(response to laminar fluid shear stress)//GO:0006351(transcription, DNA-templated)//GO:0033…
chr13	34057921	34058147	diffreps_peak_111613	8.10551	226	ENSSSCT00000024225	IQCF1	35.4504	7.84306e-09	2.34234e-07	up
chr7	111039861	111040380	diffreps_peak_433604	12.446	519	ENSSSCT00000039356	FOXN3	6.66302	3.58068e-13	1.38045e-10	up	733584	CHES1	-	forkhead box N3		GO:0005634(nucleus)	GO:0043565(sequence-specific DNA binding)//GO:0008022(protein C-terminus binding)//GO:0003700(transcription factor activity, sequence-specific DNA binding)	GO:0045892(negative regulation of transcription, DNA-templated)//GO:0007049(cell cycle)//GO:0007095(mitotic G2 DNA damage checkpoint)//GO:0006355(regulation of transcription, DNA-templated)//GO:0006351(transcription, DNA-templated)
chr1	168509021	168509320	diffreps_peak_28987	5.834	299	ENSSSCT00000005486	LARP6	2.57962	1.46556e-06	2.05925e-05	up	100522415	-	Ensembl:ENSSSCG00000004974	La ribonucleoprotein domain family, member 6		GO:0030529(intracellular ribonucleoprotein complex)//GO:0005634(nucleus)	GO:0000166(nucleotide binding)//GO:0003723(RNA binding)	GO:0006396(RNA processing)
chr1	130929681	130930078	diffreps_peak_23363	8.99498	397	ENSSSCT00000044322	IVD	56.0845	1.01162e-09	4.8654e-08	up	100156047	-	-	isovaleryl-CoA dehydrogenase	ssc00280(Valine, leucine and isoleucine degradation)//	GO:0005739(mitochondrion)	GO:0000062(fatty-acyl-CoA binding)//GO:0052890(oxidoreductase activity, acting on the CH-CH group of donors, with a flavin as acceptor)//GO:0050660(flavin adenine dinucleotide binding)//GO:0009055(electron carrier activity)//GO:0008470(isovaleryl-CoA dehydrogenase activity)	GO:0033539(fatty acid beta-oxidation using acyl-CoA dehydrogenase)//GO:0055088(lipid homeostasis)
chr5	94105866	94106960	diffreps_peak_358649	9.36696	1094	ENSSSCT00000055388	KITLG	5.75612	4.29576e-10	2.46944e-08	up	397509	KITL	-	KIT ligand	ssc04014(Ras signaling pathway)//ssc04015(Rap1 signaling pathway)//ssc04060(Cytokine-cytokine receptor interaction)//	GO:0005886(plasma membrane)//GO:0005576(extracellular region)//GO:0005615(extracellular space)//GO:0016021(integral component of membrane)	GO:0008083(growth factor activity)//GO:0005173(stem cell factor receptor binding)//GO:0005125(cytokine activity)	GO:0035162(embryonic hemopoiesis)//GO:0045636(positive regulation of melanocyte differentiation)//GO:0008584(male gonad development)//GO:0043406(positive regulation of MAP kinase activity)//GO:0070668(positive regulation of mast cell proliferation)//GO:0002687(positive regulation of leukocyte migration)//GO:0007155(cell adhesion)//GO:0002763(positive regulation of myeloid leukocyte differentiatio…
chr3	47016401	47016680	diffreps_peak_290535	5.49593	279	ENSSSCT00000008909	STARD7	2.47522	3.19203e-06	4.10352e-05	up	100525865	-	Ensembl:ENSSSCG00000008132	StAR-related lipid transfer (START) domain containing 7			GO:0008289(lipid binding)	GO:1903955(positive regulation of protein targeting to mitochondrion)
chr6	157713802	157714080	diffreps_peak_401336	8.29039	278	ENSSSCT00000004257	ENSSSCG00000003845	36.2719	5.12407e-09	1.68812e-07	up
chr12	14694169	14694457	diffreps_peak_84668	8.28844	288	ENSSSCT00000018809	PECAM1	5.27222	5.14702e-09	1.69427e-07	up	396941	CD31|PECAM-1	Ensembl:ENSSSCG00000017277|Vega:OTTSUSG00000001630	platelet/endothelial cell adhesion molecule 1	ssc04514(Cell adhesion molecules (CAMs))//ssc04670(Leukocyte transendothelial migration)//ssc05144(Malaria)	GO:0016021(integral component of membrane)//GO:0045121(membrane raft)//GO:0030054(cell junction)//GO:0009897(external side of plasma membrane)//GO:0030485(smooth muscle contractile fiber)		GO:0042523(positive regulation of tyrosine phosphorylation of Stat5 protein)//GO:0030334(regulation of cell migration)//GO:0007266(Rho protein signal transduction)//GO:0007155(cell adhesion)//GO:0042060(wound healing)
chr7	47665543	47666060	diffreps_peak_418840	7.03428	517	ENSSSCT00000001963	WDR61	11.876	9.24101e-08	1.7921e-06	up	100153204	-	Ensembl:ENSSSCG00000001757	WD repeat domain 61	ssc03018(RNA degradation)	GO:0035327(transcriptionally active chromatin)//GO:0055087(Ski complex)//GO:0016593(Cdc73/Paf1 complex)		GO:0080182(histone H3-K4 trimethylation)//GO:0045638(negative regulation of myeloid cell differentiation)//GO:2001162(positive regulation of histone H3-K79 methylation)//GO:0032968(positive regulation of transcription elongation from RNA polymerase II promoter)//GO:0051571(positive regulation of histone H3-K4 methylation)
chr5	739461	740329	diffreps_peak_335384	10.5649	868	ENSSSCT00000063987	ZBED4	2.89863	2.72321e-11	2.7502e-09	up	100520311	-	-	zinc finger, BED-type containing 4
chr14	101223681	101224660	diffreps_peak_164302	7.03335	979	ENSSSCT00000011438	IFIT1	9.76101	9.26078e-08	1.79549e-06	up	100153038	-	Ensembl:ENSSSCG00000010453|Vega:OTTSUSG00000002921	interferon-induced protein with tetratricopeptide repeats 1	ssc05160(Hepatitis C)//ssc05168(Herpes simplex infection)	GO:0043657(host cell)//GO:0005737(cytoplasm)	GO:0003723(RNA binding)	GO:0071357(cellular response to type I interferon)//GO:0045071(negative regulation of viral genome replication)//GO:0071360(cellular response to exogenous dsRNA)//GO:0050689(negative regulation of defense response to virus by host)//GO:0019060(intracellular transport of viral protein in host cell)//GO:0032091(negative regulation of protein binding)//GO:0051607(defense response to virus)//GO:00096…
chr4	111195183	111196240	diffreps_peak_330458	9.32396	1057	ENSSSCT00000007493	ENSSSCG00000006842	35.6779	4.74289e-10	2.65589e-08	up
chr3	131097661	131098049	diffreps_peak_307438	12.4092	388	ENSSSCT00000040021	ENSSSCG00000008651	5.92347	3.89763e-13	1.44527e-10	up
chrY	22138661	22139240	diffreps_peak_507161	8.10987	579	ENSSSCT00000068405	ENSSSCG00000046447	5.97636	7.76486e-09	2.32354e-07	up
chr6	612141	612560	diffreps_peak_360456	6.3546	419	ENSSSCT00000047946	ANKRD11	2.21321	4.41974e-07	7.091e-06	up
chr18	8108441	8108729	diffreps_peak_227272	11.4314	288	ENSSSCT00000077135	ENSSSCG00000046165	25.2795	3.70303e-12	6.30867e-10	up
chr3	77794481	77795180	diffreps_peak_295975	8.55091	699	ENSSSCT00000028590	PELI1	4.4656	2.81246e-09	1.06814e-07	up	100519952	-	Ensembl:ENSSSCG00000028947	pellino E3 ubiquitin protein ligase 1
chr1	63752021	63752240	diffreps_peak_9888	8.13508	219	ENSSSCT00000004796	FHL5	17.5075	7.32697e-09	2.22717e-07	up	100152075	-	Ensembl:ENSSSCG00000004340	four and a half LIM domains 5			GO:0008270(zinc ion binding)//GO:0003713(transcription coactivator activity)	GO:0045944(positive regulation of transcription from RNA polymerase II promoter)
chr10	56281721	56281980	diffreps_peak_61877	6.66811	259	ENSSSCT00000034108	NRP1	3.24948	2.1473e-07	3.75979e-06	up	100286859	-	Ensembl:ENSSSCG00000011102|Vega:OTTSUSG00000002397	neuropilin 1	ssc04360(Axon guidance)//ssc05166(HTLV-I infection)	GO:0097443(sorting endosome)//GO:0016021(integral component of membrane)//GO:0030424(axon)//GO:0005829(cytosol)//GO:0005883(neurofilament)//GO:0005769(early endosome)//GO:0005615(extracellular space)//GO:0005925(focal adhesion)	GO:0005021(vascular endothelial growth factor-activated receptor activity)//GO:0046872(metal ion binding)//GO:0038085(vascular endothelial growth factor binding)//GO:0019838(growth factor binding)//GO:0017154(semaphorin receptor activity)	GO:0021785(branchiomotor neuron axon guidance)//GO:0061552(ganglion morphogenesis)//GO:0021649(vestibulocochlear nerve structural organization)//GO:0061299(retina vasculature morphogenesis in camera-type eye)//GO:0021828(gonadotrophin-releasing hormone neuronal migration to the hypothalamus)//GO:0048843(negative regulation of axon extension involved in axon guidance)//GO:1902378(VEGF-activated ne…
chr5	78526781	78527936	diffreps_peak_354342	8.14902	1155	ENSSSCT00000024909	ASB8	5.49514	7.09547e-09	2.17438e-07	up	100621000	-	Ensembl:ENSSSCG00000021024	ankyrin repeat and SOCS box containing 8		GO:0005622(intracellular)		GO:0035556(intracellular signal transduction)//GO:0016567(protein ubiquitination)
chr18	19846003	19846203	diffreps_peak_231152	7.29981	200	ENSSSCT00000018052	CALU	2.4413	5.01406e-08	1.06068e-06	up	397301	-	Ensembl:ENSSSCG00000016581	calumenin		GO:0005783(endoplasmic reticulum)//GO:0016020(membrane)	GO:0005509(calcium ion binding)
chrX	61752081	61752340	diffreps_peak_501739	5.26842	259	ENSSSCT00000013595	ATRX	3.39475	5.38983e-06	6.55734e-05	up	100286857	-	-	transcriptional regulator ATRX		GO:0005654(nucleoplasm)//GO:0070603(SWI/SNF superfamily-type complex)	GO:0005524(ATP binding)//GO:0070087(chromo shadow domain binding)//GO:0008270(zinc ion binding)//GO:0015616(DNA translocase activity)//GO:0035064(methylated histone binding)	GO:0008152(metabolic process)//GO:0006338(chromatin remodeling)//GO:0045944(positive regulation of transcription from RNA polymerase II promoter)//GO:0006336(DNA replication-independent nucleosome assembly)
chrUn_NW_018084979v1	2241790	2242280	diffreps_peak_489608	8.29613	490	ENSSSCT00000002825	PPP1R13B	2.20469	5.05671e-09	1.66966e-07	up	100521849	-	Ensembl:ENSSSCG00000002544	protein phosphatase 1, regulatory subunit 13B		GO:0005654(nucleoplasm)//GO:0005886(plasma membrane)	GO:0008134(transcription factor binding)	GO:0045786(negative regulation of cell cycle)//GO:0072332(intrinsic apoptotic signaling pathway by p53 class mediator)
chr3	72623101	72623370	diffreps_peak_295107	7.43434	269	ENSSSCT00000046101	ANXA4	2.51947	3.67842e-08	8.13818e-07	up	100312960	ANX4|Annexin-4|P32.5|PAP-II|PP4-X	-	annexin A4		GO:0005886(plasma membrane)//GO:0070062(extracellular exosome)//GO:0009986(cell surface)//GO:0031965(nuclear membrane)//GO:0048471(perinuclear region of cytoplasm)//GO:0012506(vesicle membrane)	GO:0005544(calcium-dependent phospholipid binding)//GO:0051059(NF-kappaB binding)//GO:0042802(identical protein binding)//GO:0005509(calcium ion binding)//GO:0048306(calcium-dependent protein binding)	GO:0006357(regulation of transcription from RNA polymerase II promoter)//GO:0007219(Notch signaling pathway)//GO:0030855(epithelial cell differentiation)//GO:0032088(negative regulation of NF-kappaB transcription factor activity)//GO:2000483(negative regulation of interleukin-8 secretion)
chr3	8890241	8890860	diffreps_peak_278797	8.4219	619	ENSSSCT00000058833	VGF	6.57546	3.78532e-09	1.34084e-07	up	102163755	-	-	VGF nerve growth factor inducible		GO:0005615(extracellular space)//GO:0031410(cytoplasmic vesicle)	GO:0005184(neuropeptide hormone activity)	GO:0030073(insulin secretion)//GO:0002021(response to dietary excess)//GO:0042593(glucose homeostasis)//GO:0006091(generation of precursor metabolites and energy)//GO:0051591(response to cAMP)//GO:0001541(ovarian follicle development)//GO:0009409(response to cold)//GO:0032868(response to insulin)//GO:0019953(sexual reproduction)
chr1	161879521	161879980	diffreps_peak_27127	7.56212	459	ENSSSCT00000005423	ZNF532	3.84426	2.74081e-08	6.33672e-07	up	100739790	-	-	zinc finger protein 532			GO:0003676(nucleic acid binding)//GO:0046872(metal ion binding)
chr10	10904921	10905857	diffreps_peak_50810	12.6801	936	ENSSSCT00000011849	DUSP10	4.84623	2.08896e-13	1.04726e-10	up	100517416	-	Ensembl:ENSSSCG00000010831	dual specificity phosphatase 10	ssc04010(MAPK signaling pathway)	GO:0005654(nucleoplasm)//GO:0005794(Golgi apparatus)	GO:0017017(MAP kinase tyrosine/serine/threonine phosphatase activity)//GO:0004725(protein tyrosine phosphatase activity)	GO:0000188(inactivation of MAPK activity)//GO:0043508(negative regulation of JUN kinase activity)//GO:0060266(negative regulation of respiratory burst involved in inflammatory response)//GO:0048709(oligodendrocyte differentiation)//GO:0002819(regulation of adaptive immune response)//GO:0090335(regulation of brown fat cell differentiation)//GO:0044387(negative regulation of protein kinase activity…
chr12	15297641	15298120	diffreps_peak_85079	6.52992	479	ENSSSCT00000033901	MAP3K3	13.0978	2.95177e-07	4.9687e-06	up	100513491	-	Ensembl:ENSSSCG00000024813|Vega:OTTSUSG00000001673	mitogen-activated protein kinase kinase kinase 3	ssc04010(MAPK signaling pathway)//ssc04722(Neurotrophin signaling pathway)//ssc04912(GnRH signaling pathway)//ssc05166(HTLV-I infection)	GO:0005737(cytoplasm)	GO:0004672(protein kinase activity)//GO:0005524(ATP binding)//GO:0004674(protein serine/threonine kinase activity)	GO:0032147(activation of protein kinase activity)//GO:0023014(signal transduction by protein phosphorylation)//GO:0007346(regulation of mitotic cell cycle)//GO:0046777(protein autophosphorylation)//GO:0042981(regulation of apoptotic process)//GO:0001568(blood vessel development)//GO:0031098(stress-activated protein kinase signaling cascade)//GO:1900745(positive regulation of p38MAPK cascade)//GO:…
chr10	23350908	23351129	diffreps_peak_53860	7.50703	221	ENSSSCT00000030669	CAMSAP2	4.13129	3.11153e-08	7.04832e-07	up	100621685	CAMSAP1L1	Ensembl:ENSSSCG00000027314	calmodulin regulated spectrin-associated protein family, member 2		GO:0005813(centrosome)//GO:0036449(microtubule minus-end)	GO:0030507(spectrin binding)//GO:0005516(calmodulin binding)//GO:0051011(microtubule minus-end binding)	GO:0031175(neuron projection development)//GO:0033043(regulation of organelle organization)//GO:0000226(microtubule cytoskeleton organization)
chr8	56209561	56209940	diffreps_peak_444574	7.84679	379	ENSSSCT00000030837	REST	3.14037	1.42301e-08	3.71593e-07	up	100520754	-	Ensembl:ENSSSCG00000008893	RE1-silencing transcription factor	ssc04550(Signaling pathways regulating pluripotency of stem cells)//ssc05016(Huntington's disease)	GO:0005634(nucleus)//GO:0017053(transcriptional repressor complex)	GO:0003676(nucleic acid binding)//GO:0003700(transcription factor activity, sequence-specific DNA binding)//GO:0000981(RNA polymerase II transcription factor activity, sequence-specific DNA binding)//GO:0001047(core promoter binding)//GO:0003682(chromatin binding)//GO:0044212(transcription regulatory region DNA binding)//GO:0001078(transcriptional repressor activity, RNA polymerase II core promot…	GO:2000065(negative regulation of cortisol biosynthetic process)//GO:0008285(negative regulation of cell proliferation)//GO:0000122(negative regulation of transcription from RNA polymerase II promoter)//GO:0010629(negative regulation of gene expression)//GO:0043065(positive regulation of apoptotic process)//GO:0045955(negative regulation of calcium ion-dependent exocytosis)//GO:0006351(transcript…
chr1	74737036	74737400	diffreps_peak_11055	8.13373	364	ENSSSCT00000004849	ENSSSCG00000004387	7.11087	7.34972e-09	2.23286e-07	up
chr13	45478176	45478436	diffreps_peak_114400	5.06761	260	ENSSSCT00000048532	ATXN7	2.88752	8.55834e-06	9.93167e-05	up	100519688	-	Ensembl:ENSSSCG00000011493	ataxin 7		GO:0030914(STAGA complex)//GO:0015630(microtubule cytoskeleton)//GO:0005737(cytoplasm)	GO:0003682(chromatin binding)	GO:0043569(negative regulation of insulin-like growth factor receptor signaling pathway)//GO:0042326(negative regulation of phosphorylation)//GO:0016578(histone deubiquitination)//GO:0000226(microtubule cytoskeleton organization)//GO:0045944(positive regulation of transcription from RNA polymerase II promoter)
chr1	163169348	163169760	diffreps_peak_27347	10.7153	412	ENSSSCT00000005436	PDCD7	2.58293	1.926e-11	2.11172e-09	up	100152985	-	Ensembl:ENSSSCG00000004926	programmed cell death 7		GO:0005689(U12-type spliceosomal complex)		GO:0070234(positive regulation of T cell apoptotic process)//GO:2001235(positive regulation of apoptotic signaling pathway)
chr2	142324941	142325335	diffreps_peak_271775	8.15174	394	ENSSSCT00000070371	SLC35A4	2.21178	7.05113e-09	2.16345e-07	up	396994	NST	Ensembl:ENSSSCG00000014367	solute carrier family 35, member A4		GO:0016021(integral component of membrane)//GO:0000139(Golgi membrane)	GO:0005351(sugar:proton symporter activity)	GO:0015992(proton transport)//GO:0008643(carbohydrate transport)
chr8	1205061	1205460	diffreps_peak_436841	8.87365	399	ENSSSCT00000027138	MXD4	4.71953	1.33767e-09	6.04562e-08	up	100739155	-	-	MAX dimerization protein 4			GO:0046983(protein dimerization activity)//GO:0003677(DNA binding)	GO:0045892(negative regulation of transcription, DNA-templated)
chr18	26111301	26111960	diffreps_peak_232450	9.44785	659	ENSSSCT00000054490	TSPAN12	5.53379	3.56573e-10	2.13022e-08	up	100512202	-	Ensembl:ENSSSCG00000016620	tetraspanin 12		GO:0005887(integral component of plasma membrane)		GO:0010842(retina layer formation)//GO:0007166(cell surface receptor signaling pathway)//GO:0045765(regulation of angiogenesis)
chr3	4141490	4142140	diffreps_peak_276365	5.9377	650	ENSSSCT00000026008	FSCN1	3.53103	1.15426e-06	1.65787e-05	up	100286741	-	Ensembl:ENSSSCG00000007586	fascin actin-bundling protein 1		GO:0005856(cytoskeleton)//GO:0005737(cytoplasm)	GO:0030674(protein binding, bridging)//GO:0051015(actin filament binding)	GO:0007015(actin filament organization)//GO:0016477(cell migration)
chr17	39774130	39774720	diffreps_peak_217374	8.05171	590	ENSSSCT00000008007	DLGAP4	6.02926	8.87755e-09	2.56442e-07	up	100153319	-	-	discs, large (Drosophila) homolog-associated protein 4		GO:0045202(synapse)		GO:0023052(signaling)
chr12	5104812	5105288	diffreps_peak_81915	10.2618	476	ENSSSCT00000032146	UBE2O	2.71319	5.47319e-11	4.74495e-09	up	100517420	-	-	ubiquitin-conjugating enzyme E2O		GO:0005654(nucleoplasm)//GO:0005737(cytoplasm)	GO:0044822(poly(A) RNA binding)//GO:0061631(ubiquitin conjugating enzyme activity)//GO:0031625(ubiquitin protein ligase binding)//GO:0061630(ubiquitin protein ligase activity)	GO:0042147(retrograde transport, endosome to Golgi)//GO:0030513(positive regulation of BMP signaling pathway)//GO:0006513(protein monoubiquitination)//GO:0070534(protein K63-linked ubiquitination)
chr1	268558121	268558560	diffreps_peak_47009	12.9477	439	ENSSSCT00000073755	SLC25A25	10.1997	1.12786e-13	8.18461e-11	up	100156347	-	-	solute carrier family 25 (mitochondrial carrier; phosphate carrier), member 25		GO:0005743(mitochondrial inner membrane)//GO:0070062(extracellular exosome)//GO:0016021(integral component of membrane)	GO:0003735(structural constituent of ribosome)//GO:0005509(calcium ion binding)	GO:0014823(response to activity)//GO:0045333(cellular respiration)//GO:0032094(response to food)//GO:0035264(multicellular organism growth)//GO:0070588(calcium ion transmembrane transport)//GO:0006412(translation)//GO:0002021(response to dietary excess)//GO:0060612(adipose tissue development)//GO:0043010(camera-type eye development)//GO:0046034(ATP metabolic process)
chr1	254964185	254964432	diffreps_peak_43934	12.2088	247	ENSSSCT00000028192	AKNA	17.8342	6.18239e-13	1.89595e-10	up	100152364	-	Ensembl:ENSSSCG00000023894	AT-hook transcription factor
chr3	17616921	17618107	diffreps_peak_281458	9.56866	1186	ENSSSCT00000008527	ZNF629	6.81827	2.69983e-10	1.70032e-08	up	100513588	-	Ensembl:ENSSSCG00000007780	zinc finger protein 629			GO:0003676(nucleic acid binding)//GO:0046872(metal ion binding)//GO:0003700(transcription factor activity, sequence-specific DNA binding)	GO:0006355(regulation of transcription, DNA-templated)
chr14	89752704	89753140	diffreps_peak_163008	9.49733	436	ENSSSCT00000011371	FAM170B	16.2852	3.18176e-10	1.94565e-08	up	100156206	-	Ensembl:ENSSSCG00000010387	family with sequence similarity 170, member B
chr5	4191875	4192080	diffreps_peak_336028	10.794	205	ENSSSCT00000061018	KIAA0930	2.91686	1.60699e-11	1.84611e-09	up	100736589	-	-	KIAA0930 ortholog
chr17	36062136	36062440	diffreps_peak_215665	9.56592	304	ENSSSCT00000007930	ASXL1	5.64473	2.71694e-10	1.70961e-08	up	100153847	-	Ensembl:ENSSSCG00000007248	additional sex combs like transcriptional regulator 1		GO:0035517(PR-DUB complex)//GO:0070062(extracellular exosome)//GO:0000790(nuclear chromatin)	GO:0003714(transcription corepressor activity)//GO:0042975(peroxisome proliferator activated receptor binding)//GO:0003677(DNA binding)//GO:0042974(retinoic acid receptor binding)//GO:0003713(transcription coactivator activity)	GO:0032526(response to retinoic acid)//GO:0060430(lung saccule development)//GO:0060348(bone development)//GO:0035522(monoubiquitinated histone H2A deubiquitination)//GO:0003007(heart morphogenesis)//GO:0048387(negative regulation of retinoic acid receptor signaling pathway)//GO:0045599(negative regulation of fat cell differentiation)//GO:0045944(positive regulation of transcription from RNA poly…
chr6	7207125	7207357	diffreps_peak_362857	8.64123	232	ENSSSCT00000062760	C16orf46	4.4789	2.28439e-09	9.09774e-08	up
chr4	117501359	117501626	diffreps_peak_331127	9.2208	267	ENSSSCT00000007515	VCAM1	27.7364	6.01454e-10	3.21727e-08	up	396925	-	Ensembl:ENSSSCG00000006862|Vega:OTTSUSG00000002219	vascular cell adhesion molecule 1	ssc04064(NF-kappa B signaling pathway)//ssc04514(Cell adhesion molecules (CAMs))//ssc04668(TNF signaling pathway)//ssc04670(Leukocyte transendothelial migration)//	GO:0009897(external side of plasma membrane)//GO:0070062(extracellular exosome)//GO:0045177(apical part of cell)//GO:0005794(Golgi apparatus)//GO:0016021(integral component of membrane)//GO:0030175(filopodium)//GO:0071065(alpha9-beta1 integrin-vascular cell adhesion molecule-1 complex)//GO:0005902(microvillus)//GO:0005783(endoplasmic reticulum)//GO:0005769(early endosome)//GO:0002102(podosome)//G…	GO:0005178(integrin binding)//GO:0008131(primary amine oxidase activity)	GO:0055114(oxidation-reduction process)//GO:0007507(heart development)//GO:0009308(amine metabolic process)//GO:0007157(heterophilic cell-cell adhesion via plasma membrane cell adhesion molecules)//GO:0016337(single organismal cell-cell adhesion)//GO:0060710(chorio-allantoic fusion)//GO:0022614(membrane to membrane docking)//GO:0050901(leukocyte tethering or rolling)//GO:0071333(cellular response…
chr6	30083698	30083920	diffreps_peak_368897	9.5271	222	ENSSSCT00000003130	MMP2	6.96886	2.97101e-10	1.83882e-08	up	397391	MMP-2	Ensembl:ENSSSCG00000002829	matrix metallopeptidase 2	ssc04670(Leukocyte transendothelial migration)//ssc04912(GnRH signaling pathway)//ssc04915(Estrogen signaling pathway)//	GO:0031012(extracellular matrix)//GO:0005886(plasma membrane)//GO:0005739(mitochondrion)//GO:0005615(extracellular space)//GO:0030017(sarcomere)	GO:0008270(zinc ion binding)//GO:0004222(metalloendopeptidase activity)	GO:0045089(positive regulation of innate immune response)//GO:0060346(bone trabecula formation)//GO:0071230(cellular response to amino acid stimulus)//GO:0035987(endodermal cell differentiation)//GO:0001666(response to hypoxia)//GO:0001955(blood vessel maturation)//GO:0007566(embryo implantation)//GO:0030574(collagen catabolic process)//GO:0001957(intramembranous ossification)//GO:0006508(proteol…
chr4	922181	922440	diffreps_peak_308607	8.35403	259	ENSSSCT00000040069	CCDC166	5.58514	4.42553e-09	1.50309e-07	up	100516437	-	-	coiled-coil domain containing 166
chr6	1571641	1572460	diffreps_peak_360890	8.11095	819	ENSSSCT00000065428	SLC7A5	3.14164	7.74551e-09	2.31886e-07	up	100134831	LAT1	-	solute carrier family 7 (amino acid transporter light chain, L system), member 5
chr3	52194181	52195078	diffreps_peak_291073	10.2533	897	ENSSSCT00000008939	IL1R1	11.8183	5.58071e-11	4.81758e-09	up
chr3	73691001	73692260	diffreps_peak_295314	8.3468	1259	ENSSSCT00000047838	PROKR1	2.83355	4.49988e-09	1.52392e-07	up	100737690	-	Ensembl:ENSSSCG00000029986	prokineticin receptor 1		GO:0005887(integral component of plasma membrane)	GO:0004930(G-protein coupled receptor activity)//GO:0004983(neuropeptide Y receptor activity)	GO:0007218(neuropeptide signaling pathway)//GO:0007186(G-protein coupled receptor signaling pathway)//GO:0007166(cell surface receptor signaling pathway)//GO:0007623(circadian rhythm)
chr4	648179	648448	diffreps_peak_308344	5.11597	269	ENSSSCT00000006503	SPATC1	12.9155	7.65648e-06	9.0068e-05	up	100739839	-	-	spermatogenesis and centriole associated 1		GO:0005813(centrosome)
chr14	29494878	29495640	diffreps_peak_145817	9.46014	762	ENSSSCT00000010720	RILPL2	6.35532	3.46624e-10	2.08094e-08	up	100626388	-	Ensembl:ENSSSCG00000009778	Rab interacting lysosomal protein-like 2		GO:0005813(centrosome)//GO:0070062(extracellular exosome)//GO:0072372(primary cilium)//GO:0005737(cytoplasm)	GO:0042802(identical protein binding)	GO:0003382(epithelial cell morphogenesis)//GO:1903445(protein transport from ciliary membrane to plasma membrane)
chr6	67020461	67020824	diffreps_peak_383134	11.4307	363	ENSSSCT00000003736	CHD5	23.9521	3.70924e-12	6.3141e-10	up	100738053	-	Ensembl:ENSSSCG00000003366	chromodomain helicase DNA binding protein 5		GO:0016020(membrane)//GO:0005634(nucleus)	GO:0005524(ATP binding)//GO:0008270(zinc ion binding)//GO:0003677(DNA binding)//GO:0008026(ATP-dependent helicase activity)//GO:0061628(H3K27me3 modified histone binding)	GO:0008152(metabolic process)//GO:0098532(histone H3-K27 trimethylation)//GO:0006355(regulation of transcription, DNA-templated)//GO:0060850(regulation of transcription involved in cell fate commitment)
chr18	19759801	19760639	diffreps_peak_231081	7.2989	838	ENSSSCT00000018048	FLNC	2.15288	5.02453e-08	1.06261e-06	up	100518997	-	Ensembl:ENSSSCG00000016578	filamin C, gamma	ssc04010(MAPK signaling pathway)//ssc04510(Focal adhesion)//ssc05132(Salmonella infection)//ssc05205(Proteoglycans in cancer)	GO:0005925(focal adhesion)//GO:0005737(cytoplasm)//GO:0042383(sarcolemma)	GO:0030506(ankyrin binding)//GO:0051015(actin filament binding)	GO:0048747(muscle fiber development)
chr6	53866101	53866765	diffreps_peak_376972	7.19471	664	ENSSSCT00000003476	KCNJ14	4.20217	6.38694e-08	1.30488e-06	up	100521454	-	Ensembl:ENSSSCG00000003135	potassium channel, inwardly rectifying subfamily J, member 14	ssc04725(Cholinergic synapse)//ssc04921(Oxytocin signaling pathway)	GO:0005887(integral component of plasma membrane)	GO:0005242(inward rectifier potassium channel activity)	GO:0034765(regulation of ion transmembrane transport)//GO:0010107(potassium ion import)
chrUn_NW_018085219v1	225121	226007	diffreps_peak_493476	6.9365	886	ENSSSCT00000057171	ENSSSCG00000033050	34.2176	1.15746e-07	2.18378e-06	up
chr2	69923363	69923605	diffreps_peak_255345	11.0183	242	ENSSSCT00000038146	KANK2	6.9195	9.58831e-12	1.24739e-09	up
chr1	234561681	234562100	diffreps_peak_39445	11.2156	419	ENSSSCT00000049373	ENSSSCG00000033805	18.5373	6.08697e-12	8.94909e-10	up
chr8	83283221	83283720	diffreps_peak_448509	11.4836	499	ENSSSCT00000009902	OTUD4	5.57569	3.28393e-12	5.77893e-10	up	100524693	-	Ensembl:ENSSSCG00000009042	OTU deubiquitinase 4		GO:0016021(integral component of membrane)	GO:0044822(poly(A) RNA binding)//GO:0004843(thiol-dependent ubiquitin-specific protease activity)	GO:0071108(protein K48-linked deubiquitination)
chr1	227848664	227849160	diffreps_peak_38407	5.27491	496	ENSSSCT00000005804	TRPM6	3.16531	5.30991e-06	6.46613e-05	up	100157775	-	Ensembl:ENSSSCG00000005269	transient receptor potential cation channel, subfamily M, member 6	ssc04978(Mineral absorption)	GO:0016021(integral component of membrane)//GO:0031526(brush border membrane)//GO:0016324(apical plasma membrane)	GO:0005524(ATP binding)//GO:0004674(protein serine/threonine kinase activity)//GO:0005261(cation channel activity)	GO:0030001(metal ion transport)//GO:0009636(response to toxic substance)//GO:0006468(protein phosphorylation)//GO:0098655(cation transmembrane transport)//GO:0051262(protein tetramerization)
chrX	33228428	33229580	diffreps_peak_498606	11.8418	1152	ENSSSCT00000028670	PRRG1	5.21031	1.4395e-12	3.28464e-10	up	100623926	-	Ensembl:ENSSSCG00000027777|Vega:OTTSUSG00000004477	proline rich Gla (G-carboxyglutamic acid) 1		GO:0016021(integral component of membrane)//GO:0005576(extracellular region)	GO:0005509(calcium ion binding)
chr3	54863341	54863730	diffreps_peak_291636	12.4809	389	ENSSSCT00000008959	EIF5B	4.36904	3.3041e-13	1.33052e-10	up	100520783	-	Ensembl:ENSSSCG00000008180	eukaryotic translation initiation factor 5B	ssc03013(RNA transport)	GO:0005622(intracellular)//GO:0005737(cytoplasm)	GO:0044822(poly(A) RNA binding)//GO:0003924(GTPase activity)//GO:0005525(GTP binding)	GO:0006412(translation)//GO:0008152(metabolic process)
chr6	50003361	50003680	diffreps_peak_374610	5.23256	319	ENSSSCT00000049365	ENSSSCG00000003042	2.73733	5.85377e-06	7.07216e-05	up
chr17	1183347	1184771	diffreps_peak_209505	9.36158	1424	ENSSSCT00000007635	DLC1	3.85015	4.34927e-10	2.49497e-08	up
chr17	62730521	62730860	diffreps_peak_224708	11.2673	339	ENSSSCT00000047845	ABHD16B	27.3088	5.404e-12	8.20418e-10	up
chr4	94847201	94847540	diffreps_peak_324138	8.69294	339	ENSSSCT00000044869	PBXIP1	22.0268	2.02797e-09	8.3016e-08	up	100151902	-	-	pre-B-cell leukemia homeobox interacting protein 1
chr2	27213421	27214060	diffreps_peak_246184	8.95684	639	ENSSSCT00000014536	C11orf91	3.26535	1.1045e-09	5.21441e-08	up
chr9	67680881	67681800	diffreps_peak_472432	12.2548	919	ENSSSCT00000017058	PFKFB2	12.3122	5.5621e-13	1.77927e-10	up	100523270	-	Ensembl:ENSSSCG00000015660	6-phosphofructo-2-kinase/fructose-2,6-biphosphatase 2	ssc00051(Fructose and mannose metabolism)//ssc04152(AMPK signaling pathway)//ssc04919(Thyroid hormone signaling pathway)		GO:0003873(6-phosphofructo-2-kinase activity)//GO:0005524(ATP binding)//GO:0019901(protein kinase binding)	GO:0006096(glycolytic process)//GO:0006003(fructose 2,6-bisphosphate metabolic process)//GO:0006000(fructose metabolic process)//GO:0046835(carbohydrate phosphorylation)
chr8	80675000	80675691	diffreps_peak_447965	11.4143	691	ENSSSCT00000009888	ARHGAP10	7.26683	3.85234e-12	6.48829e-10	up	100521464	-	-	Rho GTPase activating protein 10	ssc05100(Bacterial invasion of epithelial cells)
chr10	12567936	12568400	diffreps_peak_51269	10.0491	464	ENSSSCT00000025010	DEGS1	4.29927	8.93127e-11	7.00041e-09	up	100135677	DES1	Ensembl:ENSSSCG00000024484	delta(4)-desaturase, sphingolipid 1	ssc00600(Sphingolipid metabolism)//	GO:0016021(integral component of membrane)	GO:0042284(sphingolipid delta-4 desaturase activity)	GO:0055114(oxidation-reduction process)//GO:0046513(ceramide biosynthetic process)
chr2	25791561	25792029	diffreps_peak_245765	11.3643	468	ENSSSCT00000035454	CD44	5.43696	4.32173e-12	7.03167e-10	up	100126860	-	-	CD44 molecule (Indian blood group)		GO:0005886(plasma membrane)//GO:0070062(extracellular exosome)//GO:0005794(Golgi apparatus)//GO:0009897(external side of plasma membrane)//GO:0016323(basolateral plasma membrane)//GO:0035692(macrophage migration inhibitory factor receptor complex)//GO:0016021(integral component of membrane)//GO:0005925(focal adhesion)	GO:0004896(cytokine receptor activity)//GO:0005540(hyaluronic acid binding)//GO:0004415(hyalurononglucosaminidase activity)	GO:0051216(cartilage development)//GO:0034116(positive regulation of heterotypic cell-cell adhesion)//GO:0008152(metabolic process)//GO:0002246(wound healing involved in inflammatory response)//GO:1900625(positive regulation of monocyte aggregation)//GO:0010628(positive regulation of gene expression)//GO:0016055(Wnt signaling pathway)//GO:0007155(cell adhesion)//GO:0033138(positive regulation of …
chr13	77750383	77750661	diffreps_peak_119533	7.01011	278	ENSSSCT00000070573	STAG1	2.20957	9.76989e-08	1.88283e-06	up	100525610	-	-	stromal antigen 1	ssc04110(Cell cycle)	GO:0005634(nucleus)//GO:0000785(chromatin)	GO:0003682(chromatin binding)//GO:0001228(transcriptional activator activity, RNA polymerase II transcription regulatory region sequence-specific binding)	GO:0006366(transcription from RNA polymerase II promoter)//GO:0045944(positive regulation of transcription from RNA polymerase II promoter)
chrX	45916092	45916319	diffreps_peak_500125	6.84313	227	ENSSSCT00000013476	TSPYL2	3.65445	1.43505e-07	2.64307e-06	up	100519695	-	Ensembl:ENSSSCG00000012323	TSPY-like 2		GO:0005730(nucleolus)//GO:0005886(plasma membrane)//GO:0005634(nucleus)//GO:0005737(cytoplasm)//GO:0005813(centrosome)		GO:0008156(negative regulation of DNA replication)//GO:0006334(nucleosome assembly)//GO:0030308(negative regulation of cell growth)//GO:0045859(regulation of protein kinase activity)
chr9	130476461	130476877	diffreps_peak_483143	11.3507	416	ENSSSCT00000016982	VASH2	23.5679	4.45957e-12	7.184e-10	up	100525601	-	-	vasohibin 2		GO:0005737(cytoplasm)		GO:0001938(positive regulation of endothelial cell proliferation)//GO:0045766(positive regulation of angiogenesis)
chr1	262299501	262299766	diffreps_peak_45165	7.90868	265	ENSSSCT00000006081	LHX6	8.8595	1.23401e-08	3.31964e-07	up	100739090	-	-	LIM homeobox 6		GO:0005634(nucleus)	GO:0008270(zinc ion binding)//GO:0003677(DNA binding)	GO:0048469(cell maturation)//GO:0021799(cerebral cortex radially oriented cell migration)//GO:0021853(cerebral cortex GABAergic interneuron migration)//GO:0021877(forebrain neuron fate commitment)//GO:0021800(cerebral cortex tangential migration)
chr4	124861641	124862040	diffreps_peak_332924	7.72641	399	ENSSSCT00000042983	BTBD8	4.16801	1.87754e-08	4.63772e-07	up	100624686	-	Ensembl:ENSSSCG00000022385	BTB (POZ) domain containing 8		GO:0005654(nucleoplasm)//GO:0005634(nucleus)//GO:0005737(cytoplasm)	GO:0000976(transcription regulatory region sequence-specific DNA binding)//GO:0003700(transcription factor activity, sequence-specific DNA binding)	GO:0006357(regulation of transcription from RNA polymerase II promoter)//GO:0045893(positive regulation of transcription, DNA-templated)
chr12	47922421	47922780	diffreps_peak_96689	8.06261	359	ENSSSCT00000052953	WDR81	5.67473	8.65743e-09	2.51471e-07	up	100524762	-	-	WD repeat domain 81		GO:0016021(integral component of membrane)		GO:0010923(negative regulation of phosphatase activity)
chr7	8757241	8757980	diffreps_peak_409024	10.1634	739	ENSSSCT00000061675	EDN1	9.40084	6.86417e-11	5.65467e-09	up	396915	EDN|ET-1|ET1|PPET1	Ensembl:ENSSSCG00000001050|Vega:OTTSUSG00000001589	endothelin 1	ssc04066(HIF-1 signaling pathway)//ssc04668(TNF signaling pathway)//ssc04916(Melanogenesis)//	GO:0005576(extracellular region)//GO:0005615(extracellular space)//GO:0005829(cytosol)	GO:0031707(endothelin A receptor binding)//GO:0031708(endothelin B receptor binding)//GO:0005179(hormone activity)//GO:0005125(cytokine activity)	GO:0001516(prostaglandin biosynthetic process)//GO:0051771(negative regulation of nitric-oxide synthase biosynthetic process)//GO:0048016(inositol phosphate-mediated signaling)//GO:0031583(phospholipase D-activating G-protein coupled receptor signaling pathway)//GO:0042474(middle ear morphogenesis)//GO:0051482(positive regulation of cytosolic calcium ion concentration involved in phospholipase C-…
chr4	96657161	96657440	diffreps_peak_324860	8.13959	279	ENSSSCT00000007226	IVL	28.974	7.25121e-09	2.21035e-07	up	407242	-	-	involucrin		GO:0001533(cornified envelope)//GO:0070062(extracellular exosome)//GO:0005737(cytoplasm)	GO:0005198(structural molecule activity)//GO:0030674(protein binding, bridging)	GO:0018149(peptide cross-linking)//GO:0010224(response to UV-B)//GO:0031424(keratinization)
chr13	167464121	167466098	diffreps_peak_136212	8.47634	1977	ENSSSCT00000013124	CSNKA2IP	27.5134	3.33936e-09	1.21531e-07	up
chr4	97238881	97239280	diffreps_peak_324991	12.5736	399	ENSSSCT00000035409	S100A11	6.71622	2.66957e-13	1.18203e-10	up	445534	-	Ensembl:ENSSSCG00000006610|Vega:OTTSUSG00000001964	S100 calcium binding protein A11		GO:0005634(nucleus)//GO:0005737(cytoplasm)	GO:0048306(calcium-dependent protein binding)//GO:0005509(calcium ion binding)	GO:0042127(regulation of cell proliferation)
chr6	87502688	87503302	diffreps_peak_389973	6.99454	614	ENSSSCT00000003987	SDC3	2.53829	1.01264e-07	1.94117e-06	up	100516859	-	-	syndecan 3	ssc04514(Cell adhesion molecules (CAMs))	GO:0016021(integral component of membrane)//GO:0009986(cell surface)		GO:0016477(cell migration)
chr14	51473701	51474536	diffreps_peak_155320	9.79621	835	ENSSSCT00000011096	DGCR8	3.46923	1.59879e-10	1.11632e-08	up	100616094	-	Ensembl:ENSSSCG00000010135	DGCR8 microprocessor complex subunit		GO:0070877(microprocessor complex)//GO:0015630(microtubule cytoskeleton)//GO:0005737(cytoplasm)	GO:0070878(primary miRNA binding)//GO:0020037(heme binding)//GO:0004525(ribonuclease III activity)//GO:0003725(double-stranded RNA binding)//GO:0042803(protein homodimerization activity)	GO:0090502(RNA phosphodiester bond hydrolysis, endonucleolytic)//GO:0072091(regulation of stem cell proliferation)//GO:0031053(primary miRNA processing)
chr7	50997321	50998280	diffreps_peak_419316	7.04792	959	ENSSSCT00000040005	SAXO2	3.21003	8.95522e-08	1.74227e-06	up	100513023	FAM154B	Ensembl:ENSSSCG00000001791	stabilizer of axonemal microtubules 2
chr9	85850441	85850800	diffreps_peak_474669	5.39592	359	ENSSSCT00000016735	ANKMY2	7.58156	4.01864e-06	5.01764e-05	up	100514124	-	-	ankyrin repeat and MYND domain containing 2			GO:0046872(metal ion binding)
chrX	84489129	84490009	diffreps_peak_502666	7.06249	880	ENSSSCT00000013699	ENSSSCG00000012531	5.23587	8.65976e-08	1.69262e-06	up
chr2	15037850	15038260	diffreps_peak_243542	9.97954	410	ENSSSCT00000014447	KBTBD4	4.52173	1.04824e-10	7.94935e-09	up	100511244	-	Ensembl:ENSSSCG00000013227	kelch repeat and BTB (POZ) domain containing 4
chr3	76938801	76939320	diffreps_peak_295745	10.4764	519	ENSSSCT00000029680	SLC1A4	3.54045	3.33852e-11	3.22973e-09	up	396600	ASCT1	Ensembl:ENSSSCG00000027527	solute carrier family 1 (glutamate/neutral amino acid transporter), member 4		GO:0005813(centrosome)//GO:0016021(integral component of membrane)//GO:0070062(extracellular exosome)//GO:0009986(cell surface)	GO:0015195(L-threonine transmembrane transporter activity)//GO:0005254(chloride channel activity)//GO:0015180(L-alanine transmembrane transporter activity)//GO:0034590(L-hydroxyproline transmembrane transporter activity)//GO:0015194(L-serine transmembrane transporter activity)//GO:0017153(sodium:dicarboxylate symporter activity)//GO:0015193(L-proline transmembrane transporter activity)//GO:001518…	GO:0015825(L-serine transport)//GO:0098779(mitophagy in response to mitochondrial depolarization)//GO:1902476(chloride transmembrane transport)//GO:0035524(proline transmembrane transport)//GO:0015826(threonine transport)//GO:0006835(dicarboxylic acid transport)//GO:0034589(hydroxyproline transport)//GO:0050890(cognition)//GO:0015808(L-alanine transport)//GO:0015811(L-cystine transport)
chr9	4283521	4284140	diffreps_peak_459239	7.69218	619	ENSSSCT00000016041	ENSSSCG00000014690	83.6159	2.03153e-08	4.94037e-07	up
chr7	29752071	29752900	diffreps_peak_413906	9.11342	829	ENSSSCT00000078773	SYNGAP1	3.34094	7.70158e-10	3.92884e-08	up	100525524	-	Ensembl:ENSSSCG00000001513	synaptic Ras GTPase activating protein 1	ssc04014(Ras signaling pathway)	GO:0097481(neuronal postsynaptic density)//GO:0031235(intrinsic component of the cytoplasmic side of the plasma membrane)//GO:0005737(cytoplasm)//GO:0043198(dendritic shaft)	GO:0005096(GTPase activator activity)	GO:0048169(regulation of long-term neuronal synaptic plasticity)//GO:0043113(receptor clustering)//GO:0043524(negative regulation of neuron apoptotic process)//GO:0046580(negative regulation of Ras protein signal transduction)//GO:0008542(visual learning)//GO:0043547(positive regulation of GTPase activity)//GO:0050771(negative regulation of axonogenesis)//GO:0007265(Ras protein signal transductio…
chr2	85573903	85574112	diffreps_peak_262158	11.2775	209	ENSSSCT00000015388	IQGAP2	10.2131	5.27833e-12	8.05938e-10	up	100519536	-	Ensembl:ENSSSCG00000014088	IQ motif containing GTPase activating protein 2				GO:0043087(regulation of GTPase activity)//GO:0007165(signal transduction)
chr9	51778721	51778980	diffreps_peak_469640	10.2278	259	ENSSSCT00000016557	ENSSSCG00000024117	51.2316	5.91803e-11	5.04196e-09	up
chr13	32712241	32712990	diffreps_peak_110986	9.93166	749	ENSSSCT00000012477	GNAI2	2.23204	1.17042e-10	8.64879e-09	up	397523	GBI2	Ensembl:ENSSSCG00000011399	guanine nucleotide binding protein (G protein), alpha inhibiting activity polypeptide 2	ssc04015(Rap1 signaling pathway)//ssc04022(cGMP-PKG signaling pathway)//ssc04024(cAMP signaling pathway)//ssc04062(Chemokine signaling pathway)//ssc04071(Sphingolipid signaling pathway)//ssc04261(Adrenergic signaling in cardiomyocytes)//ssc04360(Axon guidance)//ssc04530(Tight junction)//ssc04540(Gap junction)//ssc04611(Platelet activation)//ssc04670(Leukocyte transendothelial migration)//ssc04713…	GO:0070062(extracellular exosome)//GO:0005834(heterotrimeric G-protein complex)//GO:0005813(centrosome)//GO:0030496(midbody)//GO:0005654(nucleoplasm)//GO:0005737(cytoplasm)	GO:0001664(G-protein coupled receptor binding)//GO:0003924(GTPase activity)//GO:0005525(GTP binding)//GO:0031683(G-protein beta/gamma-subunit complex binding)//GO:0004871(signal transducer activity)	GO:0008152(metabolic process)//GO:0007213(G-protein coupled acetylcholine receptor signaling pathway)//GO:0051301(cell division)//GO:0008283(cell proliferation)//GO:0007214(gamma-aminobutyric acid signaling pathway)//GO:0007193(adenylate cyclase-inhibiting G-protein coupled receptor signaling pathway)//GO:0001973(adenosine receptor signaling pathway)
chr6	152255901	152256280	diffreps_peak_400701	8.4217	379	ENSSSCT00000004232	C1orf87	8.09343	3.78701e-09	1.34126e-07	up
chr14	55346541	55346860	diffreps_peak_155916	8.8815	319	ENSSSCT00000011114	NID1	206.2	1.3137e-09	5.96814e-08	up	100623896	-	-	nidogen 1		GO:0005605(basal lamina)//GO:0031012(extracellular matrix)//GO:0071944(cell periphery)//GO:0070062(extracellular exosome)	GO:0005518(collagen binding)//GO:0043394(proteoglycan binding)//GO:0043237(laminin-1 binding)	GO:0010811(positive regulation of cell-substrate adhesion)//GO:0032836(glomerular basement membrane development)//GO:0007160(cell-matrix adhesion)
chr1	94661165	94661580	diffreps_peak_14547	8.50584	415	ENSSSCT00000004961	SETBP1	10.5852	3.12007e-09	1.15371e-07	up	100516943	-	-	SET binding protein 1			GO:0003677(DNA binding)
chr16	64750721	64751260	diffreps_peak_206735	12.1013	539	ENSSSCT00000018559	EBF1	14.9693	7.92009e-13	2.23936e-10	up	100520467	-	-	early B-cell factor 1
chr9	130785321	130785680	diffreps_peak_483303	9.89275	359	ENSSSCT00000016988	ATF3	7.94225	1.28013e-10	9.28931e-09	up	100127464	-	-	activating transcription factor 3		GO:0005730(nucleolus)//GO:1990622(CHOP-ATF3 complex)//GO:0005634(nucleus)	GO:0000978(RNA polymerase II core promoter proximal region sequence-specific DNA binding)//GO:0003700(transcription factor activity, sequence-specific DNA binding)//GO:0043565(sequence-specific DNA binding)//GO:0042803(protein homodimerization activity)//GO:0001078(transcriptional repressor activity, RNA polymerase II core promoter proximal region sequence-specific binding)//GO:0000982(transcript…	GO:1903984(positive regulation of TRAIL-activated apoptotic signaling pathway)//GO:0034198(cellular response to amino acid starvation)//GO:0006094(gluconeogenesis)//GO:0030968(endoplasmic reticulum unfolded protein response)//GO:1990440(positive regulation of transcription from RNA polymerase II promoter in response to endoplasmic reticulum stress)//GO:0000122(negative regulation of transcription…
chr1	109825961	109826400	diffreps_peak_17252	8.69713	439	ENSSSCT00000005051	ENSSSCG00000004572	12.455	2.00848e-09	8.23834e-08	up
chr7	30328861	30329180	diffreps_peak_414143	7.00078	319	ENSSSCT00000051102	HMGA1	2.06486	9.98209e-08	1.91796e-06	up	100157848	HMG-I(Y)	Ensembl:ENSSSCG00000001526	high mobility group AT-hook 1		GO:0005634(nucleus)//GO:0005925(focal adhesion)//GO:0035985(senescence-associated heterochromatin focus)	GO:0042975(peroxisome proliferator activated receptor binding)//GO:0003700(transcription factor activity, sequence-specific DNA binding)//GO:0019899(enzyme binding)//GO:0030374(ligand-dependent nuclear receptor transcription coactivator activity)//GO:0046965(retinoid X receptor binding)//GO:0003906(DNA-(apurinic or apyrimidinic site) lyase activity)//GO:0051575(5'-deoxyribose-5-phosphate lyase ac…	GO:0035986(senescence-associated heterochromatin focus assembly)//GO:2000774(positive regulation of cellular senescence)//GO:0006284(base-excision repair)//GO:0045892(negative regulation of transcription, DNA-templated)//GO:0008285(negative regulation of cell proliferation)//GO:0090402(oncogene-induced cell senescence)//GO:0009615(response to virus)//GO:0006355(regulation of transcription, DNA-te…
chrX	20582592	20582810	diffreps_peak_497983	8.46925	218	ENSSSCT00000013325	PDK3	3.76573	3.39428e-09	1.23182e-07	up	100153858	-	-	pyruvate dehydrogenase kinase, isozyme 3		GO:0005739(mitochondrion)	GO:0005524(ATP binding)//GO:0004740(pyruvate dehydrogenase (acetyl-transferring) kinase activity)//GO:0004674(protein serine/threonine kinase activity)	GO:0097411(hypoxia-inducible factor-1alpha signaling pathway)//GO:0010906(regulation of glucose metabolic process)//GO:0071398(cellular response to fatty acid)//GO:0018105(peptidyl-serine phosphorylation)//GO:0035357(peroxisome proliferator activated receptor signaling pathway)//GO:2000377(regulation of reactive oxygen species metabolic process)
chr14	74885941	74886600	diffreps_peak_159941	10.3975	659	ENSSSCT00000027706	PSAP	10.636	4.00412e-11	3.70269e-09	up	100153167	-	Ensembl:ENSSSCG00000010281	prosaposin	ssc04142(Lysosome)	GO:0005764(lysosome)//GO:0070062(extracellular exosome)//GO:0005794(Golgi apparatus)//GO:0005739(mitochondrion)//GO:0005730(nucleolus)//GO:0005654(nucleoplasm)//GO:0005615(extracellular space)	GO:0001664(G-protein coupled receptor binding)	GO:0019216(regulation of lipid metabolic process)//GO:0071310(cellular response to organic substance)//GO:0060736(prostate gland growth)//GO:1903206(negative regulation of hydrogen peroxide-induced cell death)//GO:0043410(positive regulation of MAPK cascade)//GO:0060742(epithelial cell differentiation involved in prostate gland development)//GO:0007193(adenylate cyclase-inhibiting G-protein coupl…
chr12	52684664	52685212	diffreps_peak_99286	7.12343	548	ENSSSCT00000029870	ACAP1	59.0857	7.52606e-08	1.5035e-06	up	100623422	-	-	ArfGAP with coiled-coil, ankyrin repeat and PH domains 1	ssc04144(Endocytosis)	GO:0016020(membrane)	GO:0005096(GTPase activator activity)	GO:0043547(positive regulation of GTPase activity)
chr8	86516049	86517060	diffreps_peak_448988	9.44706	1011	ENSSSCT00000043750	TBC1D9	6.04408	3.57225e-10	2.13331e-08	up	100739067	-	-	TBC1 domain family, member 9 (with GRAM domain)
chr7	111042401	111043328	diffreps_peak_433608	10.5687	927	ENSSSCT00000039356	FOXN3	5.59386	2.6993e-11	2.7323e-09	up	733584	CHES1	-	forkhead box N3		GO:0005634(nucleus)	GO:0043565(sequence-specific DNA binding)//GO:0008022(protein C-terminus binding)//GO:0003700(transcription factor activity, sequence-specific DNA binding)	GO:0045892(negative regulation of transcription, DNA-templated)//GO:0007049(cell cycle)//GO:0007095(mitotic G2 DNA damage checkpoint)//GO:0006355(regulation of transcription, DNA-templated)//GO:0006351(transcription, DNA-templated)
chr8	4364521	4365294	diffreps_peak_438064	7.29876	773	ENSSSCT00000045466	WFS1	2.35824	5.02626e-08	1.06289e-06	up	100621070	-	-	Wolfram syndrome 1 (wolframin)
chr2	125392393	125393122	diffreps_peak_267318	7.34881	729	ENSSSCT00000015549	FTMT	6.13919	4.47909e-08	9.61229e-07	up	100524926	-	Ensembl:ENSSSCG00000014231	ferritin mitochondrial		GO:0005634(nucleus)	GO:0008199(ferric iron binding)	GO:0006826(iron ion transport)//GO:0008284(positive regulation of cell proliferation)//GO:0006879(cellular iron ion homeostasis)//GO:1904231(positive regulation of succinate dehydrogenase activity)//GO:1904234(positive regulation of aconitate hydratase activity)
chr6	51309481	51310680	diffreps_peak_375322	8.83268	1199	ENSSSCT00000062763	BCAM	3.79994	1.47002e-09	6.50965e-08	up	100738241	-	Ensembl:ENSSSCG00000020657	basal cell adhesion molecule (Lutheran blood group)		GO:0005886(plasma membrane)//GO:0070062(extracellular exosome)//GO:0016021(integral component of membrane)//GO:0009986(cell surface)	GO:0043236(laminin binding)//GO:0005055(laminin receptor activity)//GO:0008022(protein C-terminus binding)	GO:0007160(cell-matrix adhesion)
chr6	29932981	29934980	diffreps_peak_368850	12.2866	1999	ENSSSCT00000003128	SLC6A2	12.886	5.16899e-13	1.70398e-10	up	100517716	-	-	solute carrier family 6 (neurotransmitter transporter), member 2		GO:0043005(neuron projection)//GO:0005887(integral component of plasma membrane)	GO:0005333(norepinephrine transmembrane transporter activity)//GO:0005330(dopamine:sodium symporter activity)	GO:0048265(response to pain)//GO:0055085(transmembrane transport)//GO:0015874(norepinephrine transport)//GO:0051583(dopamine uptake involved in synaptic transmission)
chrX	106935941	106936280	diffreps_peak_504337	8.08045	339	ENSSSCT00000058966	ENSSSCG00000038477	8.12903	8.30901e-09	2.44934e-07	up
chr2	129618301	129618540	diffreps_peak_267955	5.10239	239	ENSSSCT00000087547	GRAMD2B	6.55556	7.89974e-06	9.23873e-05	up
chr13	39398681	39399040	diffreps_peak_113059	5.36919	359	ENSSSCT00000012546	PDE12	2.56349	4.27371e-06	5.30965e-05	up	100157651	-	Ensembl:ENSSSCG00000011465	phosphodiesterase 12		GO:0005739(mitochondrion)
[truncated: 2,125 more rows]

## Sheet: down.RS_vs_PS
Table S1 List of differentially methylated sites during porcine spermatogenesis
Down. RS vs PS differentially methylated RNA sites
[truncated: 886 more rows]

## Sheet:  up.PS_vs_SPG
Table S1 List of differentially methylated sites during porcine spermatogenesis
Up.Pachy vs SPG differentially methylated RNA sites
[truncated: 694 more rows]

## Sheet: down.PS_vs_SPG
Table S1 List of differentially methylated sites during porcine spermatogenesis
[truncated: 3,665 more rows]
