# Supplementary material for: Transcriptome-wide Dynamics of m6A mRNA Methylation During Porcine Spermatogenesis
Source: Genomics Proteomics Bioinformatics. 2021 Sep 17;21(4):729–41. doi: 10.1016/j.gpb.2021.08.006 (PMC10787014; doi:10.1016/j.gpb.2021.08.006)
Supplement: Supplementary Table S2 [file mmc2.xlsx]

## Sheet: up_RS_vs_PS
Table S2 List of differentially expressed genes during porcine spermatogenesis
RS vs PS up regulated genes
Note: Differentially expressed genes for: up_round spermatids (RS)_vs_pachytene spermatocytes (PS). Fold Change cut-off: 2.00. P value cut-off: 0.05. Column A: gene_id, the gene identifier. Column B ~ G: edgeR results for differentially expressed genes. Column H ~ L: counts of all samples of the gene. Column M ~ Q: normalized counts by edgeR. Column Q ~ AA: annotation of the genes.
gene_id	logFC	logCPM	F	P Value	FDR	regulation	RS-S3	RS-S5	RS-S6	Pachy-S2	Pachy-S4	RS-S3	RS-S5	RS-S6	Pachy-S2	Pachy-S4	gene_name	gene_biotype	GeneID	Synonyms	dbXrefs	description	Pathway	GO_CC	GO_MF	GO_BP
ENSSSCG00000011944	10.9672	2.89086	140.281	2.04887e-09	7.27348e-08	up	248	282	199	0	0	4.30519	4.41266	3.95357	-5.73104	-5.73104		protein_coding
ENSSSCG00000036008	9.73583	2.01718	95.2281	3.30312e-08	6.49844e-07	up	106	110	94	0	0	3.08075	3.05646	2.8735	-5.73104	-5.73104	TACR1	protein_coding
ENSSSCG00000036983	9.71988	1.65147	67.9165	3.33151e-07	4.09783e-06	up	86	145	77	0	0	2.77984	3.45422	2.58651	-5.73104	-5.73104		protein_coding
ENSSSCG00000007978	9.17523	1.11421	24.7515	0.000244495	0.000936801	up	158	32	17	0	0	3.65555	1.28304	0.42306	-5.73104	-5.73104		protein_coding
ENSSSCG00000022721	9.05033	1.01793	47.3071	3.38902e-06	2.62172e-05	up	69	85	39	0	0	2.46308	2.68545	1.60953	-5.73104	-5.73104	CDH16	protein_coding	100623412	-	Ensembl:ENSSSCG00000022721	cadherin 16, KSP-cadherin		GO:0016323(basolateral plasma membrane)//GO:0016021(integral component of membrane)//GO:0070062(extracellular exosome)	GO:0005509(calcium ion binding)	GO:0007156(homophilic cell adhesion via plasma membrane adhesion molecules)//GO:0016339(calcium-dependent cell-cell adhesion via plasma membrane cell adhesion molecules)
ENSSSCG00000002483	9.03815	1.061	31.1436	4.27134e-05	0.000214384	up	69	71	51	0	0	2.46308	2.42664	1.99445	-5.73104	-5.73104		protein_coding
ENSSSCG00000024610	8.97438	0.937305	35.8456	3.1103e-05	0.000163903	up	54	105	25	0	0	2.11081	2.9895	0.972956	-5.73104	-5.73104	KRT4	protein_coding
ENSSSCG00000017466	8.47207	0.695595	37.1459	1.4391e-05	8.64285e-05	up	43	49	37	0	0	1.78379	1.89387	1.53406	-5.73104	-5.73104	CCR7	protein_coding	396663	-	Ensembl:ENSSSCG00000017466|Vega:OTTSUSG00000003466	chemokine (C-C motif) receptor 7	ssc04060(Cytokine-cytokine receptor interaction)//ssc04062(Chemokine signaling pathway)//ssc05202(Transcriptional misregulation in cancer)	GO:0005622(intracellular)//GO:0016021(integral component of membrane)//GO:0009897(external side of plasma membrane)	GO:0016493(C-C chemokine receptor activity)//GO:0035757(chemokine (C-C motif) ligand 19 binding)//GO:0038117(C-C motif chemokine 19 receptor activity)//GO:0038121(C-C motif chemokine 21 receptor activity)//GO:0035758(chemokine (C-C motif) ligand 21 binding)	GO:0002885(positive regulation of hypersensitivity)//GO:0038115(chemokine (C-C motif) ligand 19 signaling pathway)//GO:0050862(positive regulation of T cell receptor signaling pathway)//GO:2000510(positive regulation of dendritic cell chemotaxis)//GO:2000526(positive regulation of glycoprotein biosynthetic process involved in immunological synapse formation)//GO:0032735(positive regulation of int…
ENSSSCG00000024568	8.40787	3.70045	222.897	1.60318e-10	1.23973e-08	up	449	510	366	0	2	5.16095	5.26689	4.83185	-5.73104	-2.49215		protein_coding
ENSSSCG00000040207	8.28562	1.8198	49.9407	2.42157e-06	1.9931e-05	up	35	28	50	0	0	1.48861	1.09198	1.96602	-5.73104	-5.73104	P2RY2	protein_coding	450248	P2Y2|P2Y2R	-	purinergic receptor P2Y, G-protein coupled, 2	ssc04080(Neuroactive ligand-receptor interaction)//ssc04750(Inflammatory mediator regulation of TRP channels)	GO:0005886(plasma membrane)//GO:0016021(integral component of membrane)	GO:0045028(G-protein coupled purinergic nucleotide receptor activity)	GO:0042312(regulation of vasodilation)//GO:0007200(phospholipase C-activating G-protein coupled receptor signaling pathway)//GO:0035589(G-protein coupled purinergic nucleotide receptor signaling pathway)//GO:0070257(positive regulation of mucus secretion)
ENSSSCG00000029151	8.16427	0.253991	24.5684	0.000136003	0.000567062	up	37	36	31	0	0	1.56826	1.45172	1.28062	-5.73104	-5.73104	RASIP1	protein_coding	100523674	-	Ensembl:ENSSSCG00000029151	Ras interacting protein 1				GO:0010507(negative regulation of autophagy)//GO:0001570(vasculogenesis)//GO:0048754(branching morphogenesis of an epithelial tube)//GO:0001525(angiogenesis)//GO:0043087(regulation of GTPase activity)//GO:0007165(signal transduction)
ENSSSCG00000013607	8.01294	0.100463	21.5131	0.000262032	0.000993689	up	52	25	16	0	0	2.0566	0.930014	0.336863	-5.73104	-5.73104		protein_coding
ENSSSCG00000028896	8.00982	0.124407	17.63	0.000661339	0.00219285	up	44	26	23	0	0	1.81678	0.986049	0.853865	-5.73104	-5.73104	DIO1	protein_coding	414380	D1	-	deiodinase, iodothyronine, type I	ssc04919(Thyroid hormone signaling pathway)	GO:0016021(integral component of membrane)//GO:0005789(endoplasmic reticulum membrane)	GO:0004800(thyroxine 5'-deiodinase activity)	GO:0055114(oxidation-reduction process)//GO:0042446(hormone biosynthetic process)
ENSSSCG00000005834	7.9541	0.0181684	23.2139	0.000258833	0.000983242	up	30	35	25	0	0	1.26783	1.41136	0.972956	-5.73104	-5.73104		protein_coding
ENSSSCG00000024249	7.94149	2.67283	117.903	3.85561e-09	1.20569e-07	up	184	221	120	0	1	3.87503	4.06136	3.22499	-5.73104	-3.3469	GABRR2	protein_coding
ENSSSCG00000001437	7.93606	0.114523	26.845	8.62116e-05	0.000385134	up	22	33	34	0	0	0.824469	1.32709	1.4129	-5.73104	-5.73104	AGER	protein_coding	396591	RAGE	Ensembl:ENSSSCG00000001437|Vega:OTTSUSG00000001356	advanced glycosylation end product-specific receptor		GO:0016021(integral component of membrane)//GO:0005576(extracellular region)	GO:1904599(advanced glycation end-product binding)//GO:0008201(heparin binding)//GO:0042802(identical protein binding)//GO:0044548(S100 protein binding)	GO:0014002(astrocyte development)//GO:0031175(neuron projection development)//GO:0051101(regulation of DNA binding)//GO:0043507(positive regulation of JUN kinase activity)//GO:0001666(response to hypoxia)//GO:0071639(positive regulation of monocyte chemotactic protein-1 production)//GO:0050930(induction of positive chemotaxis)//GO:0006954(inflammatory response)//GO:1904597(negative regulation of …
ENSSSCG00000042586	7.92915	0.00619157	22.1531	0.000227367	0.000883043	up	41	27	20	0	0	1.71546	1.03999	0.654484	-5.73104	-5.73104		protein_coding
ENSSSCG00000010100	7.92254	0.676317	26.2605	9.66785e-05	0.000424386	up	31	34	23	0	0	1.31477	1.36984	0.853865	-5.73104	-5.73104	LRRC74B	protein_coding	102159308	-	-	leucine rich repeat containing 74B
ENSSSCG00000039761	7.89806	1.62484	25.7946	0.000114512	0.000489529	up	51	28	7	0	0	2.02871	1.09198	-0.828393	-5.73104	-5.73104	MYCL	protein_coding	100518432	MYCL1	-	v-myc avian myelocytomatosis viral oncogene lung carcinoma derived homolog		GO:0005634(nucleus)	GO:0046983(protein dimerization activity)//GO:0003700(transcription factor activity, sequence-specific DNA binding)	GO:0045607(regulation of auditory receptor cell differentiation)//GO:0006355(regulation of transcription, DNA-templated)
ENSSSCG00000025787	7.86715	0.069001	17.9581	0.000606662	0.00203866	up	44	19	21	0	0	1.81678	0.53858	0.724051	-5.73104	-5.73104	TMEM72	protein_coding
ENSSSCG00000017556	7.85595	-0.0400886	19.9702	0.000372912	0.00134758	up	31	33	20	0	0	1.31477	1.32709	0.654484	-5.73104	-5.73104	ANKRD40CL	protein_coding
ENSSSCG00000026602	7.83645	0.0588809	19.7396	0.000393644	0.00141175	up	25	33	25	0	0	1.00705	1.32709	0.972956	-5.73104	-5.73104	PTGIR	protein_coding	100622305	-	-	prostaglandin I2 (prostacyclin) receptor (IP)	ssc04080(Neuroactive ligand-receptor interaction)//ssc04270(Vascular smooth muscle contraction)//ssc04611(Platelet activation)	GO:0016021(integral component of membrane)//GO:0005829(cytosol)	GO:0004930(G-protein coupled receptor activity)	GO:0007189(adenylate cyclase-activating G-protein coupled receptor signaling pathway)//GO:0043950(positive regulation of cAMP-mediated signaling)//GO:0010642(negative regulation of platelet-derived growth factor receptor signaling pathway)//GO:0032496(response to lipopolysaccharide)//GO:0030819(positive regulation of cAMP biosynthetic process)//GO:0048662(negative regulation of smooth muscle cell…
ENSSSCG00000040016	7.78789	0.757256	34.0758	2.35662e-05	0.000130313	up	27	25	28	0	0	1.11708	0.930014	1.13497	-5.73104	-5.73104		protein_coding
ENSSSCG00000025138	7.78291	0.452831	26.7886	8.71627e-05	0.000388947	up	26	35	19	0	0	1.06312	1.41136	0.581391	-5.73104	-5.73104	ZNF579	protein_coding	100628067	-	-	zinc finger protein 579
ENSSSCG00000047940	7.78246	3.64972	160.982	4.21394e-10	2.34061e-08	up	413	471	379	2	1	5.04044	5.15218	4.88217	-2.07375	-3.3469		protein_coding
ENSSSCG00000000261	7.77822	0.667144	21.5294	0.000262731	0.000995218	up	41	18	20	0	0	1.71546	0.461616	0.654484	-5.73104	-5.73104		protein_coding
ENSSSCG00000025436	7.77451	0.828437	22.1542	0.000228798	0.000886705	up	10	41	29	0	0	-0.294746	1.63814	1.18517	-5.73104	-5.73104	ILDR1	protein_coding	100620323	-	-	immunoglobulin-like domain containing receptor 1		GO:0061689(tricellular tight junction)//GO:0005886(plasma membrane)//GO:0016021(integral component of membrane)	GO:0070506(high-density lipoprotein particle receptor activity)	GO:0006898(receptor-mediated endocytosis)//GO:0090277(positive regulation of peptide hormone secretion)
ENSSSCG00000035359	7.716	-0.0433799	14.406	0.00156987	0.00462841	up	35	28	13	0	0	1.48861	1.09198	0.0422572	-5.73104	-5.73104		protein_coding
ENSSSCG00000030693	7.69306	4.46862	216.805	4.66199e-11	5.40763e-09	up	845	794	611	0	6	6.07283	5.90528	5.5708	-5.73104	-1.01284	TSPAN16	protein_coding	100519590	-	-	tetraspanin 16		GO:0016021(integral component of membrane)//GO:0005887(integral component of plasma membrane)		GO:0007166(cell surface receptor signaling pathway)
ENSSSCG00000012490	7.68692	1.20052	35.5436	1.85458e-05	0.000106446	up	16	34	25	0	0	0.370777	1.36984	0.972956	-5.73104	-5.73104	TMEM35A	protein_coding
ENSSSCG00000034773	7.65923	0.39195	27.6862	7.331e-05	0.000335615	up	28	20	25	0	0	1.1691	0.611645	0.972956	-5.73104	-5.73104		protein_coding
ENSSSCG00000030796	7.64088	2.09992	96.3975	1.74354e-08	3.92667e-07	up	149	157	119	0	1	3.57107	3.56874	3.21295	-5.73104	-3.3469	CXorf65	protein_coding
ENSSSCG00000011617	7.59567	2.9003	140.243	1.01957e-09	4.3372e-08	up	212	253	288	0	2	4.07915	4.25625	4.48633	-5.73104	-2.49215		protein_coding
ENSSSCG00000003147	7.56799	-0.226052	18.1615	0.000575959	0.00194927	up	23	35	11	0	0	0.887932	1.41136	-0.193963	-5.73104	-5.73104	CA11	protein_coding	445526	CAR-XI	Ensembl:ENSSSCG00000003147	carbonic anhydrase XI		GO:0005576(extracellular region)	GO:0004089(carbonate dehydratase activity)
ENSSSCG00000032416	7.55771	-0.224377	12.7658	0.00249866	0.00689786	up	33	24	11	0	0	1.40431	0.871714	-0.193963	-5.73104	-5.73104	RGS1	protein_coding
ENSSSCG00000032811	7.53813	5.49082	257.996	1.74693e-11	2.83358e-09	up	1435	1895	1278	1	13	6.83669	7.16	6.63514	-2.96371	0.0728188	ODF3L2	protein_coding
ENSSSCG00000022226	7.51206	-0.226957	14.4343	0.00153369	0.00453851	up	22	20	24	0	0	0.824469	0.611645	0.914639	-5.73104	-5.73104	FASLG	protein_coding	396726	CD95-L|FASL|TNFSF6	Ensembl:ENSSSCG00000022226	Fas ligand (TNF superfamily, member 6)	ssc04010(MAPK signaling pathway)//ssc04014(Ras signaling pathway)//ssc04060(Cytokine-cytokine receptor interaction)//ssc04068(FoxO signaling pathway)//ssc04151(PI3K-Akt signaling pathway)//ssc04210(Apoptosis)//ssc04650(Natural killer cell mediated cytotoxicity)//ssc04722(Neurotrophin signaling pathway)//ssc04932(Non-alcoholic fatty liver disease (NAFLD))//ssc04940(Type I diabetes mellitus)//ssc05…	GO:0005886(plasma membrane)//GO:0070062(extracellular exosome)//GO:0060205(cytoplasmic membrane-bounded vesicle lumen)//GO:0009897(external side of plasma membrane)//GO:0043202(lysosomal lumen)//GO:0016021(integral component of membrane)//GO:0005634(nucleus)//GO:0005615(extracellular space)	GO:0005164(tumor necrosis factor receptor binding)//GO:0005125(cytokine activity)	GO:0046666(retinal cell programmed cell death)//GO:0097527(necroptotic signaling pathway)//GO:2000353(positive regulation of endothelial cell apoptotic process)//GO:0043123(positive regulation of I-kappaB kinase/NF-kappaB signaling)//GO:0006351(transcription, DNA-templated)//GO:0070231(T cell apoptotic process)//GO:0000122(negative regulation of transcription from RNA polymerase II promoter)//GO:…
ENSSSCG00000010527	7.50635	0.160786	19.0739	0.000461172	0.00161248	up	17	26	23	0	0	0.457004	0.986049	0.853865	-5.73104	-5.73104	MARVELD1	protein_coding	100521688	-	-	MARVEL domain containing 1		GO:0016021(integral component of membrane)
ENSSSCG00000006379	7.49396	-0.0984956	20.4924	0.000330351	0.00121468	up	24	15	26	0	0	0.948721	0.202521	1.02901	-5.73104	-5.73104	CD48	protein_coding	100511130	-	Ensembl:ENSSSCG00000006379|Vega:OTTSUSG00000002300	CD48 molecule	ssc04650(Natural killer cell mediated cytotoxicity)	GO:0009897(external side of plasma membrane)//GO:0016021(integral component of membrane)		GO:0042110(T cell activation)//GO:0007165(signal transduction)
ENSSSCG00000051413	7.48896	-0.372983	16.6316	0.00108767	0.00337273	up	22	22	21	0	0	0.824469	0.747532	0.724051	-5.73104	-5.73104		protein_coding
ENSSSCG00000022005	7.48779	0.020217	22.9564	0.000190938	0.00076036	up	22	24	19	0	0	0.824469	0.871714	0.581391	-5.73104	-5.73104	SFXN3	protein_coding	100154194	-	Ensembl:ENSSSCG00000022005	sideroflexin 3		GO:0016020(membrane)//GO:0005739(mitochondrion)	GO:0015075(ion transmembrane transporter activity)	GO:0034220(ion transmembrane transport)
ENSSSCG00000013976	7.48448	-0.100293	17.9048	0.000613826	0.00205892	up	15	24	26	0	0	0.279068	0.871714	1.02901	-5.73104	-5.73104		protein_coding
ENSSSCG00000047239	7.48028	-0.279824	12.8076	0.00246054	0.0068058	up	15	31	19	0	0	0.279068	1.23759	0.581391	-5.73104	-5.73104		protein_coding
ENSSSCG00000006718	7.46055	1.23172	27.772	7.2121e-05	0.000331617	up	21	33	10	0	0	0.758085	1.32709	-0.328363	-5.73104	-5.73104	ZNF697	protein_coding	100154558	-	-	zinc finger protein 697			GO:0003676(nucleic acid binding)//GO:0046872(metal ion binding)
ENSSSCG00000040843	7.4451	0.0443125	22.6816	0.000202605	0.000798848	up	23	21	19	0	0	0.887932	0.681188	0.581391	-5.73104	-5.73104		protein_coding
ENSSSCG00000000653	7.40013	-0.376626	12.5603	0.00264286	0.00723089	up	28	23	10	0	0	1.1691	0.810959	-0.328363	-5.73104	-5.73104	CD69	protein_coding	397165	-	-	CD69 molecule		GO:0009897(external side of plasma membrane)//GO:0016021(integral component of membrane)		GO:0035690(cellular response to drug)
ENSSSCG00000043744	7.39883	-0.311577	14.4036	0.00154697	0.00457102	up	23	21	17	0	0	0.887932	0.681188	0.42306	-5.73104	-5.73104		protein_coding
ENSSSCG00000042588	7.39718	-0.446984	15.4916	0.00144167	0.00430386	up	21	22	18	0	0	0.758085	0.747532	0.504397	-5.73104	-5.73104		protein_coding
ENSSSCG00000034114	7.37167	0.0633704	21.9534	0.000237593	0.000915504	up	15	20	25	0	0	0.279068	0.611645	0.972956	-5.73104	-5.73104	GPR68	protein_coding	100153615	-	-	G protein-coupled receptor 68		GO:0016021(integral component of membrane)	GO:0004930(G-protein coupled receptor activity)	GO:2001206(positive regulation of osteoclast development)//GO:0071467(cellular response to pH)//GO:0007186(G-protein coupled receptor signaling pathway)//GO:0045656(negative regulation of monocyte differentiation)//GO:0035774(positive regulation of insulin secretion involved in cellular response to glucose stimulus)
ENSSSCG00000012053	7.3661	-0.137715	15.6774	0.00109118	0.00338203	up	14	28	18	0	0	0.18113	1.09198	0.504397	-5.73104	-5.73104	CBR3	protein_coding	100512990	-	Ensembl:ENSSSCG00000012053	carbonyl reductase 3	ssc00590(Arachidonic acid metabolism)//ssc00980(Metabolism of xenobiotics by cytochrome P450)//	GO:0005654(nucleoplasm)//GO:0005615(extracellular space)//GO:0005829(cytosol)	GO:0004090(carbonyl reductase (NADPH) activity)//GO:0070402(NADPH binding)	GO:0055114(oxidation-reduction process)//GO:0050890(cognition)
ENSSSCG00000003582	7.32627	-0.0546616	18.3768	0.000546227	0.00185969	up	24	22	12	0	0	0.948721	0.747532	-0.0710236	-5.73104	-5.73104	SMPDL3B	protein_coding	100514109	-	Ensembl:ENSSSCG00000003582	sphingomyelin phosphodiesterase, acid-like 3B		GO:0016021(integral component of membrane)//GO:0070062(extracellular exosome)//GO:0005615(extracellular space)	GO:0004767(sphingomyelin phosphodiesterase activity)	GO:0006685(sphingomyelin catabolic process)
ENSSSCG00000012768	7.32584	0.318097	22.9654	0.00019057	0.000759199	up	22	21	15	0	0	0.824469	0.681188	0.245187	-5.73104	-5.73104	ZFP92	protein_coding	100623680	-	Ensembl:ENSSSCG00000012768	ZFP92 zinc finger protein		GO:0005622(intracellular)	GO:0003676(nucleic acid binding)//GO:0046872(metal ion binding)	GO:0006355(regulation of transcription, DNA-templated)
ENSSSCG00000003572	7.30708	-0.509933	12.6722	0.00305472	0.00820804	up	7	37	14	0	0	-0.79511	1.49098	0.147287	-5.73104	-5.73104	SYTL1	protein_coding	100511935	-	Ensembl:ENSSSCG00000003572	synaptotagmin-like 1		GO:0070382(exocytic vesicle)//GO:0005886(plasma membrane)//GO:0070062(extracellular exosome)	GO:0005544(calcium-dependent phospholipid binding)//GO:0017137(Rab GTPase binding)//GO:0019905(syntaxin binding)//GO:0005509(calcium ion binding)//GO:0030276(clathrin binding)	GO:0006887(exocytosis)//GO:0006886(intracellular protein transport)
ENSSSCG00000010504	7.29707	-0.469708	13.9845	0.00174129	0.005062	up	10	17	30	0	0	-0.294746	0.380314	1.23368	-5.73104	-5.73104	BLNK	protein_coding	100152350	-	Ensembl:ENSSSCG00000010504|Vega:OTTSUSG00000000917	B-cell linker	ssc04064(NF-kappa B signaling pathway)//ssc04380(Osteoclast differentiation)//ssc04662(B cell receptor signaling pathway)//ssc05340(Primary immunodeficiency)	GO:0005737(cytoplasm)	GO:0005068(transmembrane receptor protein tyrosine kinase adaptor activity)//GO:0005070(SH3/SH2 adaptor activity)	GO:0006955(immune response)//GO:0035556(intracellular signal transduction)//GO:0007169(transmembrane receptor protein tyrosine kinase signaling pathway)//GO:0009967(positive regulation of signal transduction)
ENSSSCG00000021812	7.29682	-0.452176	12.0616	0.00307125	0.00824468	up	12	19	26	0	0	-0.0372751	0.53858	1.02901	-5.73104	-5.73104		protein_coding
ENSSSCG00000014561	7.29477	0.296208	20.7146	0.000313918	0.00116196	up	10	21	26	0	0	-0.294746	0.681188	1.02901	-5.73104	-5.73104	NLRP6	protein_coding	100519245	-	Ensembl:ENSSSCG00000014561|Vega:OTTSUSG00000001810	NLR family, pyrin domain containing 6			GO:0005524(ATP binding)	GO:0070255(regulation of mucus secretion)//GO:0042060(wound healing)//GO:0009617(response to bacterium)//GO:0010506(regulation of autophagy)//GO:0043124(negative regulation of I-kappaB kinase/NF-kappaB signaling)//GO:0070373(negative regulation of ERK1 and ERK2 cascade)//GO:0034122(negative regulation of toll-like receptor signaling pathway)//GO:0002862(negative regulation of inflammatory respons…
ENSSSCG00000007169	7.27461	4.61742	169.416	4.37547e-10	2.41146e-08	up	798	948	756	1	8	5.99029	6.16095	5.8779	-2.96371	-0.61157	TMEM239	protein_coding	106504177	-	-	transmembrane protein 239		GO:0016021(integral component of membrane)
ENSSSCG00000023031	7.26247	2.63856	138.311	1.135e-09	4.68828e-08	up	215	222	166	1	1	4.0994	4.06787	3.69234	-2.96371	-3.3469	TNNT2	protein_coding	100622450	-	Ensembl:ENSSSCG00000023031	troponin T type 2 (cardiac)	ssc04260(Cardiac muscle contraction)//ssc04261(Adrenergic signaling in cardiomyocytes)//ssc05410(Hypertrophic cardiomyopathy (HCM))//ssc05414(Dilated cardiomyopathy)	GO:0005861(troponin complex)	GO:0005523(tropomyosin binding)//GO:0005200(structural constituent of cytoskeleton)//GO:0030172(troponin C binding)//GO:0016887(ATPase activity)//GO:0003779(actin binding)//GO:0031013(troponin I binding)	GO:0008152(metabolic process)//GO:0055009(atrial cardiac muscle tissue morphogenesis)//GO:0006936(muscle contraction)//GO:0008016(regulation of heart contraction)//GO:0051592(response to calcium ion)//GO:0055010(ventricular cardiac muscle tissue morphogenesis)//GO:0045214(sarcomere organization)//GO:0006937(regulation of muscle contraction)//GO:0032780(negative regulation of ATPase activity)//GO:…
ENSSSCG00000011349	7.19502	-0.438814	12.483	0.0027023	0.00737533	up	17	19	17	0	0	0.457004	0.53858	0.42306	-5.73104	-5.73104	NPG1	protein_coding	100144483	NPG5|PG-1|PG-2|PG-5	Ensembl:ENSSSCG00000028664	protegrin 1		GO:0005576(extracellular region)		GO:0006952(defense response)//GO:0042742(defense response to bacterium)
ENSSSCG00000012530	7.18509	-0.246223	14.0186	0.00172452	0.00501762	up	12	29	12	0	0	-0.0372751	1.14217	-0.0710236	-5.73104	-5.73104		protein_coding
ENSSSCG00000043069	7.17033	0.243663	19.7055	0.000396824	0.00142163	up	23	20	9	0	0	0.887932	0.611645	-0.476581	-5.73104	-5.73104	CNPY1	protein_coding	102167342	-	-	canopy FGF signaling regulator 1
ENSSSCG00000008957	7.14552	-0.285881	14.4642	0.00152094	0.00450574	up	23	16	12	0	0	0.887932	0.294154	-0.0710236	-5.73104	-5.73104	AMCF-II	protein_coding	396900	CXCL6	Ensembl:ENSSSCG00000008957	alveolar macrophage-derived chemotactic factor-II	ssc04062(Chemokine signaling pathway)//ssc05133(Pertussis)//ssc05323(Rheumatoid arthritis)
ENSSSCG00000011877	7.14192	0.306598	16.2896	0.000927655	0.00294755	up	22	20	9	0	0	0.824469	0.611645	-0.476581	-5.73104	-5.73104	CD86	protein_coding	397441	-	Ensembl:ENSSSCG00000011877|Vega:OTTSUSG00000001745	CD86 molecule	ssc04514(Cell adhesion molecules (CAMs))//ssc04620(Toll-like receptor signaling pathway)//ssc04672(Intestinal immune network for IgA production)//ssc04940(Type I diabetes mellitus)//ssc05202(Transcriptional misregulation in cancer)//ssc05320(Autoimmune thyroid disease)//ssc05322(Systemic lupus erythematosus)//ssc05323(Rheumatoid arthritis)//ssc05330(Allograft rejection)//ssc05332(Graft-versus-hos…	GO:0009897(external side of plasma membrane)//GO:0070062(extracellular exosome)//GO:0016021(integral component of membrane)//GO:0043231(intracellular membrane-bounded organelle)		GO:0034138(toll-like receptor 3 signaling pathway)//GO:0042113(B cell activation)//GO:0051607(defense response to virus)//GO:0042102(positive regulation of T cell proliferation)//GO:0071222(cellular response to lipopolysaccharide)
ENSSSCG00000024344	7.11459	-0.550541	9.80688	0.00635009	0.0154727	up	26	22	2	0	0	1.06312	0.747532	-2.51994	-5.73104	-5.73104	CCR5	protein_coding	414371	-	Ensembl:ENSSSCG00000024344	chemokine (C-C motif) receptor 5	ssc04060(Cytokine-cytokine receptor interaction)//ssc04062(Chemokine signaling pathway)//ssc04144(Endocytosis)//ssc05145(Toxoplasmosis)//ssc05203(Viral carcinogenesis)	GO:0005768(endosome)//GO:0009897(external side of plasma membrane)//GO:0016021(integral component of membrane)	GO:0016493(C-C chemokine receptor activity)//GO:0003779(actin binding)//GO:0071791(chemokine (C-C motif) ligand 5 binding)	GO:0019722(calcium-mediated signaling)//GO:0007267(cell-cell signaling)//GO:0000165(MAPK cascade)//GO:0006954(inflammatory response)//GO:0071222(cellular response to lipopolysaccharide)//GO:0014808(release of sequestered calcium ion into cytosol by sarcoplasmic reticulum)//GO:0070723(response to cholesterol)//GO:0070098(chemokine-mediated signaling pathway)//GO:0006955(immune response)//GO:000718…
ENSSSCG00000003171	7.10313	-0.653485	12.9421	0.00235621	0.00655906	up	10	24	16	0	0	-0.294746	0.871714	0.336863	-5.73104	-5.73104	PTH2	protein_coding	100515141	-	-	parathyroid hormone 2		GO:0005576(extracellular region)		GO:0007218(neuropeptide signaling pathway)
ENSSSCG00000014725	7.07806	4.69084	124.41	6.03939e-09	1.67895e-07	up	872	1088	677	0	11	6.11819	6.35962	5.71872	-5.73104	-0.163501	HBB	protein_coding	407066	-	Ensembl:ENSSSCG00000014725|Vega:OTTSUSG00000003097	hemoglobin, beta	ssc05143(African trypanosomiasis)//ssc05144(Malaria)	GO:0005833(hemoglobin complex)	GO:0005506(iron ion binding)//GO:0005344(oxygen transporter activity)//GO:0019825(oxygen binding)//GO:0020037(heme binding)	GO:0015671(oxygen transport)
ENSSSCG00000037535	7.05636	-0.715725	12.5119	0.00319618	0.00854098	up	19	16	13	0	0	0.615384	0.294154	0.0422572	-5.73104	-5.73104	SLC34A1	protein_coding	100155735	SLC17A2	-	solute carrier family 34 (sodium phosphate), member 1
ENSSSCG00000026423	7.05524	-0.410974	11.2544	0.00394874	0.010258	up	21	19	8	0	0	0.758085	0.53858	-0.64179	-5.73104	-5.73104	SLC23A1	protein_coding	396578	SVCT1	Ensembl:ENSSSCG00000026423	solute carrier family 23 (ascorbic acid transporter), member 1		GO:0016021(integral component of membrane)//GO:0070062(extracellular exosome)//GO:0009925(basal plasma membrane)//GO:0005737(cytoplasm)//GO:0016324(apical plasma membrane)//GO:0043229(intracellular organelle)	GO:0033300(dehydroascorbic acid transporter activity)//GO:0008520(L-ascorbate:sodium symporter activity)//GO:0070890(sodium-dependent L-ascorbate transmembrane transporter activity)	GO:0035725(sodium ion transmembrane transport)//GO:0007420(brain development)//GO:0009636(response to toxic substance)//GO:0070904(transepithelial L-ascorbic acid transport)//GO:0035461(vitamin transmembrane transport)//GO:0070837(dehydroascorbic acid transport)//GO:0030324(lung development)
ENSSSCG00000002749	7.04343	-0.116924	14.5867	0.00146982	0.00437546	up	13	28	7	0	0	0.0760565	1.09198	-0.828393	-5.73104	-5.73104		protein_coding
ENSSSCG00000006902	7.02818	-0.277577	15.6758	0.00109164	0.00338293	up	21	15	11	0	0	0.758085	0.202521	-0.193963	-5.73104	-5.73104	GFI1	protein_coding	102164883	-	-	growth factor independent 1 transcription repressor		GO:0016363(nuclear matrix)//GO:0017053(transcriptional repressor complex)//GO:0016604(nuclear body)	GO:0008270(zinc ion binding)//GO:0044212(transcription regulatory region DNA binding)//GO:0001078(transcriptional repressor activity, RNA polymerase II core promoter proximal region sequence-specific binding)	GO:0051569(regulation of histone H3-K4 methylation)//GO:0042472(inner ear morphogenesis)//GO:0010956(negative regulation of calcidiol 1-monooxygenase activity)//GO:0070105(positive regulation of interleukin-6-mediated signaling pathway)//GO:0010977(negative regulation of neuron projection development)//GO:0045165(cell fate commitment)//GO:0007638(mechanosensory behavior)//GO:0030099(myeloid cell …
ENSSSCG00000003231	7.02636	-0.738636	12.3487	0.00334792	0.00889169	up	18	15	14	0	0	0.538366	0.202521	0.147287	-5.73104	-5.73104	NKG7	protein_coding	100513287	-	Ensembl:ENSSSCG00000003231|Vega:OTTSUSG00000001900	natural killer cell granule protein 7		GO:0016021(integral component of membrane)
ENSSSCG00000025879	6.98269	-0.765037	11.01	0.0049606	0.0124992	up	5	20	21	0	0	-1.26181	0.611645	0.724051	-5.73104	-5.73104	SCRT1	protein_coding	100515657	-	-	scratch family zinc finger 1		GO:0005634(nucleus)	GO:0003676(nucleic acid binding)//GO:0046872(metal ion binding)	GO:2001222(regulation of neuron migration)//GO:0000122(negative regulation of transcription from RNA polymerase II promoter)
ENSSSCG00000039858	6.98215	-0.656757	10.5378	0.00497124	0.0125229	up	14	28	4	0	0	0.18113	1.09198	-1.60002	-5.73104	-5.73104	PTI	protein_coding	100156830	-	Ensembl:ENSSSCG00000007410|Vega:OTTSUSG00000000996	pancreatic trypsin inhibitor			GO:0004867(serine-type endopeptidase inhibitor activity)	GO:0010951(negative regulation of endopeptidase activity)
ENSSSCG00000050383	6.97947	4.8745	343.985	7.61772e-13	4.60549e-10	up	857	1191	946	7	6	6.09317	6.49009	6.20126	-0.350472	-1.01284	P3R3URF	protein_coding
ENSSSCG00000010339	6.93097	2.85169	76.2862	1.39728e-07	2.04078e-06	up	257	237	199	1	2	4.35657	4.16209	3.95357	-2.96371	-2.49215	DYDC2	protein_coding	100525130	-	Ensembl:ENSSSCG00000010339	DPY30 domain containing 2		GO:0048188(Set1C/COMPASS complex)//GO:0000781(chromosome, telomeric region)	GO:0042800(histone methyltransferase activity (H3-K4 specific))	GO:0051568(histone H3-K4 methylation)//GO:0006348(chromatin silencing at telomere)
ENSSSCG00000041388	6.92436	-0.828376	7.28342	0.0176235	0.037629	up	39	3	1	0	0	1.64374	-2.02795	-3.37201	-5.73104	-5.73104		protein_coding
ENSSSCG00000024179	6.92408	-0.765734	12.0203	0.00311036	0.00833734	up	8	16	20	0	0	-0.608368	0.294154	0.654484	-5.73104	-5.73104	NAGS	protein_coding	100048960	-	-	N-acetylglutamate synthase		GO:0005737(cytoplasm)	GO:0034618(arginine binding)//GO:0003991(acetylglutamate kinase activity)//GO:0004042(acetyl-CoA:L-glutamate N-acetyltransferase activity)	GO:0006536(glutamate metabolic process)//GO:0006526(arginine biosynthetic process)
ENSSSCG00000016504	6.90185	-0.136272	16.0562	0.000986491	0.00310728	up	15	9	19	0	0	0.279068	-0.518793	0.581391	-5.73104	-5.73104	TBXAS1	protein_coding	397112	-	Ensembl:ENSSSCG00000016504	thromboxane A synthase 1 (platelet)	ssc00590(Arachidonic acid metabolism)//	GO:0016021(integral component of membrane)//GO:0005789(endoplasmic reticulum membrane)	GO:0004497(monooxygenase activity)//GO:0005506(iron ion binding)//GO:0016705(oxidoreductase activity, acting on paired donors, with incorporation or reduction of molecular oxygen)//GO:0004796(thromboxane-A synthase activity)//GO:0020037(heme binding)	GO:0055114(oxidation-reduction process)//GO:0001516(prostaglandin biosynthetic process)
ENSSSCG00000025885	6.90107	-0.249057	15.0401	0.00129683	0.00392431	up	15	10	18	0	0	0.279068	-0.370687	0.504397	-5.73104	-5.73104	ITLN2	protein_coding	100157275	-	-	intelectin 2
ENSSSCG00000017589	6.89339	-0.597728	10.3109	0.00535535	0.0133622	up	15	19	9	0	0	0.279068	0.53858	-0.476581	-5.73104	-5.73104	DLX3	protein_coding	100516335	-	Ensembl:ENSSSCG00000017589	distal-less homeobox 3		GO:0005634(nucleus)	GO:0001077(transcriptional activator activity, RNA polymerase II core promoter proximal region sequence-specific binding)//GO:0003682(chromatin binding)//GO:0003677(DNA binding)	GO:0071895(odontoblast differentiation)//GO:0042475(odontogenesis of dentin-containing tooth)//GO:0001568(blood vessel development)//GO:0006366(transcription from RNA polymerase II promoter)//GO:0045944(positive regulation of transcription from RNA polymerase II promoter)//GO:0001890(placenta development)
ENSSSCG00000003575	6.8785	4.70812	183.172	2.42419e-10	1.61023e-08	up	826	1013	797	11	1	6.04003	6.2566	5.95407	0.288956	-3.3469	CD164L2	protein_coding	100512418	-	Ensembl:ENSSSCG00000003575	CD164 sialomucin-like 2		GO:0016021(integral component of membrane)
ENSSSCG00000001735	6.87271	1.52818	36.7233	1.30342e-05	7.93788e-05	up	88	106	60	1	0	2.81292	3.00314	2.2279	-2.96371	-5.73104	RHAG	protein_coding	100516620	-	Ensembl:ENSSSCG00000001735|Vega:OTTSUSG00000002422	Rh-associated glycoprotein		GO:0016021(integral component of membrane)//GO:0005887(integral component of plasma membrane)	GO:0008519(ammonium transmembrane transporter activity)//GO:0030506(ankyrin binding)	GO:0015670(carbon dioxide transport)//GO:0006873(cellular ion homeostasis)//GO:0072488(ammonium transmembrane transport)//GO:0060586(multicellular organismal iron ion homeostasis)//GO:0015695(organic cation transport)//GO:0019740(nitrogen utilization)//GO:0048821(erythrocyte development)//GO:0006995(cellular response to nitrogen starvation)
ENSSSCG00000014834	6.86473	-0.381423	14.2937	0.00159545	0.00469273	up	16	14	12	0	0	0.370777	0.10467	-0.0710236	-5.73104	-5.73104	UCP3	protein_coding	397116	-	Ensembl:ENSSSCG00000014834	uncoupling protein 3 (mitochondrial, proton carrier)		GO:0005743(mitochondrial inner membrane)//GO:0016021(integral component of membrane)//GO:0031966(mitochondrial membrane)	GO:0003735(structural constituent of ribosome)//GO:0017077(oxidative phosphorylation uncoupler activity)	GO:0006412(translation)//GO:0015992(proton transport)//GO:0006631(fatty acid metabolic process)//GO:0006839(mitochondrial transport)//GO:0000303(response to superoxide)
ENSSSCG00000041211	6.8366	-0.883216	10.4361	0.00591425	0.0145545	up	22	12	7	0	0	0.824469	-0.113518	-0.828393	-5.73104	-5.73104		protein_coding
ENSSSCG00000039864	6.82895	1.60306	57.6649	6.64964e-07	7.13647e-06	up	53	81	108	0	1	2.08396	2.61612	3.07331	-5.73104	-3.3469	KLC3	protein_coding
ENSSSCG00000001978	6.82715	-0.64307	10.6711	0.00476025	0.0120752	up	13	15	13	0	0	0.0760565	0.202521	0.0422572	-5.73104	-5.73104	GZMH	protein_coding	100152450	-	Ensembl:ENSSSCG00000028985	granzyme H (cathepsin G-like 2, protein h-CCPX)
ENSSSCG00000036575	6.82651	-0.301597	14.1419	0.00166526	0.00486578	up	17	19	5	0	0	0.457004	0.53858	-1.29466	-5.73104	-5.73104	USHBP1	protein_coding	100620693	-	Ensembl:ENSSSCG00000026338	Usher syndrome 1C binding protein 1			GO:0030165(PDZ domain binding)
ENSSSCG00000016485	6.82142	5.7881	489.099	4.09646e-14	2.10852e-10	up	1989	2061	1589	10	18	7.30762	7.28113	6.94932	0.153674	0.535113	PRSS58	protein_coding
ENSSSCG00000043849	6.80252	-0.884184	10.7573	0.0046293	0.0118091	up	21	10	9	0	0	0.758085	-0.370687	-0.476581	-5.73104	-5.73104		protein_coding
ENSSSCG00000032511	6.79475	-0.578954	9.8243	0.00629768	0.0153619	up	17	15	8	0	0	0.457004	0.202521	-0.64179	-5.73104	-5.73104		protein_coding
ENSSSCG00000021867	6.7925	-0.62347	12.2175	0.00292854	0.00790841	up	14	15	11	0	0	0.18113	0.202521	-0.193963	-5.73104	-5.73104	HPN	protein_coding	100624088	-	-	hepsin	ssc05203(Viral carcinogenesis)	GO:0031965(nuclear membrane)//GO:0005887(integral component of plasma membrane)//GO:0005789(endoplasmic reticulum membrane)//GO:0009986(cell surface)//GO:0070062(extracellular exosome)	GO:0004252(serine-type endopeptidase activity)	GO:0010719(negative regulation of epithelial to mesenchymal transition)//GO:0008360(regulation of cell shape)//GO:0043923(positive regulation by host of viral transcription)//GO:0034769(basement membrane disassembly)//GO:0010756(positive regulation of plasminogen activation)//GO:0030307(positive regulation of cell growth)//GO:2000347(positive regulation of hepatocyte proliferation)//GO:0042632(ch…
ENSSSCG00000033512	6.79153	-0.544556	12.9955	0.00231933	0.00647083	up	9	12	19	0	0	-0.443051	-0.113518	0.581391	-5.73104	-5.73104	C1QB	protein_coding	100518846	-	Ensembl:ENSSSCG00000003526	complement component 1, q subcomponent, B chain	ssc04610(Complement and coagulation cascades)//ssc05020(Prion diseases)//ssc05133(Pertussis)//ssc05142(Chagas disease (American trypanosomiasis))//ssc05150(Staphylococcus aureus infection)//ssc05322(Systemic lupus erythematosus)
ENSSSCG00000041507	6.78872	-0.911768	10.393	0.00599393	0.0147073	up	14	19	7	0	0	0.18113	0.53858	-0.828393	-5.73104	-5.73104		protein_coding
ENSSSCG00000034300	6.78678	-0.769338	9.57461	0.00685337	0.0165615	up	4	13	23	0	0	-1.56754	-0.000302933	0.853865	-5.73104	-5.73104	KNCN	protein_coding
ENSSSCG00000011576	6.77624	0.780478	12.31	0.00294416	0.00794628	up	28	1	10	0	0	1.1691	-3.40682	-0.328363	-5.73104	-5.73104	HRH1	protein_coding	100523996	-	-	histamine receptor H1	ssc04020(Calcium signaling pathway)//ssc04080(Neuroactive ligand-receptor interaction)//ssc04750(Inflammatory mediator regulation of TRP channels)	GO:0005654(nucleoplasm)//GO:0016021(integral component of membrane)//GO:0005737(cytoplasm)	GO:0004969(histamine receptor activity)	GO:0043114(regulation of vascular permeability)//GO:0048245(eosinophil chemotaxis)//GO:0007200(phospholipase C-activating G-protein coupled receptor signaling pathway)//GO:0045907(positive regulation of vasoconstriction)//GO:0008542(visual learning)//GO:0006954(inflammatory response)//GO:0019229(regulation of vasoconstriction)//GO:0048167(regulation of synaptic plasticity)//GO:0050804(modulation …
ENSSSCG00000017445	6.76157	-0.68086	11.5158	0.00363679	0.00953201	up	16	11	12	0	0	0.370777	-0.23638	-0.0710236	-5.73104	-5.73104		protein_coding
ENSSSCG00000024000	6.74529	2.62693	80.1305	7.58598e-08	1.24669e-06	up	216	241	147	0	3	4.10608	4.18621	3.51724	-5.73104	-1.95905	EFCC1	protein_coding
ENSSSCG00000031111	6.73705	1.37962	51.0396	1.49829e-06	1.37184e-05	up	74	102	51	0	1	2.56367	2.94778	1.99445	-5.73104	-3.3469	CBR1	protein_coding	397143	-	-	carbonyl reductase 1	ssc00590(Arachidonic acid metabolism)//ssc00980(Metabolism of xenobiotics by cytochrome P450)//	GO:0005737(cytoplasm)	GO:0004090(carbonyl reductase (NADPH) activity)//GO:0047021(15-hydroxyprostaglandin dehydrogenase (NADP+) activity)//GO:0050221(prostaglandin-E2 9-reductase activity)	GO:0055114(oxidation-reduction process)//GO:0017144(drug metabolic process)//GO:0042373(vitamin K metabolic process)
ENSSSCG00000025414	6.72111	-0.182	13.9596	0.0017537	0.00508917	up	18	16	4	0	0	0.538366	0.294154	-1.60002	-5.73104	-5.73104		protein_coding
ENSSSCG00000002827	6.7205	0.138852	17.047	0.000762289	0.00248463	up	16	15	7	0	0	0.370777	0.202521	-0.828393	-5.73104	-5.73104	SLC6A2	protein_coding	100517716	-	-	solute carrier family 6 (neurotransmitter transporter), member 2		GO:0043005(neuron projection)//GO:0005887(integral component of plasma membrane)	GO:0005333(norepinephrine transmembrane transporter activity)//GO:0005330(dopamine:sodium symporter activity)	GO:0048265(response to pain)//GO:0055085(transmembrane transport)//GO:0015874(norepinephrine transport)//GO:0051583(dopamine uptake involved in synaptic transmission)
ENSSSCG00000044445	6.71877	-0.818426	12.0276	0.00310343	0.00832434	up	10	12	16	0	0	-0.294746	-0.113518	0.336863	-5.73104	-5.73104		protein_coding
ENSSSCG00000008217	6.70882	-0.438632	11.1798	0.00404322	0.0104761	up	12	24	2	0	0	-0.0372751	0.871714	-2.51994	-5.73104	-5.73104	CD8A	protein_coding	396627	-	Ensembl:ENSSSCG00000008217|Vega:OTTSUSG00000001659	CD8a molecule	ssc04514(Cell adhesion molecules (CAMs))//ssc04612(Antigen processing and presentation)//ssc04640(Hematopoietic cell lineage)//ssc04660(T cell receptor signaling pathway)//ssc05340(Primary immunodeficiency)	GO:0009897(external side of plasma membrane)//GO:0016021(integral component of membrane)	GO:0042803(protein homodimerization activity)	GO:0050850(positive regulation of calcium-mediated signaling)//GO:0051607(defense response to virus)//GO:0045065(cytotoxic T cell differentiation)//GO:0007166(cell surface receptor signaling pathway)//GO:0002456(T cell mediated immunity)
ENSSSCG00000035915	6.70545	5.19078	380.061	3.34122e-13	3.03003e-10	up	1070	1567	1089	6	14	6.41333	6.88585	6.4043	-0.567104	0.177888	ABHD16B	protein_coding
ENSSSCG00000036703	6.69668	-0.41879	12.4026	0.00276866	0.00753788	up	23	6	8	0	0	0.887932	-1.08443	-0.64179	-5.73104	-5.73104	BRS3	protein_coding	100621965	-	-	bombesin-like receptor 3	ssc04080(Neuroactive ligand-receptor interaction)	GO:0016021(integral component of membrane)	GO:0004946(bombesin receptor activity)	GO:0031989(bombesin receptor signaling pathway)
ENSSSCG00000012652	6.67729	-0.40599	12.7835	0.00246979	0.00682664	up	12	17	8	0	0	-0.0372751	0.380314	-0.64179	-5.73104	-5.73104	SASH3	protein_coding	100525094	-	Ensembl:ENSSSCG00000012652|Vega:OTTSUSG00000004861	SAM and SH3 domain containing 3		GO:0005634(nucleus)//GO:0005737(cytoplasm)		GO:0030890(positive regulation of B cell proliferation)//GO:0042102(positive regulation of T cell proliferation)//GO:0032729(positive regulation of interferon-gamma production)//GO:0002726(positive regulation of T cell cytokine production)//GO:0032753(positive regulation of interleukin-4 production)//GO:0002639(positive regulation of immunoglobulin production)//GO:0043372(positive regulation of C…
ENSSSCG00000002736	6.67537	-0.358859	12.362	0.00280286	0.00761643	up	12	19	6	0	0	-0.0372751	0.53858	-1.04277	-5.73104	-5.73104	TAT	protein_coding	100511756	-	Ensembl:ENSSSCG00000002736|Vega:OTTSUSG00000003437	tyrosine aminotransferase	ssc00130(Ubiquinone and other terpenoid-quinone biosynthesis)//ssc00270(Cysteine and methionine metabolism)//ssc00350(Tyrosine metabolism)//ssc00360(Phenylalanine metabolism)//ssc00400(Phenylalanine, tyrosine and tryptophan biosynthesis)//	GO:0005739(mitochondrion)	GO:0030170(pyridoxal phosphate binding)//GO:0004838(L-tyrosine:2-oxoglutarate aminotransferase activity)	GO:0006536(glutamate metabolic process)//GO:0006572(tyrosine catabolic process)//GO:0006103(2-oxoglutarate metabolic process)//GO:0009058(biosynthetic process)
ENSSSCG00000015272	6.65047	1.33911	44.7797	3.48869e-06	2.68529e-05	up	85	64	68	1	0	2.76301	2.27744	2.40779	-2.96371	-5.73104	OPTC	protein_coding	397071	-	Ensembl:ENSSSCG00000015272|Vega:OTTSUSG00000001663	opticin		GO:0005578(proteinaceous extracellular matrix)		GO:0016525(negative regulation of angiogenesis)
ENSSSCG00000014812	6.64696	0.494507	18.8891	0.000482168	0.00167302	up	14	9	13	0	0	0.18113	-0.518793	0.0422572	-5.73104	-5.73104	FOLR2	protein_coding	396853	FBP	Ensembl:ENSSSCG00000014812	folate receptor 2 (fetal)	ssc04144(Endocytosis)
ENSSSCG00000004236	6.64128	5.33308	282.13	4.99085e-12	1.36401e-09	up	1391	1499	1141	4	19	6.79177	6.82186	6.47158	-1.13209	0.612128	PKIB	protein_coding	100738438	-	-	protein kinase (cAMP-dependent, catalytic) inhibitor beta
ENSSSCG00000049472	6.63915	-0.455784	10.8147	0.00454428	0.0116145	up	11	15	10	0	0	-0.160274	0.202521	-0.328363	-5.73104	-5.73104		protein_coding
ENSSSCG00000004202	6.63635	0.331477	11.6732	0.00347465	0.00916724	up	3	12	21	0	0	-1.95599	-0.113518	0.724051	-5.73104	-5.73104	SAMD3	protein_coding	100524004	-	Ensembl:ENSSSCG00000004202	sterile alpha motif domain containing 3
ENSSSCG00000044615	6.61317	-0.705905	11.0553	0.00420668	0.0108503	up	17	6	12	0	0	0.457004	-1.08443	-0.0710236	-5.73104	-5.73104		protein_coding
ENSSSCG00000044850	6.60797	-1.04581	8.19837	0.0123219	0.027597	up	7	3	25	0	0	-0.79511	-2.02795	0.972956	-5.73104	-5.73104		protein_coding
ENSSSCG00000033688	6.60523	-0.712455	10.695	0.00472353	0.0120005	up	15	12	8	0	0	0.279068	-0.113518	-0.64179	-5.73104	-5.73104	ZDHHC22	protein_coding	100158012	-	Ensembl:ENSSSCG00000026481	zinc finger, DHHC-type containing 22		GO:0005783(endoplasmic reticulum)//GO:0016021(integral component of membrane)//GO:0005794(Golgi apparatus)	GO:0008270(zinc ion binding)//GO:0019706(protein-cysteine S-palmitoyltransferase activity)	GO:0018345(protein palmitoylation)//GO:0072659(protein localization to plasma membrane)
ENSSSCG00000016517	6.59348	-0.0107357	15.1992	0.00124167	0.00378263	up	9	19	7	0	0	-0.443051	0.53858	-0.828393	-5.73104	-5.73104	SVOPL	protein_coding	100519751	-	Ensembl:ENSSSCG00000016517	SVOP-like		GO:0016021(integral component of membrane)	GO:0022891(substrate-specific transmembrane transporter activity)	GO:0055085(transmembrane transport)
ENSSSCG00000006423	6.5875	-0.920095	8.60855	0.00959563	0.0221584	up	3	19	13	0	0	-1.95599	0.53858	0.0422572	-5.73104	-5.73104	OR6N2	protein_coding
ENSSSCG00000021136	6.58475	1.09169	41.2615	5.83466e-06	4.11188e-05	up	68	95	41	0	1	2.44209	2.84547	1.68124	-5.73104	-3.3469	TPD52L3	protein_coding
ENSSSCG00000028561	6.57588	-0.947835	7.83837	0.0126964	0.0283371	up	2	29	4	0	0	-2.4892	1.14217	-1.60002	-5.73104	-5.73104	CD28	protein_coding	100738615	-	-	CD28 molecule	ssc04514(Cell adhesion molecules (CAMs))//ssc04660(T cell receptor signaling pathway)//ssc04672(Intestinal immune network for IgA production)//ssc04940(Type I diabetes mellitus)//ssc05162(Measles)//ssc05320(Autoimmune thyroid disease)//ssc05322(Systemic lupus erythematosus)//ssc05323(Rheumatoid arthritis)//ssc05330(Allograft rejection)//ssc05332(Graft-versus-host disease)//ssc05416(Viral myocardi…	GO:0016021(integral component of membrane)		GO:0006955(immune response)
ENSSSCG00000021337	6.57102	11.6637	382.831	3.14617e-13	3.03003e-10	up	104681	130879	95970	630	1396	13.0253	13.2697	12.8655	6.10672	6.79365	PRM1	protein_coding	397487	-	-	protamine 1		GO:0005634(nucleus)//GO:0000786(nucleosome)	GO:0003677(DNA binding)	GO:0030261(chromosome condensation)//GO:0007275(multicellular organism development)//GO:0007286(spermatid development)//GO:0006997(nucleus organization)
ENSSSCG00000015656	6.56771	-0.845826	9.13153	0.0079821	0.0189044	up	12	6	16	0	0	-0.0372751	-1.08443	0.336863	-5.73104	-5.73104	FCMR	protein_coding
ENSSSCG00000032533	6.56618	-0.865838	8.45231	0.0101474	0.0232965	up	9	5	20	0	0	-0.443051	-1.33599	0.654484	-5.73104	-5.73104		protein_coding
ENSSSCG00000007146	6.55368	-0.35404	12.2246	0.00292217	0.00789548	up	8	16	10	0	0	-0.608368	0.294154	-0.328363	-5.73104	-5.73104	SIGLEC1	protein_coding	397623	SA|SIGLEC-1|SN|p210|pSn	-	sialic acid binding Ig-like lectin 1, sialoadhesin	ssc04514(Cell adhesion molecules (CAMs))	GO:0030139(endocytic vesicle)//GO:0005886(plasma membrane)//GO:0044853(plasma membrane raft)//GO:0005764(lysosome)//GO:0005770(late endosome)//GO:0016021(integral component of membrane)//GO:0005769(early endosome)	GO:0001618(virus receptor activity)//GO:0030246(carbohydrate binding)//GO:0001948(glycoprotein binding)//GO:0046790(virion binding)	GO:0075512(clathrin-mediated endocytosis of virus by host cell)//GO:0072583(clathrin-mediated endocytosis)//GO:0007155(cell adhesion)//GO:0050765(negative regulation of phagocytosis)//GO:0046718(viral entry into host cell)
ENSSSCG00000031649	6.5511	-0.686667	7.97615	0.0120715	0.0270909	up	9	19	6	0	0	-0.443051	0.53858	-1.04277	-5.73104	-5.73104	RNASE1	protein_coding	100312980	-	-	ribonuclease, RNase A family, 1 (pancreatic)		GO:0070062(extracellular exosome)//GO:0005576(extracellular region)	GO:0003676(nucleic acid binding)//GO:0004522(ribonuclease A activity)//GO:0004519(endonuclease activity)	GO:0090502(RNA phosphodiester bond hydrolysis, endonucleolytic)//GO:0090305(nucleic acid phosphodiester bond hydrolysis)
ENSSSCG00000015638	6.5466	-0.919951	8.02681	0.0118425	0.0266219	up	9	23	2	0	0	-0.443051	0.810959	-2.51994	-5.73104	-5.73104	RHEX	protein_coding
ENSSSCG00000023546	6.52832	-0.798154	7.66708	0.013537	0.0299222	up	18	8	7	0	0	0.538366	-0.683862	-0.828393	-5.73104	-5.73104		protein_coding
ENSSSCG00000004770	6.52537	-1.1039	8.85389	0.00985253	0.0226931	up	17	10	6	0	0	0.457004	-0.370687	-1.04277	-5.73104	-5.73104		protein_coding
ENSSSCG00000006287	6.52413	0.0831236	14.9078	0.00134482	0.00404981	up	14	8	11	0	0	0.18113	-0.683862	-0.193963	-5.73104	-5.73104	SELL	protein_coding	100127147	-	Ensembl:ENSSSCG00000006287|Vega:OTTSUSG00000002007	selectin L	ssc04514(Cell adhesion molecules (CAMs))	GO:0009897(external side of plasma membrane)//GO:0016021(integral component of membrane)	GO:0030246(carbohydrate binding)//GO:0050839(cell adhesion molecule binding)//GO:0002020(protease binding)	GO:0033198(response to ATP)//GO:0007155(cell adhesion)
ENSSSCG00000005740	6.52344	-0.796682	8.7768	0.00903923	0.021036	up	15	10	8	0	0	0.279068	-0.370687	-0.64179	-5.73104	-5.73104	SARDH	protein_coding	100154338	-	Ensembl:ENSSSCG00000005740	sarcosine dehydrogenase	ssc00260(Glycine, serine and threonine metabolism)//	GO:0005739(mitochondrion)	GO:0016491(oxidoreductase activity)	GO:0055114(oxidation-reduction process)
ENSSSCG00000007087	6.52248	5.80897	459.686	6.87534e-14	2.10852e-10	up	1767	2217	1712	11	24	7.1369	7.38639	7.05687	0.288956	0.945456	BANF2	protein_coding	100521936	-	-	barrier to autointegration factor 2		GO:0005634(nucleus)	GO:0003677(DNA binding)
ENSSSCG00000046234	6.51359	0.229064	13.0432	0.00228692	0.00639703	up	12	17	4	0	0	-0.0372751	0.380314	-1.60002	-5.73104	-5.73104		protein_coding
ENSSSCG00000006353	6.5056	-0.803453	9.6834	0.00660469	0.0160265	up	5	18	10	0	0	-1.26181	0.461616	-0.328363	-5.73104	-5.73104	NR1I3	protein_coding	654317	CAR	Ensembl:ENSSSCG00000006353	nuclear receptor subfamily 1, group I, member 3
ENSSSCG00000024569	6.49971	-0.223394	10.0204	0.0059013	0.0145264	up	1	21	11	0	0	-3.34423	0.681188	-0.193963	-5.73104	-5.73104	ANO9	protein_coding	100627366	-	Ensembl:ENSSSCG00000024569	anoctamin 9		GO:0016021(integral component of membrane)		GO:0061588(calcium activated phospholipid scrambling)
ENSSSCG00000046254	6.49427	-0.876435	6.49346	0.0214672	0.0446916	up	0	24	9	0	0	-5.73104	0.871714	-0.476581	-5.73104	-5.73104		protein_coding
ENSSSCG00000044704	6.49064	-1.13226	7.49158	0.0158239	0.0342597	up	23	7	2	0	0	0.887932	-0.870287	-2.51994	-5.73104	-5.73104	SMIM9	protein_coding	102165426	-	-	small integral membrane protein 9
ENSSSCG00000036662	6.48369	-0.472913	11.1964	0.00402196	0.0104265	up	16	7	9	0	0	0.370777	-0.870287	-0.476581	-5.73104	-5.73104	CHRM5	protein_coding	100155818	-	-	cholinergic receptor, muscarinic 5	ssc04020(Calcium signaling pathway)//ssc04080(Neuroactive ligand-receptor interaction)//ssc04725(Cholinergic synapse)//ssc04810(Regulation of actin cytoskeleton)	GO:0045202(synapse)//GO:0005887(integral component of plasma membrane)//GO:0030054(cell junction)//GO:0045211(postsynaptic membrane)	GO:0016907(G-protein coupled acetylcholine receptor activity)	GO:0007207(phospholipase C-activating G-protein coupled acetylcholine receptor signaling pathway)//GO:0019226(transmission of nerve impulse)//GO:0001696(gastric acid secretion)//GO:0007197(adenylate cyclase-inhibiting G-protein coupled acetylcholine receptor signaling pathway)//GO:0007271(synaptic transmission, cholinergic)//GO:0015872(dopamine transport)
ENSSSCG00000021950	6.47455	8.50306	333.496	1.29094e-12	5.98965e-10	up	12083	14231	10683	75	165	9.91034	10.0686	9.69826	3.03925	3.71471	TPPP2	protein_coding	100625848	-	Ensembl:ENSSSCG00000021950	tubulin polymerization-promoting protein family member 2
ENSSSCG00000040025	6.45715	-0.166498	11.2239	0.00398708	0.0103455	up	3	21	8	0	0	-1.95599	0.681188	-0.64179	-5.73104	-5.73104	NANOS1	protein_coding	100157783	-	Ensembl:ENSSSCG00000010678	nanos homolog 1 (Drosophila)		GO:0048471(perinuclear region of cytoplasm)	GO:0003723(RNA binding)//GO:0008270(zinc ion binding)	GO:1900153(positive regulation of nuclear-transcribed mRNA catabolic process, deadenylation-dependent decay)//GO:0010631(epithelial cell migration)//GO:0017148(negative regulation of translation)
ENSSSCG00000027826	6.44574	-0.423896	11.0058	0.00427375	0.0110063	up	19	3	9	0	0	0.615384	-2.02795	-0.476581	-5.73104	-5.73104	GIMAP4	protein_coding
ENSSSCG00000044370	6.4321	-1.13555	8.53505	0.00985083	0.0226918	up	15	12	4	0	0	0.279068	-0.113518	-1.60002	-5.73104	-5.73104		protein_coding
ENSSSCG00000013173	6.43018	-1.1657	8.54565	0.0109346	0.0248527	up	13	12	6	0	0	0.0760565	-0.113518	-1.04277	-5.73104	-5.73104		protein_coding
ENSSSCG00000007192	6.42892	-1.13651	8.96805	0.00845079	0.0198823	up	8	9	14	0	0	-0.608368	-0.518793	0.147287	-5.73104	-5.73104	C20orf202	protein_coding
ENSSSCG00000047728	6.42278	-0.474779	9.71276	0.00653935	0.0158815	up	10	16	5	0	0	-0.294746	0.294154	-1.29466	-5.73104	-5.73104		protein_coding
ENSSSCG00000014137	6.41711	-0.653147	9.28088	0.00757962	0.0180821	up	9	20	2	0	0	-0.443051	0.611645	-2.51994	-5.73104	-5.73104	HAPLN1	protein_coding	445513	-	Ensembl:ENSSSCG00000014137	hyaluronan and proteoglycan link protein 1		GO:0005578(proteinaceous extracellular matrix)	GO:0005540(hyaluronic acid binding)	GO:0001501(skeletal system development)//GO:0098779(mitophagy in response to mitochondrial depolarization)//GO:0007155(cell adhesion)//GO:0007417(central nervous system development)
ENSSSCG00000028425	6.41229	4.51611	192.159	1.20825e-10	1.06056e-08	up	662	864	790	7	8	5.72082	6.02713	5.94135	-0.350472	-0.61157		protein_coding
ENSSSCG00000026532	6.40907	-1.08354	7.27307	0.0157012	0.0340308	up	6	24	1	0	0	-1.00967	0.871714	-3.37201	-5.73104	-5.73104	DNASE2B	protein_coding	100620625	-	Ensembl:ENSSSCG00000026532	deoxyribonuclease II beta	ssc04142(Lysosome)	GO:0005576(extracellular region)//GO:0005737(cytoplasm)	GO:0004531(deoxyribonuclease II activity)	GO:0006259(DNA metabolic process)
ENSSSCG00000024867	6.4033	-0.431483	7.77958	0.013001	0.0289168	up	0	25	6	0	0	-5.73104	0.930014	-1.04277	-5.73104	-5.73104	ISG20	protein_coding	448855	-	Ensembl:ENSSSCG00000024867	interferon stimulated exonuclease gene 20kDa		GO:0005730(nucleolus)//GO:0016605(PML body)//GO:0005737(cytoplasm)//GO:0015030(Cajal body)	GO:0034511(U3 snoRNA binding)//GO:0030620(U2 snRNA binding)//GO:0008310(single-stranded DNA 3'-5' exodeoxyribonuclease activity)//GO:0030619(U1 snRNA binding)//GO:0000175(3'-5'-exoribonuclease activity)	GO:0045071(negative regulation of viral genome replication)//GO:0006401(RNA catabolic process)//GO:0051607(defense response to virus)//GO:0090503(RNA phosphodiester bond hydrolysis, exonucleolytic)//GO:0000738(DNA catabolic process, exonucleolytic)
ENSSSCG00000048926	6.40155	-0.828453	5.86576	0.0278012	0.0559079	up	17	0	13	0	0	0.457004	-5.73104	0.0422572	-5.73104	-5.73104		protein_coding
ENSSSCG00000001910	6.39511	1.03336	32.7943	2.32817e-05	0.00012899	up	56	52	70	0	1	2.16305	1.97918	2.44946	-5.73104	-3.3469	ISLR	protein_coding	100152082	MPI/7	Ensembl:ENSSSCG00000001910|Vega:OTTSUSG00000001640	immunoglobulin superfamily containing leucine-rich repeat
ENSSSCG00000027091	6.39198	9.33139	277.008	8.73144e-12	1.82028e-09	up	21561	25480	18700	139	315	10.7458	10.9089	10.506	3.92785	4.64661	OAZ3	protein_coding	100144448	-	Ensembl:ENSSSCG00000027091	ornithine decarboxylase antizyme 3		GO:0005737(cytoplasm)	GO:0008073(ornithine decarboxylase inhibitor activity)	GO:0043086(negative regulation of catalytic activity)//GO:0007283(spermatogenesis)
ENSSSCG00000038408	6.39022	-0.570245	5.88066	0.0278537	0.0560079	up	19	11	0	0	0	0.615384	-0.23638	-5.73104	-5.73104	-5.73104		protein_coding
ENSSSCG00000013004	6.38974	-0.613109	10.5474	0.0049558	0.0124889	up	16	9	5	0	0	0.370777	-0.518793	-1.29466	-5.73104	-5.73104	TM7SF2	protein_coding	100514510	-	Ensembl:ENSSSCG00000013004	transmembrane 7 superfamily member 2	ssc00100(Steroid biosynthesis)//	GO:0030176(integral component of endoplasmic reticulum membrane)//GO:0005637(nuclear inner membrane)//GO:0043235(receptor complex)	GO:0016628(oxidoreductase activity, acting on the CH-CH group of donors, NAD or NADP as acceptor)//GO:0016627(oxidoreductase activity, acting on the CH-CH group of donors)	GO:0055114(oxidation-reduction process)//GO:0016126(sterol biosynthetic process)
ENSSSCG00000007263	6.38858	-1.19611	7.47378	0.015926	0.0344583	up	17	11	2	0	0	0.457004	-0.23638	-2.51994	-5.73104	-5.73104		protein_coding
ENSSSCG00000011802	6.38164	-0.443415	12.2847	0.00286932	0.00776426	up	10	11	9	0	0	-0.294746	-0.23638	-0.476581	-5.73104	-5.73104	KNG1	protein_coding	396568	KNG	Ensembl:ENSSSCG00000011802	kininogen 1	ssc04610(Complement and coagulation cascades)	GO:0070062(extracellular exosome)//GO:0072562(blood microparticle)//GO:0005829(cytosol)	GO:0005102(receptor binding)//GO:0004869(cysteine-type endopeptidase inhibitor activity)	GO:0010951(negative regulation of endopeptidase activity)//GO:0007162(negative regulation of cell adhesion)//GO:0007204(positive regulation of cytosolic calcium ion concentration)//GO:0030195(negative regulation of blood coagulation)
ENSSSCG00000039966	6.37849	-0.99902	8.10152	0.0115228	0.0260088	up	13	16	1	0	0	0.0760565	0.294154	-3.37201	-5.73104	-5.73104	NXPH4	protein_coding	100514644	-	-	neurexophilin 4
ENSSSCG00000016129	6.37525	-0.498054	11.5449	0.00360382	0.00945802	up	7	14	9	0	0	-0.79511	0.10467	-0.476581	-5.73104	-5.73104	GPR1	protein_coding	100415936	-	-	G protein-coupled receptor 1		GO:0043005(neuron projection)//GO:0005887(integral component of plasma membrane)	GO:0042923(neuropeptide binding)//GO:0004930(G-protein coupled receptor activity)	GO:0007218(neuropeptide signaling pathway)//GO:0007268(synaptic transmission)//GO:0007187(G-protein coupled receptor signaling pathway, coupled to cyclic nucleotide second messenger)
ENSSSCG00000005519	6.37442	-1.11076	8.52435	0.0098886	0.0227604	up	4	12	14	0	0	-1.56754	-0.113518	0.147287	-5.73104	-5.73104		protein_coding
ENSSSCG00000012482	6.35723	-0.242813	7.51259	0.0144918	0.0317441	up	22	0	7	0	0	0.824469	-5.73104	-0.828393	-5.73104	-5.73104	SRPX2	protein_coding	100153130	-	Ensembl:ENSSSCG00000012482|Vega:OTTSUSG00000004710	sushi-repeat containing protein, X-linked 2		GO:0005615(extracellular space)//GO:0005737(cytoplasm)	GO:0005102(receptor binding)//GO:0042802(identical protein binding)//GO:0036458(hepatocyte growth factor binding)	GO:0048870(cell motility)//GO:0042325(regulation of phosphorylation)//GO:0071625(vocalization behavior)//GO:0051965(positive regulation of synapse assembly)//GO:0016337(single organismal cell-cell adhesion)//GO:0090050(positive regulation of cell migration involved in sprouting angiogenesis)
ENSSSCG00000048752	6.34807	-1.10787	9.09112	0.00809515	0.0191426	up	16	4	9	0	0	0.370777	-1.64088	-0.476581	-5.73104	-5.73104		protein_coding
ENSSSCG00000000113	6.34415	-0.364847	9.01155	0.0083231	0.0196222	up	14	5	10	0	0	0.18113	-1.33599	-0.328363	-5.73104	-5.73104	SLC16A8	protein_coding	100524435	-	Ensembl:ENSSSCG00000000113	solute carrier family 16 (monocarboxylate transporter), member 8		GO:0005887(integral component of plasma membrane)	GO:0015129(lactate transmembrane transporter activity)	GO:0035879(plasma membrane lactate transport)
ENSSSCG00000013940	6.34018	0.450906	12.8455	0.00242469	0.00672134	up	17	10	2	0	0	0.457004	-0.370687	-2.51994	-5.73104	-5.73104	NLRP3	protein_coding	100514823	-	-	NLR family, pyrin domain containing 3	ssc04621(NOD-like receptor signaling pathway)//ssc05133(Pertussis)//ssc05164(Influenza A)	GO:0005634(nucleus)//GO:0072559(NLRP3 inflammasome complex)	GO:0005524(ATP binding)//GO:0043565(sequence-specific DNA binding)//GO:0008134(transcription factor binding)	GO:0002674(negative regulation of acute inflammatory response)//GO:0032754(positive regulation of interleukin-5 production)//GO:0045630(positive regulation of T-helper 2 cell differentiation)//GO:0032088(negative regulation of NF-kappaB transcription factor activity)//GO:0042347(negative regulation of NF-kappaB import into nucleus)//GO:0032621(interleukin-18 production)//GO:0032753(positive regul…
ENSSSCG00000011706	6.33571	-1.1986	8.63875	0.00949295	0.0219613	up	10	9	10	0	0	-0.294746	-0.518793	-0.328363	-5.73104	-5.73104	ANKUB1	protein_coding	100523093	-	Ensembl:ENSSSCG00000011706	ankyrin repeat and ubiquitin domain containing 1
ENSSSCG00000009160	6.33024	-0.849683	7.26342	0.0157667	0.034158	up	12	15	2	0	0	-0.0372751	0.202521	-2.51994	-5.73104	-5.73104	TACR3	protein_coding	100521983	-	-	tachykinin receptor 3	ssc04020(Calcium signaling pathway)//ssc04080(Neuroactive ligand-receptor interaction)	GO:0005886(plasma membrane)//GO:0016021(integral component of membrane)	GO:0004995(tachykinin receptor activity)	GO:0007217(tachykinin receptor signaling pathway)
ENSSSCG00000003958	6.32647	-0.827693	7.72502	0.0132406	0.0293744	up	7	14	8	0	0	-0.79511	0.10467	-0.64179	-5.73104	-5.73104		protein_coding
ENSSSCG00000013148	6.31976	-0.537171	10.1524	0.00564342	0.0139785	up	5	18	6	0	0	-1.26181	0.461616	-1.04277	-5.73104	-5.73104	GLYATL2	protein_coding	100525206	-	-	glycine-N-acyltransferase-like 2		GO:0005739(mitochondrion)	GO:0047961(glycine N-acyltransferase activity)	GO:0008152(metabolic process)
ENSSSCG00000007124	6.31865	3.80552	113.735	8.34908e-09	2.18599e-07	up	481	549	384	0	10	5.26022	5.37315	4.90107	-5.73104	-0.297966		protein_coding
ENSSSCG00000038350	6.31152	-0.638558	8.89989	0.00865536	0.0202779	up	3	23	3	0	0	-1.95599	0.810959	-1.98787	-5.73104	-5.73104	KISS1	protein_coding	100145896	-	Ensembl:ENSSSCG00000015280	KiSS-1 metastasis-suppressor
ENSSSCG00000038848	6.29285	-0.976608	7.96914	0.0120961	0.027137	up	12	5	11	0	0	-0.0372751	-1.33599	-0.193963	-5.73104	-5.73104	IL22RA1	protein_coding	100623299	-	Ensembl:ENSSSCG00000023367	interleukin 22 receptor, alpha 1	ssc04060(Cytokine-cytokine receptor interaction)//ssc04630(Jak-STAT signaling pathway)	GO:0005886(plasma membrane)//GO:0016021(integral component of membrane)	GO:0004896(cytokine receptor activity)//GO:0042015(interleukin-20 binding)	GO:0019221(cytokine-mediated signaling pathway)//GO:0050829(defense response to Gram-negative bacterium)
ENSSSCG00000006140	6.28887	5.52483	148.342	1.46757e-09	5.74109e-08	up	1620	1668	1256	1	33	7.01161	6.97595	6.61009	-2.96371	1.40104	CA2	protein_coding	100154873	-	Ensembl:ENSSSCG00000006140	carbonic anhydrase II	ssc00910(Nitrogen metabolism)//ssc04964(Proximal tubule bicarbonate reclamation)//ssc04966(Collecting duct acid secretion)//ssc04971(Gastric acid secretion)//ssc04972(Pancreatic secretion)//ssc04976(Bile secretion)	GO:0005886(plasma membrane)//GO:0043209(myelin sheath)//GO:0045177(apical part of cell)//GO:0070062(extracellular exosome)//GO:0005829(cytosol)	GO:0004089(carbonate dehydratase activity)//GO:0008270(zinc ion binding)//GO:0004064(arylesterase activity)	GO:0032849(positive regulation of cellular pH reduction)//GO:0006730(one-carbon metabolic process)//GO:0002009(morphogenesis of an epithelium)//GO:0046903(secretion)//GO:0038166(angiotensin-activated signaling pathway)//GO:2001225(regulation of chloride transport)//GO:0032230(positive regulation of synaptic transmission, GABAergic)//GO:2001150(positive regulation of dipeptide transmembrane transp…
ENSSSCG00000004218	6.28729	-0.455357	8.60183	0.00961865	0.0222057	up	8	6	14	0	0	-0.608368	-1.08443	0.147287	-5.73104	-5.73104	RSPO3	protein_coding
ENSSSCG00000047127	6.28724	7.95644	519.484	2.47417e-14	2.10852e-10	up	7800	10163	7360	75	107	9.27892	9.5829	9.16073	3.03925	3.09098	DNAJB8	protein_coding	100517496	-	Ensembl:ENSSSCG00000011617	DnaJ (Hsp40) homolog, subfamily B, member 8		GO:0005634(nucleus)//GO:0005829(cytosol)	GO:0051087(chaperone binding)//GO:0044183(protein binding involved in protein folding)//GO:0051082(unfolded protein binding)	GO:0061077(chaperone-mediated protein folding)//GO:0090084(negative regulation of inclusion body assembly)
ENSSSCG00000007424	6.28362	-0.928251	8.20612	0.0110916	0.025158	up	13	13	2	0	0	0.0760565	-0.000302933	-2.51994	-5.73104	-5.73104	TNNC2	protein_coding	414905	-	Ensembl:ENSSSCG00000007424	troponin C type 2 (fast)	ssc04020(Calcium signaling pathway)	GO:0005861(troponin complex)	GO:0003779(actin binding)//GO:0005509(calcium ion binding)	GO:0003009(skeletal muscle contraction)
ENSSSCG00000003483	6.27892	-0.0936999	13.3455	0.00209306	0.00592495	up	8	13	7	0	0	-0.608368	-0.000302933	-0.828393	-5.73104	-5.73104	PADI4	protein_coding	100524749	-	Ensembl:ENSSSCG00000003483|Vega:OTTSUSG00000002470	peptidyl arginine deiminase, type IV		GO:0005634(nucleus)//GO:0005737(cytoplasm)	GO:0004668(protein-arginine deiminase activity)//GO:0016990(arginine deiminase activity)//GO:0005509(calcium ion binding)	GO:0006338(chromatin remodeling)//GO:0019827(stem cell population maintenance)//GO:0006334(nucleosome assembly)//GO:0036413(histone H3-R26 citrullination)
ENSSSCG00000029545	6.27635	-0.930623	7.08762	0.0168666	0.036199	up	6	13	9	0	0	-1.00967	-0.000302933	-0.476581	-5.73104	-5.73104	GPRC5D	protein_coding	100739328	-	-	G protein-coupled receptor, class C, group 5, member D		GO:0005886(plasma membrane)//GO:0016021(integral component of membrane)	GO:0004930(G-protein coupled receptor activity)	GO:0007186(G-protein coupled receptor signaling pathway)
ENSSSCG00000026526	6.27459	-1.26344	7.74109	0.0144703	0.0317145	up	7	15	6	0	0	-0.79511	0.202521	-1.04277	-5.73104	-5.73104	CATSPER4	protein_coding	100624400	-	Ensembl:ENSSSCG00000026526	cation channel, sperm associated 4		GO:0001669(acrosomal vesicle)//GO:0036128(CatSper complex)//GO:0005886(plasma membrane)//GO:0097228(sperm principal piece)	GO:0005245(voltage-gated calcium channel activity)//GO:0005248(voltage-gated sodium channel activity)//GO:0005227(calcium activated cation channel activity)	GO:0035725(sodium ion transmembrane transport)//GO:0030317(sperm motility)//GO:0070588(calcium ion transmembrane transport)//GO:0048240(sperm capacitation)//GO:0019228(neuronal action potential)//GO:0086010(membrane depolarization during action potential)
ENSSSCG00000032950	6.27393	-0.434544	10.7064	0.00470609	0.0119668	up	7	16	5	0	0	-0.79511	0.294154	-1.29466	-5.73104	-5.73104	SLC25A34	protein_coding	100522495	-	-	solute carrier family 25, member 34		GO:0016021(integral component of membrane)//GO:0005739(mitochondrion)	GO:0003735(structural constituent of ribosome)	GO:0006412(translation)//GO:0006810(transport)
ENSSSCG00000003086	6.27303	1.65794	43.5073	4.44558e-06	3.27525e-05	up	121	92	85	0	2	3.2713	2.7993	2.72869	-5.73104	-2.49215		protein_coding
ENSSSCG00000041738	6.26403	-1.0335	7.06478	0.0170081	0.0364594	up	3	20	5	0	0	-1.95599	0.611645	-1.29466	-5.73104	-5.73104		protein_coding
ENSSSCG00000040845	6.26398	5.335	329.336	1.09022e-12	5.30511e-10	up	1295	1628	1090	13	16	6.68862	6.94094	6.40563	0.52654	0.367529	AGPAT2	protein_coding	100170768	-	Ensembl:ENSSSCG00000005829	1-acylglycerol-3-phosphate O-acyltransferase 2	ssc00561(Glycerolipid metabolism)//ssc00564(Glycerophospholipid metabolism)//	GO:0005783(endoplasmic reticulum)//GO:0016021(integral component of membrane)	GO:0003841(1-acylglycerol-3-phosphate O-acyltransferase activity)	GO:0001819(positive regulation of cytokine production)//GO:0046474(glycerophospholipid biosynthetic process)
ENSSSCG00000035789	6.24954	-1.22895	7.03296	0.0172184	0.0368629	up	17	3	7	0	0	0.457004	-2.02795	-0.828393	-5.73104	-5.73104		protein_coding
ENSSSCG00000030088	6.24828	-0.620557	7.79163	0.0129165	0.0287545	up	19	5	3	0	0	0.615384	-1.33599	-1.98787	-5.73104	-5.73104		protein_coding
ENSSSCG00000017763	6.24548	-0.946285	7.25407	0.0158155	0.0342489	up	16	5	6	0	0	0.370777	-1.33599	-1.04277	-5.73104	-5.73104	SLC13A2	protein_coding	100737916	-	-	solute carrier family 13 (sodium-dependent dicarboxylate transporter), member 2		GO:0005887(integral component of plasma membrane)	GO:0015361(low-affinity sodium:dicarboxylate symporter activity)	GO:0006814(sodium ion transport)//GO:0055085(transmembrane transport)//GO:0006835(dicarboxylic acid transport)
ENSSSCG00000036438	6.23826	5.3208	333.183	9.90842e-13	5.06879e-10	up	1160	1531	967	11	16	6.52982	6.85232	6.23293	0.288956	0.367529	GPX3	protein_coding	396598	-	-	glutathione peroxidase 3	ssc00480(Glutathione metabolism)//ssc00590(Arachidonic acid metabolism)//ssc04918(Thyroid hormone synthesis)
ENSSSCG00000032280	6.23399	-0.332503	9.46436	0.00711628	0.0171127	up	14	12	1	0	0	0.18113	-0.113518	-3.37201	-5.73104	-5.73104	KLK12	protein_coding
ENSSSCG00000036029	6.23376	-1.05876	8.01976	0.0118731	0.0266848	up	5	5	17	0	0	-1.26181	-1.33599	0.42306	-5.73104	-5.73104		protein_coding
ENSSSCG00000026297	6.23168	-0.650783	8.66282	0.00941199	0.0218043	up	8	9	10	0	0	-0.608368	-0.518793	-0.328363	-5.73104	-5.73104	KLB	protein_coding	100525825	-	Ensembl:ENSSSCG00000026297	klotho beta		GO:0016021(integral component of membrane)	GO:0004553(hydrolase activity, hydrolyzing O-glycosyl compounds)//GO:0017134(fibroblast growth factor binding)//GO:0005104(fibroblast growth factor receptor binding)	GO:0005975(carbohydrate metabolic process)//GO:0008284(positive regulation of cell proliferation)//GO:0090080(positive regulation of MAPKKK cascade by fibroblast growth factor receptor signaling pathway)
ENSSSCG00000013115	6.22588	-0.900432	8.34586	0.010544	0.0240828	up	10	15	2	0	0	-0.294746	0.202521	-2.51994	-5.73104	-5.73104	CD5	protein_coding	100513336	-	Ensembl:ENSSSCG00000013115|Vega:OTTSUSG00000003500	CD5 molecule	ssc04640(Hematopoietic cell lineage)	GO:0009897(external side of plasma membrane)//GO:0016021(integral component of membrane)	GO:0005044(scavenger receptor activity)	GO:0006898(receptor-mediated endocytosis)//GO:0031295(T cell costimulation)//GO:0097190(apoptotic signaling pathway)
ENSSSCG00000017495	6.22275	-0.783135	9.04812	0.00821744	0.0194042	up	7	15	5	0	0	-0.79511	0.202521	-1.29466	-5.73104	-5.73104	GRB7	protein_coding	100513230	-	Ensembl:ENSSSCG00000017495	growth factor receptor-bound protein 7		GO:0005925(focal adhesion)//GO:0010494(cytoplasmic stress granule)	GO:0019901(protein kinase binding)//GO:0035091(phosphatidylinositol binding)//GO:0042802(identical protein binding)	GO:0030335(positive regulation of cell migration)//GO:0017148(negative regulation of translation)//GO:0034063(stress granule assembly)//GO:0007165(signal transduction)
ENSSSCG00000008563	6.21867	-1.17269	8.40786	0.0103109	0.023637	up	6	17	4	0	0	-1.00967	0.380314	-1.60002	-5.73104	-5.73104	KCNK3	protein_coding	100737895	-	-	potassium channel, two pore domain subfamily K, member 3
ENSSSCG00000001404	6.2163	-1.05605	4.9638	0.040942	0.0780837	up	0	14	13	0	0	-5.73104	0.10467	0.0422572	-5.73104	-5.73104	TNF	protein_coding	397086	TNFa	Ensembl:ENSSSCG00000001404|Vega:OTTSUSG00000001322	tumor necrosis factor	ssc04010(MAPK signaling pathway)//ssc04060(Cytokine-cytokine receptor interaction)//ssc04064(NF-kappa B signaling pathway)//ssc04071(Sphingolipid signaling pathway)//ssc04150(mTOR signaling pathway)//ssc04210(Apoptosis)//ssc04350(TGF-beta signaling pathway)//ssc04380(Osteoclast differentiation)//ssc04612(Antigen processing and presentation)//ssc04620(Toll-like receptor signaling pathway)//ssc0462…	GO:0001891(phagocytic cup)//GO:0009897(external side of plasma membrane)//GO:0005887(integral component of plasma membrane)//GO:0055037(recycling endosome)//GO:0045121(membrane raft)//GO:0005615(extracellular space)	GO:0002020(protease binding)//GO:0005164(tumor necrosis factor receptor binding)//GO:0042802(identical protein binding)//GO:0005125(cytokine activity)//GO:0044212(transcription regulatory region DNA binding)	GO:0050715(positive regulation of cytokine secretion)//GO:0000060(protein import into nucleus, translocation)//GO:0051798(positive regulation of hair follicle development)//GO:0071230(cellular response to amino acid stimulus)//GO:0045080(positive regulation of chemokine biosynthetic process)//GO:2000343(positive regulation of chemokine (C-X-C motif) ligand 2 production)//GO:0043243(positive regul…
ENSSSCG00000034555	6.21146	-0.0719016	8.93928	0.00854185	0.0200445	up	2	21	4	0	0	-2.4892	0.681188	-1.60002	-5.73104	-5.73104		protein_coding
ENSSSCG00000015984	6.21074	-1.00702	7.88319	0.0124857	0.0279263	up	1	19	7	0	0	-3.34423	0.53858	-0.828393	-5.73104	-5.73104	HOXD4	protein_coding
ENSSSCG00000027684	6.2081	-0.835319	7.98992	0.012004	0.0269486	up	2	22	3	0	0	-2.4892	0.747532	-1.98787	-5.73104	-5.73104	TRIM63	protein_coding	100431101	-	Ensembl:ENSSSCG00000027684	tripartite motif containing 63, E3 ubiquitin protein ligase		GO:0005622(intracellular)	GO:0031432(titin binding)//GO:0008270(zinc ion binding)//GO:0061630(ubiquitin protein ligase activity)	GO:0043161(proteasome-mediated ubiquitin-dependent protein catabolic process)//GO:0010468(regulation of gene expression)//GO:0016567(protein ubiquitination)//GO:0071549(cellular response to dexamethasone stimulus)
ENSSSCG00000004232	6.18341	1.0401	38.6094	8.78423e-06	5.731e-05	up	49	58	47	0	1	1.97127	2.136	1.8772	-5.73104	-3.3469	CLVS2	protein_coding	100155458	-	-	clavesin 2		GO:0030136(clathrin-coated vesicle)//GO:0005768(endosome)//GO:0005802(trans-Golgi network)	GO:0080025(phosphatidylinositol-3,5-bisphosphate binding)//GO:0005215(transporter activity)	GO:0006810(transport)//GO:0007040(lysosome organization)
ENSSSCG00000028427	6.18191	-0.902149	9.26213	0.00762886	0.0181866	up	8	6	12	0	0	-0.608368	-1.08443	-0.0710236	-5.73104	-5.73104	IL25	protein_coding	100154041	-	-	interleukin 25	ssc04060(Cytokine-cytokine receptor interaction)	GO:0016021(integral component of membrane)//GO:0005576(extracellular region)//GO:0005615(extracellular space)	GO:0005126(cytokine receptor binding)//GO:0005125(cytokine activity)	GO:0009624(response to nematode)//GO:0032634(interleukin-5 production)//GO:0032616(interleukin-13 production)//GO:0006954(inflammatory response)//GO:0007166(cell surface receptor signaling pathway)//GO:0009620(response to fungus)//GO:0030222(eosinophil differentiation)//GO:0045944(positive regulation of transcription from RNA polymerase II promoter)
ENSSSCG00000014690	6.18013	8.61186	221.027	5.77136e-11	6.26729e-09	up	12799	15612	11475	92	228	9.99339	10.2022	9.80143	3.33338	4.18071		protein_coding
ENSSSCG00000033171	6.18004	-0.982741	6.85019	0.0184861	0.0391773	up	10	9	7	0	0	-0.294746	-0.518793	-0.828393	-5.73104	-5.73104	MAPK11	protein_coding
ENSSSCG00000048323	6.17614	0.448047	14.1027	0.00168383	0.00491429	up	6	9	11	0	0	-1.00967	-0.518793	-0.193963	-5.73104	-5.73104		protein_coding
ENSSSCG00000017172	6.17535	-1.00661	7.61474	0.0137978	0.0304109	up	7	10	9	0	0	-0.79511	-0.370687	-0.476581	-5.73104	-5.73104	ST6GALNAC1	protein_coding	100622490	-	Ensembl:ENSSSCG00000017172	ST6 (alpha-N-acetyl-neuraminyl-2,3-beta-galactosyl-1,3)-N-acetylgalactosaminide alpha-2,6-sialyltransferase 1	ssc00512(Mucin type O-Glycan biosynthesis)//	GO:0016021(integral component of membrane)//GO:0005794(Golgi apparatus)	GO:0001665(alpha-N-acetylgalactosaminide alpha-2,6-sialyltransferase activity)	GO:0001574(ganglioside biosynthetic process)//GO:0018279(protein N-linked glycosylation via asparagine)//GO:0009312(oligosaccharide biosynthetic process)//GO:0009311(oligosaccharide metabolic process)//GO:0097503(sialylation)
ENSSSCG00000028331	6.17455	-0.829429	9.09214	0.00809227	0.0191381	up	5	9	12	0	0	-1.26181	-0.518793	-0.0710236	-5.73104	-5.73104	IL1R2	protein_coding	100628112	-	Ensembl:ENSSSCG00000028331	interleukin 1 receptor, type II	ssc04010(MAPK signaling pathway)//ssc04060(Cytokine-cytokine receptor interaction)//ssc04640(Hematopoietic cell lineage)//ssc05146(Amoebiasis)//ssc05166(HTLV-I infection)//ssc05202(Transcriptional misregulation in cancer)	GO:0016021(integral component of membrane)	GO:0004910(interleukin-1, Type II, blocking receptor activity)	GO:0019221(cytokine-mediated signaling pathway)
ENSSSCG00000035307	6.1745	-1.20379	7.53591	0.0142124	0.0312075	up	10	13	3	0	0	-0.294746	-0.000302933	-1.98787	-5.73104	-5.73104		protein_coding
ENSSSCG00000046822	6.15542	8.67989	400.831	2.14953e-13	2.68032e-10	up	13137	16652	12064	126	207	10.031	10.2953	9.87365	3.78637	4.04146	C10orf62	protein_coding
ENSSSCG00000013937	6.14649	7.72677	511.301	2.82592e-14	2.10852e-10	up	6620	8667	6283	70	101	9.04228	9.35319	8.93249	2.93995	3.00791	TSSK6	protein_coding	100518240	-	Ensembl:ENSSSCG00000013937	testis-specific serine kinase 6		GO:0005634(nucleus)//GO:0005737(cytoplasm)	GO:0005524(ATP binding)//GO:0004674(protein serine/threonine kinase activity)//GO:0000287(magnesium ion binding)	GO:0006468(protein phosphorylation)//GO:0035092(sperm chromatin condensation)//GO:0035556(intracellular signal transduction)
ENSSSCG00000016473	6.13663	-1.00199	7.63257	0.0137059	0.0302285	up	11	1	13	0	0	-0.160274	-3.40682	0.0422572	-5.73104	-5.73104	EPHB6	protein_coding	100511727	-	Ensembl:ENSSSCG00000016473	EPH receptor B6	ssc04360(Axon guidance)	GO:0016021(integral component of membrane)	GO:0005003(ephrin receptor activity)//GO:0005524(ATP binding)	GO:0006468(protein phosphorylation)//GO:0048013(ephrin receptor signaling pathway)
ENSSSCG00000025597	6.13662	-1.23309	6.96446	0.0176815	0.0377288	up	12	2	11	0	0	-0.0372751	-2.55856	-0.193963	-5.73104	-5.73104		protein_coding
ENSSSCG00000007010	6.13626	-0.851078	7.83723	0.0126999	0.0283413	up	17	6	2	0	0	0.457004	-1.08443	-2.51994	-5.73104	-5.73104	ZMAT4	protein_coding	100521589	-	-	zinc finger, matrin-type 4		GO:0005622(intracellular)	GO:0003723(RNA binding)//GO:0008270(zinc ion binding)//GO:0002039(p53 binding)	GO:0072332(intrinsic apoptotic signaling pathway by p53 class mediator)
ENSSSCG00000024584	6.13071	7.36764	202.206	1.14184e-10	1.03549e-08	up	5269	6680	4900	35	105	8.713	8.97752	8.57383	1.94348	3.06382	SPEM2	protein_coding
ENSSSCG00000035584	6.1284	0.522588	13.3756	0.00207479	0.00588236	up	10	5	10	0	0	-0.294746	-1.33599	-0.328363	-5.73104	-5.73104	GABRG3	protein_coding	100625298	-	-	gamma-aminobutyric acid (GABA) A receptor, gamma 3
ENSSSCG00000022726	6.12647	0.0689473	13.7514	0.00186123	0.00536221	up	10	7	8	0	0	-0.294746	-0.870287	-0.64179	-5.73104	-5.73104	RHOD	protein_coding	100625773	-	Ensembl:ENSSSCG00000022726	ras homolog family member D	ssc04360(Axon guidance)	GO:0005622(intracellular)//GO:0016020(membrane)	GO:0019901(protein kinase binding)//GO:0005525(GTP binding)	GO:0048041(focal adhesion assembly)//GO:0006605(protein targeting)//GO:0007264(small GTPase mediated signal transduction)//GO:0030032(lamellipodium assembly)//GO:0051017(actin filament bundle assembly)//GO:2000249(regulation of actin cytoskeleton reorganization)//GO:0030335(positive regulation of cell migration)//GO:0051893(regulation of focal adhesion assembly)//GO:0045785(positive regulation of…
ENSSSCG00000011947	6.12503	-0.810673	8.88563	0.00869888	0.0203579	up	12	10	3	0	0	-0.0372751	-0.370687	-1.98787	-5.73104	-5.73104	ZPLD1	protein_coding	100153011	-	-	zona pellucida-like domain containing 1		GO:0016021(integral component of membrane)
ENSSSCG00000032766	6.12133	-0.829027	8.43223	0.0102209	0.0234495	up	5	7	13	0	0	-1.26181	-0.870287	0.0422572	-5.73104	-5.73104		protein_coding
ENSSSCG00000007673	6.11716	-0.878028	7.58131	0.0139719	0.0307403	up	10	14	1	0	0	-0.294746	0.10467	-3.37201	-5.73104	-5.73104	EPO	protein_coding	397249	-	Ensembl:ENSSSCG00000007673	erythropoietin	ssc04060(Cytokine-cytokine receptor interaction)//ssc04066(HIF-1 signaling pathway)//ssc04151(PI3K-Akt signaling pathway)//ssc04630(Jak-STAT signaling pathway)//ssc04640(Hematopoietic cell lineage)	GO:0005615(extracellular space)//GO:0009986(cell surface)	GO:0005128(erythropoietin receptor binding)//GO:0030295(protein kinase activator activity)//GO:0005179(hormone activity)	GO:0042523(positive regulation of tyrosine phosphorylation of Stat5 protein)//GO:0008284(positive regulation of cell proliferation)//GO:0046579(positive regulation of Ras protein signal transduction)//GO:0032147(activation of protein kinase activity)//GO:0001666(response to hypoxia)//GO:1902219(negative regulation of intrinsic apoptotic signaling pathway in response to osmotic stress)//GO:0010523…
ENSSSCG00000017942	6.11569	-1.36567	7.03518	0.0186983	0.0395892	up	4	10	11	0	0	-1.56754	-0.370687	-0.193963	-5.73104	-5.73104		protein_coding
ENSSSCG00000046436	6.11081	-1.00497	6.60226	0.0203799	0.042728	up	7	16	2	0	0	-0.79511	0.294154	-2.51994	-5.73104	-5.73104		protein_coding
ENSSSCG00000024787	6.10926	7.42355	206.651	9.66866e-11	9.22185e-09	up	5838	6743	4858	42	104	8.86093	8.99106	8.56141	2.20534	3.05004	BPIFA3	protein_coding	100155470	-	Ensembl:ENSSSCG00000024787	BPI fold containing family A, member 3			GO:0008289(lipid binding)
ENSSSCG00000039169	6.10227	-1.11912	7.22889	0.0159685	0.0345466	up	1	17	7	0	0	-3.34423	0.380314	-0.828393	-5.73104	-5.73104	CER1	protein_coding	102164443	-	-	cerberus 1, DAN family BMP antagonist	ssc04310(Wnt signaling pathway)
ENSSSCG00000002494	6.09569	8.00479	326.411	1.53663e-12	6.81272e-10	up	8225	9966	7495	55	165	9.35546	9.55467	9.18695	2.59299	3.71471	CLMN	protein_coding	100511700	-	Ensembl:ENSSSCG00000002494	calmin (calponin-like, transmembrane)		GO:0016021(integral component of membrane)//GO:0005737(cytoplasm)	GO:0003779(actin binding)	GO:0031175(neuron projection development)//GO:0008285(negative regulation of cell proliferation)
ENSSSCG00000051135	6.08414	5.34381	224.622	4.35237e-11	5.18495e-09	up	1300	1659	1158	5	30	6.69418	6.96815	6.49292	-0.822113	1.26456		protein_coding
ENSSSCG00000024288	6.08075	-0.135099	9.28169	0.00757748	0.0180792	up	14	1	9	0	0	0.18113	-3.40682	-0.476581	-5.73104	-5.73104	STUM	protein_coding
ENSSSCG00000016179	6.07976	9.22525	277.295	7.5558e-12	1.64776e-09	up	20001	22829	18039	131	401	10.6374	10.7504	10.454	3.84244	4.99463	TNP1	protein_coding	100513764	STP-1|TP-1	Ensembl:ENSSSCG00000016179	transition protein 1 (during histone to protamine replacement)		GO:0005634(nucleus)//GO:0000786(nucleosome)//GO:0001673(male germ cell nucleus)	GO:0003677(DNA binding)	GO:0006337(nucleosome disassembly)//GO:0006338(chromatin remodeling)//GO:0007286(spermatid development)//GO:0000012(single strand break repair)//GO:0007290(spermatid nucleus elongation)//GO:0007275(multicellular organism development)//GO:0045892(negative regulation of transcription, DNA-templated)//GO:0030317(sperm motility)//GO:0006342(chromatin silencing)//GO:0019953(sexual reproduction)
ENSSSCG00000044336	6.0761	-1.0012	6.19378	0.024015	0.0492065	up	16	7	1	0	0	0.370777	-0.870287	-3.37201	-5.73104	-5.73104		protein_coding
ENSSSCG00000014122	6.07573	5.20778	164.747	5.4003e-10	2.81309e-08	up	1284	1551	920	5	27	6.67631	6.87105	6.16107	-0.822113	1.11381	SPZ1	protein_coding	100624840	-	Ensembl:ENSSSCG00000014122	spermatogenic leucine zipper 1		GO:0005634(nucleus)	GO:0003700(transcription factor activity, sequence-specific DNA binding)	GO:0006355(regulation of transcription, DNA-templated)
ENSSSCG00000043490	6.07383	-0.743658	9.57792	0.00684565	0.0165448	up	13	6	5	0	0	0.0760565	-1.08443	-1.29466	-5.73104	-5.73104		protein_coding
ENSSSCG00000017359	6.06853	5.49857	348.051	6.9141e-13	4.44978e-10	up	1355	1767	1404	13	25	6.75395	7.05912	6.77077	0.52654	1.00379	RUNDC3A	protein_coding	100511099	-	Ensembl:ENSSSCG00000017359	RUN domain containing 3A
ENSSSCG00000029949	6.06595	0.785051	26.4838	7.68823e-05	0.000349881	up	46	65	31	0	1	1.88057	2.29973	1.28062	-5.73104	-3.3469	CD248	protein_coding	100523587	-	Ensembl:ENSSSCG00000029949|Vega:OTTSUSG00000002294	CD248 molecule, endosialin		GO:0016021(integral component of membrane)//GO:0070062(extracellular exosome)//GO:0005737(cytoplasm)	GO:0050840(extracellular matrix binding)//GO:0005509(calcium ion binding)	GO:0048535(lymph node development)//GO:0008284(positive regulation of cell proliferation)//GO:2000353(positive regulation of endothelial cell apoptotic process)//GO:0060033(anatomical structure regression)//GO:0016477(cell migration)
ENSSSCG00000015522	6.06517	-0.394836	10.4595	0.00510017	0.0128105	up	8	8	8	0	0	-0.608368	-0.683862	-0.64179	-5.73104	-5.73104	ANGPTL1	protein_coding	100126165	-	Ensembl:ENSSSCG00000015522	angiopoietin-like 1		GO:0070062(extracellular exosome)//GO:0005615(extracellular space)	GO:0005102(receptor binding)	GO:0007169(transmembrane receptor protein tyrosine kinase signaling pathway)
ENSSSCG00000009239	6.0632	-0.74397	9.13692	0.00796717	0.0188803	up	10	11	3	0	0	-0.294746	-0.23638	-1.98787	-5.73104	-5.73104		protein_coding
ENSSSCG00000034220	6.06248	-1.40086	7.02988	0.018735	0.0396628	up	7	9	8	0	0	-0.79511	-0.518793	-0.64179	-5.73104	-5.73104		protein_coding
ENSSSCG00000006056	6.06027	8.75113	226.342	4.80685e-11	5.48009e-09	up	14120	16978	12768	94	294	10.1351	10.3232	9.95547	3.36435	4.54715	ODF1	protein_coding	397489	ODFP	Ensembl:ENSSSCG00000006056	outer dense fiber of sperm tails 1				GO:0007275(multicellular organism development)//GO:0007283(spermatogenesis)//GO:0030154(cell differentiation)
ENSSSCG00000017537	6.05917	-1.3663	7.07327	0.0169524	0.0363558	up	8	12	4	0	0	-0.608368	-0.113518	-1.60002	-5.73104	-5.73104	HOXB8	protein_coding	100627661	-	-	homeobox B8		GO:0005634(nucleus)	GO:0043565(sequence-specific DNA binding)//GO:0003700(transcription factor activity, sequence-specific DNA binding)	GO:0007625(grooming behavior)//GO:0021516(dorsal spinal cord development)//GO:0019233(sensory perception of pain)//GO:0006351(transcription, DNA-templated)//GO:0045638(negative regulation of myeloid cell differentiation)//GO:0009952(anterior/posterior pattern specification)//GO:0007275(multicellular organism development)//GO:0008344(adult locomotory behavior)//GO:0048704(embryonic skeletal system…
ENSSSCG00000050678	6.04771	7.75889	146.819	2.90977e-09	9.64333e-08	up	7318	8488	6219	26	175	9.1869	9.32308	8.91772	1.51708	3.79948	C12orf54	protein_coding
ENSSSCG00000016269	6.04528	7.00157	444.266	9.13733e-14	2.10852e-10	up	4100	5168	3758	44	67	8.35111	8.60729	8.19104	2.27219	2.4175		protein_coding
ENSSSCG00000001879	6.03762	2.86545	70.6152	2.36303e-07	3.12452e-06	up	237	233	245	1	5	4.2398	4.13756	4.25326	-2.96371	-1.26495	ODF3L1	protein_coding	100155878	-	Ensembl:ENSSSCG00000001879	outer dense fiber of sperm tails 3-like 1
ENSSSCG00000014634	6.03287	4.55281	249.026	1.06979e-11	2.01352e-09	up	705	875	794	10	10	5.81158	6.04538	5.94863	0.153674	-0.297966	C11orf42	protein_coding
ENSSSCG00000008985	6.02179	-0.0583397	7.55725	0.01422	0.0312173	up	14	0	9	0	0	0.18113	-5.73104	-0.476581	-5.73104	-5.73104	SOWAHB	protein_coding	100523320	-	Ensembl:ENSSSCG00000008985	sosondowah ankyrin repeat domain family member B
ENSSSCG00000017307	6.02051	-1.2982	5.58173	0.0309263	0.0612904	up	12	1	10	0	0	-0.0372751	-3.40682	-0.328363	-5.73104	-5.73104	MYL4	protein_coding	100516998	-	Ensembl:ENSSSCG00000017307	myosin, light chain 4, alkali; atrial, embryonic	ssc04260(Cardiac muscle contraction)//ssc04261(Adrenergic signaling in cardiomyocytes)	GO:0031672(A band)	GO:0003785(actin monomer binding)//GO:0051015(actin filament binding)//GO:0005509(calcium ion binding)	GO:0002026(regulation of the force of heart contraction)//GO:0032781(positive regulation of ATPase activity)//GO:0060048(cardiac muscle contraction)
ENSSSCG00000033363	6.01575	-1.17745	6.43492	0.0217837	0.0452432	up	12	4	7	0	0	-0.0372751	-1.64088	-0.828393	-5.73104	-5.73104		protein_coding
ENSSSCG00000033490	6.01497	0.745332	34.8762	1.6186e-05	9.51744e-05	up	37	56	44	0	1	1.56826	2.0856	1.78254	-5.73104	-3.3469		protein_coding
ENSSSCG00000012049	6.01454	-0.885025	7.70766	0.0133266	0.0295257	up	10	3	10	0	0	-0.294746	-2.02795	-0.328363	-5.73104	-5.73104		protein_coding
ENSSSCG00000039238	6.01451	7.54799	289.471	4.75945e-12	1.36401e-09	up	6555	7273	5223	44	128	9.02805	9.10022	8.66593	2.27219	3.34899	CABS1	protein_coding
ENSSSCG00000002730	6.00912	-0.859914	9.13613	0.00796936	0.0188832	up	8	5	10	0	0	-0.608368	-1.33599	-0.328363	-5.73104	-5.73104	CALB2	protein_coding	100127479	-	Ensembl:ENSSSCG00000002730	calbindin 2		GO:0043005(neuron projection)//GO:0045202(synapse)//GO:0005634(nucleus)//GO:0005921(gap junction)//GO:0005829(cytosol)	GO:0005509(calcium ion binding)	GO:0051480(regulation of cytosolic calcium ion concentration)
ENSSSCG00000012648	6.00646	4.95817	216.864	4.65218e-11	5.40763e-09	up	1028	1205	926	6	22	6.35557	6.50695	6.17044	-0.567104	0.821207	ACTRT1	protein_coding
ENSSSCG00000002919	6.00645	-1.03442	7.98824	0.0120114	0.0269622	up	7	6	10	0	0	-0.79511	-1.08443	-0.328363	-5.73104	-5.73104	TYROBP	protein_coding	397405	-	Ensembl:ENSSSCG00000002919	TYRO protein tyrosine kinase binding protein	ssc04380(Osteoclast differentiation)//ssc04650(Natural killer cell mediated cytotoxicity)	GO:0016021(integral component of membrane)//GO:0009986(cell surface)	GO:0005102(receptor binding)//GO:0042802(identical protein binding)	GO:0002281(macrophage activation involved in immune response)//GO:0007229(integrin-mediated signaling pathway)//GO:0002283(neutrophil activation involved in immune response)//GO:2001204(regulation of osteoclast development)
ENSSSCG00000028112	6.00455	0.21305	12.5774	0.00262667	0.00719349	up	8	8	7	0	0	-0.608368	-0.683862	-0.828393	-5.73104	-5.73104	CLIC6	protein_coding	100622868	-	Ensembl:ENSSSCG00000028112	chloride intracellular channel 6		GO:0034707(chloride channel complex)//GO:0070062(extracellular exosome)//GO:0005737(cytoplasm)//GO:0005634(nucleus)	GO:0050780(dopamine receptor binding)//GO:0005244(voltage-gated ion channel activity)//GO:0005254(chloride channel activity)//GO:0004364(glutathione transferase activity)	GO:1902476(chloride transmembrane transport)//GO:0034765(regulation of ion transmembrane transport)//GO:0006749(glutathione metabolic process)
ENSSSCG00000026600	6.00273	-1.26806	6.62061	0.0202323	0.0424723	up	4	6	13	0	0	-1.56754	-1.08443	0.0422572	-5.73104	-5.73104	KLHL30	protein_coding	100623077	-	-	kelch-like family member 30		GO:0031463(Cul3-RING ubiquitin ligase complex)	GO:0004842(ubiquitin-protein transferase activity)	GO:0016567(protein ubiquitination)
ENSSSCG00000029501	5.99967	-1.29941	5.76673	0.0286112	0.0573	up	9	12	2	0	0	-0.443051	-0.113518	-2.51994	-5.73104	-5.73104	PLA2G1B	protein_coding	445525	PLA2|sPLA(2)-IB	Ensembl:ENSSSCG00000029501	phospholipase A2, group IB (pancreas)	ssc00564(Glycerophospholipid metabolism)//ssc00565(Ether lipid metabolism)//ssc00590(Arachidonic acid metabolism)//ssc00591(Linoleic acid metabolism)//ssc00592(alpha-Linolenic acid metabolism)//	GO:0005622(intracellular)//GO:0005576(extracellular region)//GO:0005615(extracellular space)//GO:0009986(cell surface)	GO:0005102(receptor binding)//GO:0004623(phospholipase A2 activity)//GO:0032052(bile acid binding)//GO:0005509(calcium ion binding)//GO:0047498(calcium-dependent phospholipase A2 activity)	GO:0006644(phospholipid metabolic process)//GO:0019731(antibacterial humoral response)//GO:0046470(phosphatidylcholine metabolic process)//GO:0006633(fatty acid biosynthetic process)//GO:0050482(arachidonic acid secretion)//GO:0002227(innate immune response in mucosa)//GO:0019370(leukotriene biosynthetic process)//GO:0000187(activation of MAPK activity)//GO:0016042(lipid catabolic process)//GO:00…
ENSSSCG00000010800	5.99956	-1.40296	6.92743	0.0179378	0.0382224	up	4	8	11	0	0	-1.56754	-0.683862	-0.193963	-5.73104	-5.73104	B3GALT2	protein_coding	100525885	-	-	UDP-Gal:betaGlcNAc beta 1,3-galactosyltransferase, polypeptide 2	ssc00601(Glycosphingolipid biosynthesis - lacto and neolacto series)//	GO:0016021(integral component of membrane)//GO:0005794(Golgi apparatus)	GO:0008499(UDP-galactose:beta-N-acetylglucosamine beta-1,3-galactosyltransferase activity)	GO:0009312(oligosaccharide biosynthetic process)//GO:0006486(protein glycosylation)
ENSSSCG00000006465	5.99641	-1.40251	6.88323	0.0182492	0.038766	up	4	10	9	0	0	-1.56754	-0.370687	-0.476581	-5.73104	-5.73104	INSRR	protein_coding	100155702	-	Ensembl:ENSSSCG00000006465	insulin receptor-related receptor	ssc04810(Regulation of actin cytoskeleton)//ssc05215(Prostate cancer)	GO:0005887(integral component of plasma membrane)//GO:0043235(receptor complex)	GO:0005524(ATP binding)//GO:0043548(phosphatidylinositol 3-kinase binding)//GO:0043560(insulin receptor substrate binding)//GO:0004714(transmembrane receptor protein tyrosine kinase activity)	GO:0007169(transmembrane receptor protein tyrosine kinase signaling pathway)//GO:0031532(actin cytoskeleton reorganization)//GO:0018108(peptidyl-tyrosine phosphorylation)//GO:0071469(cellular response to alkaline pH)//GO:0030238(male sex determination)//GO:0046777(protein autophosphorylation)
ENSSSCG00000012481	5.99138	7.99504	469.669	5.74712e-14	2.10852e-10	up	8173	10017	7572	113	109	9.34631	9.56203	9.2017	3.6295	3.11764	TSPAN6	protein_coding	100157741	-	Ensembl:ENSSSCG00000012481|Vega:OTTSUSG00000004709	tetraspanin 6		GO:0016021(integral component of membrane)//GO:0005887(integral component of plasma membrane)		GO:0007166(cell surface receptor signaling pathway)
ENSSSCG00000005847	5.98356	0.557925	27.8788	5.81322e-05	0.000276273	up	35	59	40	0	1	1.48861	2.16056	1.64583	-5.73104	-3.3469		protein_coding
ENSSSCG00000039604	5.98213	3.73429	163.049	3.17815e-10	1.90412e-08	up	455	478	407	1	11	5.18009	5.17345	4.98494	-2.96371	-0.163501		protein_coding
ENSSSCG00000008565	5.96918	1.87111	51.709	1.3946e-06	1.29192e-05	up	129	113	113	1	2	3.36349	3.09519	3.13846	-2.96371	-2.49215	FAM166C	protein_coding
ENSSSCG00000017055	5.95369	-1.23644	5.02582	0.0392847	0.0753588	up	15	6	1	0	0	0.279068	-1.08443	-3.37201	-5.73104	-5.73104		protein_coding
ENSSSCG00000041469	5.95113	-0.9288	8.22023	0.0110349	0.0250501	up	12	5	5	0	0	-0.0372751	-1.33599	-1.29466	-5.73104	-5.73104		protein_coding
ENSSSCG00000037351	5.94851	-0.770941	8.8963	0.00866628	0.0202959	up	10	5	7	0	0	-0.294746	-1.33599	-0.828393	-5.73104	-5.73104		protein_coding
ENSSSCG00000031003	5.94797	-1.4742	6.44368	0.0233724	0.0481071	up	8	4	10	0	0	-0.608368	-1.64088	-0.328363	-5.73104	-5.73104		protein_coding
ENSSSCG00000003650	5.94363	-0.931385	7.33421	0.0153396	0.033345	up	11	9	2	0	0	-0.160274	-0.518793	-2.51994	-5.73104	-5.73104	GJA9	protein_coding	100626636	-	-	gap junction protein, alpha 9, 59kDa		GO:0016021(integral component of membrane)//GO:0005922(connexon complex)		GO:0007154(cell communication)
ENSSSCG00000044155	5.9417	-0.760097	6.05149	0.0254706	0.0517795	up	7	7	8	0	0	-0.79511	-0.870287	-0.64179	-5.73104	-5.73104		protein_coding
ENSSSCG00000043958	5.94042	-1.47523	6.57468	0.02223	0.0460264	up	6	7	9	0	0	-1.00967	-0.870287	-0.476581	-5.73104	-5.73104		protein_coding
ENSSSCG00000010431	5.93807	-0.546381	8.21434	0.0110586	0.0250886	up	9	11	2	0	0	-0.443051	-0.23638	-2.51994	-5.73104	-5.73104	A1CF	protein_coding	100155074	-	Ensembl:ENSSSCG00000010431	APOBEC1 complementation factor		GO:0005654(nucleoplasm)	GO:0000166(nucleotide binding)//GO:0003676(nucleic acid binding)	GO:0016556(mRNA modification)//GO:0010609(mRNA localization resulting in posttranscriptional regulation of gene expression)
ENSSSCG00000032356	5.93652	-1.43888	6.52817	0.0209883	0.0438514	up	8	11	3	0	0	-0.608368	-0.23638	-1.98787	-5.73104	-5.73104		protein_coding
ENSSSCG00000021082	5.93637	0.242782	12.2838	0.00287006	0.0077652	up	7	11	4	0	0	-0.79511	-0.23638	-1.60002	-5.73104	-5.73104	NRG2	protein_coding
ENSSSCG00000040321	5.93574	-0.960404	6.54069	0.020884	0.0436519	up	6	10	6	0	0	-1.00967	-0.370687	-1.04277	-5.73104	-5.73104		protein_coding
ENSSSCG00000004968	5.93548	7.73592	286.808	5.0737e-12	1.36791e-09	up	6937	8626	5931	64	138	9.10976	9.34635	8.84931	2.811	3.45732	PAQR5	protein_coding	100521597	-	Ensembl:ENSSSCG00000004968	progestin and adipoQ receptor family member V		GO:0005886(plasma membrane)//GO:0016021(integral component of membrane)	GO:0003707(steroid hormone receptor activity)//GO:0005496(steroid binding)	GO:0043401(steroid hormone mediated signaling pathway)//GO:0048545(response to steroid hormone)
ENSSSCG00000017417	5.9311	-0.814203	7.61262	0.0138088	0.0304284	up	1	9	12	0	0	-3.34423	-0.518793	-0.0710236	-5.73104	-5.73104	C17orf113	protein_coding
ENSSSCG00000015100	5.93099	-1.33794	5.92228	0.0268253	0.054189	up	5	12	5	0	0	-1.26181	-0.113518	-1.29466	-5.73104	-5.73104	UPK2	protein_coding	397075	UP2|UPII	Ensembl:ENSSSCG00000015100	uroplakin 2		GO:0030176(integral component of endoplasmic reticulum membrane)//GO:0070062(extracellular exosome)//GO:0016324(apical plasma membrane)		GO:0061024(membrane organization)//GO:0030855(epithelial cell differentiation)
ENSSSCG00000028104	5.92194	-1.47776	5.89989	0.0289057	0.0578086	up	2	15	5	0	0	-2.4892	0.202521	-1.29466	-5.73104	-5.73104	HOXC11	protein_coding	100628033	-	-	homeobox C11
ENSSSCG00000022794	5.92159	-0.90796	7.1598	0.0163971	0.0353357	up	1	15	6	0	0	-3.34423	0.202521	-1.04277	-5.73104	-5.73104		protein_coding
ENSSSCG00000041467	5.9209	0.577046	25.6517	9.12395e-05	0.000403631	up	57	27	43	0	1	2.18848	1.03999	1.74956	-5.73104	-3.3469	CCDC194	protein_coding
ENSSSCG00000045547	5.91619	0.466536	26.6437	0.000109484	0.000470859	up	40	33	54	0	1	1.68005	1.32709	2.07654	-5.73104	-3.3469		protein_coding
ENSSSCG00000050151	5.89379	1.3353	38.5828	8.84922e-06	5.76345e-05	up	80	73	85	2	0	2.6758	2.46658	2.72869	-2.07375	-5.73104		protein_coding
ENSSSCG00000039316	5.88926	9.52664	311.424	1.81215e-12	7.69237e-10	up	24162	29005	21815	219	518	10.9101	11.0959	10.7282	4.58304	5.36379	GSG1	protein_coding
ENSSSCG00000016977	5.88895	5.53075	176.993	3.14412e-10	1.89524e-08	up	1436	1883	1381	7	39	6.83769	7.15084	6.74695	-0.350472	1.64046		protein_coding
ENSSSCG00000008834	5.88436	7.81288	428.749	1.22845e-13	2.10852e-10	up	7855	8576	6379	83	136	9.28906	9.33796	8.95436	3.18515	3.43629	SPATA18	protein_coding	100415808	MIEAP	Ensembl:ENSSSCG00000008834	spermatogenesis associated 18		GO:0043231(intracellular membrane-bounded organelle)//GO:0005741(mitochondrial outer membrane)//GO:0005737(cytoplasm)		GO:0033554(cellular response to stress)//GO:0035694(mitochondrial protein catabolic process)//GO:0035695(mitophagy by induced vacuole formation)//GO:0006974(cellular response to DNA damage stimulus)
ENSSSCG00000034841	5.88377	1.18697	38.4222	9.0483e-06	5.8633e-05	up	44	45	36	0	1	1.81678	1.77166	1.49479	-5.73104	-3.3469	RGS19	protein_coding
ENSSSCG00000048864	5.88251	-1.47552	6.1819	0.0241218	0.0493921	up	12	7	2	0	0	-0.0372751	-0.870287	-2.51994	-5.73104	-5.73104		protein_coding
ENSSSCG00000010271	5.88147	-0.933779	7.53872	0.0141974	0.031178	up	9	5	7	0	0	-0.443051	-1.33599	-0.828393	-5.73104	-5.73104	PRF1	protein_coding	396595	-	Ensembl:ENSSSCG00000010271	perforin 1 (pore forming protein)	ssc04210(Apoptosis)//ssc04650(Natural killer cell mediated cytotoxicity)//ssc04940(Type I diabetes mellitus)//ssc05320(Autoimmune thyroid disease)//ssc05330(Allograft rejection)//ssc05332(Graft-versus-host disease)//ssc05416(Viral myocarditis)	GO:0016021(integral component of membrane)//GO:0044194(cytolytic granule)//GO:0016023(cytoplasmic, membrane-bounded vesicle)	GO:0005509(calcium ion binding)//GO:0022829(wide pore channel activity)	GO:0019835(cytolysis)//GO:0051260(protein homooligomerization)//GO:0001771(immunological synapse formation)//GO:0051607(defense response to virus)//GO:0055085(transmembrane transport)//GO:0002418(immune response to tumor cell)//GO:0002357(defense response to tumor cell)
ENSSSCG00000006011	5.87919	0.808263	31.8713	2.73832e-05	0.000147575	up	35	63	27	0	1	1.48861	2.25481	1.08296	-5.73104	-3.3469	SLC30A8	protein_coding	100155672	-	Ensembl:ENSSSCG00000006011|Vega:OTTSUSG00000000679	solute carrier family 30 (zinc transporter), member 8		GO:0005886(plasma membrane)//GO:0016021(integral component of membrane)//GO:0016023(cytoplasmic, membrane-bounded vesicle)//GO:0030141(secretory granule)	GO:0008324(cation transmembrane transporter activity)//GO:0005385(zinc ion transmembrane transporter activity)//GO:0042803(protein homodimerization activity)	GO:0030073(insulin secretion)//GO:0009749(response to glucose)//GO:0032119(sequestering of zinc ion)//GO:0010043(response to zinc ion)//GO:0098655(cation transmembrane transport)//GO:0061088(regulation of sequestering of zinc ion)//GO:0071577(zinc II ion transmembrane transport)
ENSSSCG00000017283	5.87828	-1.09372	6.49812	0.0212409	0.0443003	up	9	7	5	0	0	-0.443051	-0.870287	-1.29466	-5.73104	-5.73104	CD79B	protein_coding	100511898	-	Ensembl:ENSSSCG00000017283|Vega:OTTSUSG00000001786	CD79b molecule, immunoglobulin-associated beta	ssc04662(B cell receptor signaling pathway)	GO:0009897(external side of plasma membrane)//GO:0070062(extracellular exosome)//GO:0005794(Golgi apparatus)//GO:0016021(integral component of membrane)//GO:0019815(B cell receptor complex)//GO:0005654(nucleoplasm)	GO:0004888(transmembrane signaling receptor activity)	GO:0007166(cell surface receptor signaling pathway)//GO:0050853(B cell receptor signaling pathway)
ENSSSCG00000035409	5.87289	-1.47723	6.6203	0.0202348	0.0424723	up	5	7	9	0	0	-1.26181	-0.870287	-0.476581	-5.73104	-5.73104		protein_coding
ENSSSCG00000037471	5.87086	6.74992	178.295	3.76914e-10	2.17336e-08	up	3273	4156	3495	15	96	8.02612	8.2929	8.08637	0.730475	2.93484		protein_coding
ENSSSCG00000005452	5.86952	-1.36925	6.47788	0.021413	0.044594	up	5	9	7	0	0	-1.26181	-0.518793	-0.828393	-5.73104	-5.73104	C9orf152	protein_coding
ENSSSCG00000002286	5.86695	7.30332	338.386	9.11095e-13	4.90594e-10	up	5450	5973	4573	52	105	8.76172	8.81613	8.4742	2.51233	3.06382	FAM71D	protein_coding	100152251	-	-	family with sequence similarity 71, member D		GO:0005654(nucleoplasm)//GO:0005634(nucleus)//GO:0005737(cytoplasm)
ENSSSCG00000012381	5.86695	-1.23918	5.10188	0.0379991	0.0731706	up	8	13	0	0	0	-0.608368	-0.000302933	-5.73104	-5.73104	-5.73104	DGAT2L6	protein_coding	100153826	-	Ensembl:ENSSSCG00000012381	diacylglycerol O-acyltransferase 2-like 6			GO:0016747(transferase activity, transferring acyl groups other than amino-acyl groups)	GO:0008152(metabolic process)
ENSSSCG00000003145	5.86592	-0.858097	5.62456	0.0303983	0.0603881	up	7	13	1	0	0	-0.79511	-0.000302933	-3.37201	-5.73104	-5.73104	FUT2	protein_coding	397139	-	Ensembl:ENSSSCG00000003145	fucosyltransferase 2 (secretor status included)	ssc00601(Glycosphingolipid biosynthesis - lacto and neolacto series)//ssc00603(Glycosphingolipid biosynthesis - globo series)//	GO:0016021(integral component of membrane)//GO:0070062(extracellular exosome)//GO:0032580(Golgi cisterna membrane)	GO:0008107(galactoside 2-alpha-L-fucosyltransferase activity)	GO:0036065(fucosylation)//GO:0006486(protein glycosylation)
ENSSSCG00000017810	5.86389	6.18265	290.789	3.91199e-12	1.23886e-09	up	2306	2815	2139	28	42	7.52094	7.73088	7.37808	1.62332	1.74675	TLCD3A	protein_coding
ENSSSCG00000010393	5.86131	4.99815	112.351	1.62213e-08	3.73708e-07	up	1019	1326	892	5	27	6.34289	6.64497	6.11649	-0.822113	1.11381		protein_coding
ENSSSCG00000012909	5.85298	-1.51686	5.24341	0.037752	0.0727439	up	3	17	1	0	0	-1.95599	0.380314	-3.37201	-5.73104	-5.73104	PTPRCAP	protein_coding	100511860	-	-	protein tyrosine phosphatase, receptor type, C-associated protein		GO:0005886(plasma membrane)//GO:0016021(integral component of membrane)		GO:0006952(defense response)
ENSSSCG00000009517	5.84002	0.565813	29.3993	4.32996e-05	0.000216726	up	44	53	24	0	1	1.81678	2.00653	0.914639	-5.73104	-3.3469	GPR183	protein_coding	100522635	-	-	G protein-coupled receptor 183		GO:0005886(plasma membrane)//GO:0016021(integral component of membrane)	GO:0008142(oxysterol binding)//GO:0004930(G-protein coupled receptor activity)	GO:0030890(positive regulation of B cell proliferation)//GO:0002312(B cell activation involved in immune response)//GO:0002313(mature B cell differentiation involved in immune response)//GO:0070374(positive regulation of ERK1 and ERK2 cascade)//GO:0006959(humoral immune response)//GO:0007186(G-protein coupled receptor signaling pathway)
ENSSSCG00000034219	5.82769	-1.1468	6.00818	0.0258941	0.0525333	up	15	1	4	0	0	0.279068	-3.40682	-1.60002	-5.73104	-5.73104		protein_coding
ENSSSCG00000001131	5.82505	-1.20887	6.32025	0.0228096	0.0470946	up	13	1	6	0	0	0.0760565	-3.40682	-1.04277	-5.73104	-5.73104	BTN2A2	protein_coding	100156935	-	-	butyrophilin, subfamily 2, member A2
ENSSSCG00000032770	5.82132	-1.51288	4.94559	0.0406479	0.0775897	up	15	5	0	0	0	0.279068	-1.33599	-5.73104	-5.73104	-5.73104		protein_coding
ENSSSCG00000017314	5.81872	6.04085	282.577	4.92768e-12	1.36401e-09	up	2095	2588	1980	17	51	7.38251	7.60959	7.26666	0.90912	2.02543	SPPL2C	protein_coding	100738284	-	Ensembl:ENSSSCG00000017314	signal peptide peptidase like 2C		GO:0071458(integral component of cytoplasmic side of endoplasmic reticulum membrane)//GO:0071556(integral component of lumenal side of endoplasmic reticulum membrane)	GO:0042803(protein homodimerization activity)//GO:0004190(aspartic-type endopeptidase activity)	GO:0006508(proteolysis)
ENSSSCG00000039678	5.81414	5.30993	243.314	1.63493e-11	2.69575e-09	up	1363	1516	1126	8	33	6.76244	6.83812	6.4525	-0.162162	1.40104	TMEM269	protein_coding
ENSSSCG00000040720	5.81243	-0.455453	9.24984	0.00766132	0.0182487	up	8	4	8	0	0	-0.608368	-1.64088	-0.64179	-5.73104	-5.73104	SLC26A9	protein_coding
ENSSSCG00000024911	5.81045	-1.00919	5.91057	0.0269552	0.0544095	up	10	7	3	0	0	-0.294746	-0.870287	-1.98787	-5.73104	-5.73104		protein_coding
ENSSSCG00000036796	5.8099	-1.51476	6.41261	0.021979	0.0455766	up	7	5	8	0	0	-0.79511	-1.33599	-0.64179	-5.73104	-5.73104	VWA7	protein_coding	100270817	C6orf27|NG37	-	von Willebrand factor A domain containing 7
ENSSSCG00000013842	5.80882	-1.24079	7.10953	0.0167171	0.0359323	up	10	8	2	0	0	-0.294746	-0.683862	-2.51994	-5.73104	-5.73104	CYP4F3	protein_coding
ENSSSCG00000048778	5.80711	-1.51469	5.75184	0.0287892	0.0575987	up	10	9	1	0	0	-0.294746	-0.518793	-3.37201	-5.73104	-5.73104		protein_coding
ENSSSCG00000047360	5.80568	-1.55382	5.80602	0.0300085	0.0597327	up	9	9	2	0	0	-0.443051	-0.518793	-2.51994	-5.73104	-5.73104		protein_coding
ENSSSCG00000050129	5.80529	-1.14915	7.6387	0.0136745	0.0301691	up	5	6	9	0	0	-1.26181	-1.08443	-0.476581	-5.73104	-5.73104		protein_coding
ENSSSCG00000040465	5.80164	-0.842367	7.25463	0.0158122	0.0342454	up	6	9	5	0	0	-1.00967	-0.518793	-1.29466	-5.73104	-5.73104	KLRK1	protein_coding	396737	NKG2D	Ensembl:ENSSSCG00000000641|Vega:OTTSUSG00000002382	killer cell lectin-like receptor subfamily K, member 1	ssc04650(Natural killer cell mediated cytotoxicity)//ssc05144(Malaria)	GO:0005886(plasma membrane)//GO:0009897(external side of plasma membrane)//GO:0016021(integral component of membrane)//GO:0009986(cell surface)	GO:0019900(kinase binding)//GO:0032394(MHC class Ib receptor activity)//GO:0030246(carbohydrate binding)//GO:0042288(MHC class I protein binding)//GO:0042803(protein homodimerization activity)	GO:0045087(innate immune response)//GO:2000502(negative regulation of natural killer cell chemotaxis)//GO:0045429(positive regulation of nitric oxide biosynthetic process)//GO:0002223(stimulatory C-type lectin receptor signaling pathway)//GO:0032729(positive regulation of interferon-gamma production)//GO:0050830(defense response to Gram-positive bacterium)//GO:0034260(negative regulation of GTPas…
ENSSSCG00000033716	5.79098	-1.20919	6.15047	0.0244319	0.049912	up	1	11	8	0	0	-3.34423	-0.23638	-0.64179	-5.73104	-5.73104		protein_coding
ENSSSCG00000022614	5.79077	-1.12424	7.24673	0.0158599	0.0343227	up	2	12	6	0	0	-2.4892	-0.113518	-1.04277	-5.73104	-5.73104	DQX1	protein_coding	100518366	-	-	DEAQ box RNA-dependent ATPase 1
ENSSSCG00000015291	5.78877	5.6738	149.97	1.35468e-09	5.43807e-08	up	1761	1991	1380	9	45	7.13199	7.23129	6.7459	0.00438162	1.84575	LEMD1	protein_coding	100625888	-	Ensembl:ENSSSCG00000015291	LEM domain containing 1		GO:0016021(integral component of membrane)
ENSSSCG00000024307	5.78252	7.89244	229.201	4.36373e-11	5.18495e-09	up	7117	9448	7590	55	205	9.14672	9.47766	9.20513	2.59299	4.02747	PRM2	protein_coding	397486	P2	Ensembl:ENSSSCG00000024307	protamine 2		GO:0005634(nucleus)//GO:0000786(nucleosome)	GO:0003677(DNA binding)	GO:0030261(chromosome condensation)//GO:0007275(multicellular organism development)//GO:0007283(spermatogenesis)//GO:0006997(nucleus organization)//GO:0007286(spermatid development)
ENSSSCG00000046524	5.78164	-1.55686	5.13257	0.0395359	0.0757671	up	1	16	3	0	0	-3.34423	0.294154	-1.98787	-5.73104	-5.73104	PRR9	protein_coding	100626502	-	-	proline rich 9
ENSSSCG00000046984	5.77938	3.95406	165.34	2.91104e-10	1.82625e-08	up	539	606	417	4	12	5.42439	5.5156	5.01994	-1.13209	-0.0405079		protein_coding
ENSSSCG00000016592	5.7729	6.82161	463.253	6.44609e-14	2.10852e-10	up	3667	4488	3324	52	65	8.19009	8.40377	8.01401	2.51233	2.37394	FSCN3	protein_coding	733598	-	Ensembl:ENSSSCG00000016592	fascin actin-bundling protein 3, testicular		GO:0005856(cytoskeleton)//GO:0005737(cytoplasm)	GO:0030674(protein binding, bridging)//GO:0051015(actin filament binding)	GO:0007015(actin filament organization)//GO:0007286(spermatid development)
ENSSSCG00000009685	5.76166	3.46328	173.402	1.93965e-10	1.39704e-08	up	370	379	349	7	4	4.88192	4.83883	4.76328	-0.350472	-1.57065		protein_coding
ENSSSCG00000012306	5.75965	9.57443	253.286	1.58692e-11	2.63839e-09	up	26251	28971	22227	198	653	11.0297	11.0942	10.7552	4.43773	5.69778	AKAP4	protein_coding	100513773	-	-	A kinase (PRKA) anchor protein 4		GO:0030018(Z disc)//GO:0097228(sperm principal piece)//GO:0048471(perinuclear region of cytoplasm)//GO:0035686(sperm fibrous sheath)//GO:0005634(nucleus)//GO:0005737(cytoplasm)	GO:0051018(protein kinase A binding)	GO:0010738(regulation of protein kinase A signaling)//GO:0045184(establishment of protein localization)//GO:0030317(sperm motility)//GO:0007178(transmembrane receptor protein serine/threonine kinase signaling pathway)//GO:0044458(motile cilium assembly)
ENSSSCG00000008442	5.75494	2.03911	50.722	1.70126e-06	1.51734e-05	up	136	137	122	0	4	3.43959	3.37249	3.24879	-5.73104	-1.57065	TMEM247	protein_coding	100524739	-	Ensembl:ENSSSCG00000008442	transmembrane protein 247		GO:0005783(endoplasmic reticulum)//GO:0016021(integral component of membrane)
ENSSSCG00000017770	5.75283	7.5385	437.152	1.0452e-13	2.10852e-10	up	6034	7052	5776	65	136	8.90857	9.0557	8.81111	2.8333	3.43629	PROCA1	protein_coding	100514366	-	Ensembl:ENSSSCG00000017770	protein interacting with cyclin A1
ENSSSCG00000003894	5.75208	-1.51431	5.26861	0.0353221	0.0687658	up	12	1	6	0	0	-0.0372751	-3.40682	-1.04277	-5.73104	-5.73104	CYP4B1	protein_coding
ENSSSCG00000046174	5.74667	-1.27143	6.95787	0.0177268	0.0378133	up	11	3	5	0	0	-0.160274	-2.02795	-1.29466	-5.73104	-5.73104		protein_coding
ENSSSCG00000023254	5.74473	-1.51432	5.43111	0.0329512	0.0647694	up	12	5	2	0	0	-0.0372751	-1.33599	-2.51994	-5.73104	-5.73104	KRT3	protein_coding
ENSSSCG00000042680	5.74051	3.52642	118.577	4.33197e-09	1.32026e-07	up	364	415	375	4	8	4.85835	4.96967	4.86687	-1.13209	-0.61157	TEX48	protein_coding
ENSSSCG00000035208	5.73834	-1.3042	5.86445	0.0274739	0.0553277	up	9	6	4	0	0	-0.443051	-1.08443	-1.60002	-5.73104	-5.73104		protein_coding
ENSSSCG00000042403	5.73588	3.19201	73.0836	1.87217e-07	2.59274e-06	up	269	349	264	5	4	4.42235	4.71995	4.36091	-0.822113	-1.57065		protein_coding
ENSSSCG00000021866	5.7358	5.93296	158.523	9.00733e-10	4.00325e-08	up	2049	2355	1788	11	57	7.35049	7.47349	7.11952	0.288956	2.1852	EDDM3B	protein_coding
ENSSSCG00000015266	5.73389	1.3794	37.7657	1.00474e-05	6.39614e-05	up	38	50	25	0	1	1.60649	1.92287	0.972956	-5.73104	-3.3469	FMO4	protein_coding
ENSSSCG00000045242	5.73288	-1.17814	5.4381	0.0328534	0.064609	up	9	9	1	0	0	-0.443051	-0.518793	-3.37201	-5.73104	-5.73104		protein_coding
ENSSSCG00000006604	5.73067	2.57589	51.8319	1.79639e-06	1.57987e-05	up	215	206	156	1	5	4.0994	3.96008	3.60284	-2.96371	-1.26495		protein_coding
ENSSSCG00000023584	5.7298	-1.59514	5.5199	0.0336854	0.0659851	up	2	5	12	0	0	-2.4892	-1.33599	-0.0710236	-5.73104	-5.73104		protein_coding
ENSSSCG00000040097	5.72731	-0.770218	7.35823	0.0152002	0.0330851	up	5	9	5	0	0	-1.26181	-0.518793	-1.29466	-5.73104	-5.73104	TFAP2E	protein_coding
ENSSSCG00000000585	5.72556	-0.789544	7.152	0.0164463	0.035434	up	5	10	4	0	0	-1.26181	-0.370687	-1.60002	-5.73104	-5.73104	SLCO1C1	protein_coding	100522616	-	Ensembl:ENSSSCG00000000585	solute carrier organic anion transporter family, member 1C1	ssc04919(Thyroid hormone signaling pathway)	GO:0005887(integral component of plasma membrane)	GO:0015125(bile acid transmembrane transporter activity)//GO:0015347(sodium-independent organic anion transmembrane transporter activity)//GO:0015349(thyroid hormone transmembrane transporter activity)	GO:0008206(bile acid metabolic process)//GO:0070327(thyroid hormone transport)//GO:0043252(sodium-independent organic anion transport)//GO:0015721(bile acid and bile salt transport)
ENSSSCG00000003619	5.72455	6.33652	232.428	3.91769e-11	4.90745e-09	up	2621	3086	2422	27	61	7.70565	7.86347	7.55732	1.57118	2.28265	AZIN2	protein_coding	100144439	SADC	Ensembl:ENSSSCG00000003619	antizyme inhibitor 2	ssc00330(Arginine and proline metabolism)//		GO:0004586(ornithine decarboxylase activity)//GO:0042978(ornithine decarboxylase activator activity)	GO:0043085(positive regulation of catalytic activity)//GO:1902269(positive regulation of polyamine transmembrane transport)//GO:0033387(putrescine biosynthetic process from ornithine)
ENSSSCG00000009942	5.72238	-1.15119	6.73578	0.0193338	0.040779	up	3	10	6	0	0	-1.95599	-0.370687	-1.04277	-5.73104	-5.73104	DAO	protein_coding	397134	DAAO|DAMOX|DAO1	Ensembl:ENSSSCG00000009942	D-amino-acid oxidase	ssc00260(Glycine, serine and threonine metabolism)//ssc00330(Arginine and proline metabolism)//ssc00472(D-Arginine and D-ornithine metabolism)//	GO:0005778(peroxisomal membrane)//GO:0005741(mitochondrial outer membrane)//GO:0005829(cytosol)	GO:0005102(receptor binding)//GO:0071949(FAD binding)//GO:0046983(protein dimerization activity)//GO:0003884(D-amino-acid oxidase activity)	GO:0036088(D-serine catabolic process)//GO:0006562(proline catabolic process)//GO:0055130(D-alanine catabolic process)//GO:0042416(dopamine biosynthetic process)//GO:0055114(oxidation-reduction process)
ENSSSCG00000033179	5.7222	6.36667	238.703	2.88542e-11	4.11193e-09	up	2807	3033	2526	27	64	7.80455	7.83848	7.61797	1.57118	2.35165		protein_coding
ENSSSCG00000040377	5.71902	1.16783	36.3838	1.25791e-05	7.70781e-05	up	70	74	63	1	1	2.48376	2.48614	2.29801	-2.96371	-3.3469	FCER2	protein_coding	100037942	CD23A	Ensembl:ENSSSCG00000013577|Vega:OTTSUSG00000003515	Fc fragment of IgE, low affinity II, receptor for (CD23)	ssc04640(Hematopoietic cell lineage)//ssc05169(Epstein-Barr virus infection)	GO:0009897(external side of plasma membrane)//GO:0070062(extracellular exosome)//GO:0016021(integral component of membrane)		GO:0002925(positive regulation of humoral immune response mediated by circulating immunoglobulin)//GO:0051712(positive regulation of killing of cells of other organism)//GO:0051000(positive regulation of nitric-oxide synthase activity)//GO:0051770(positive regulation of nitric-oxide synthase biosynthetic process)
ENSSSCG00000032558	5.71766	-1.40769	4.64013	0.0465608	0.0873388	up	5	14	0	0	0	-1.26181	0.10467	-5.73104	-5.73104	-5.73104	EMX2	protein_coding	100152562	-	-	empty spiracles homeobox 2		GO:0005634(nucleus)	GO:0003677(DNA binding)	GO:0021542(dentate gyrus development)//GO:0042493(response to drug)//GO:0021885(forebrain cell migration)//GO:0021846(cell proliferation in forebrain)//GO:0072001(renal system development)//GO:0009952(anterior/posterior pattern specification)//GO:0010468(regulation of gene expression)//GO:0030182(neuron differentiation)//GO:0021796(cerebral cortex regionalization)
ENSSSCG00000050386	5.7142	-1.55701	4.74113	0.0444932	0.084029	up	4	15	0	0	0	-1.56754	0.202521	-5.73104	-5.73104	-5.73104		protein_coding
ENSSSCG00000044138	5.70592	-1.55846	4.8917	0.0416204	0.0792261	up	1	17	1	0	0	-3.34423	0.380314	-3.37201	-5.73104	-5.73104		protein_coding
ENSSSCG00000013536	5.70263	8.53491	423.019	1.37391e-13	2.10852e-10	up	12347	14150	11107	143	271	9.94152	10.0604	9.75441	3.96873	4.42973	ACSBG2	protein_coding	100516418	-	Ensembl:ENSSSCG00000013536	acyl-CoA synthetase bubblegum family member 2	ssc00061(Fatty acid biosynthesis)//ssc00071(Fatty acid degradation)//	GO:0005739(mitochondrion)//GO:0005829(cytosol)	GO:0004467(long-chain fatty acid-CoA ligase activity)//GO:0047617(acyl-CoA hydrolase activity)	GO:0001676(long-chain fatty acid metabolic process)
ENSSSCG00000045734	5.69724	2.28113	87.8576	3.44506e-08	6.67043e-07	up	144	216	116	1	4	3.52191	4.02838	3.17618	-2.96371	-1.57065		protein_coding
ENSSSCG00000014996	5.68534	1.17753	34.6731	1.67546e-05	9.77971e-05	up	85	78	39	1	1	2.76301	2.56184	1.60953	-2.96371	-3.3469		protein_coding
ENSSSCG00000035058	5.67716	3.24403	152.019	5.44901e-10	2.8164e-08	up	243	303	200	3	5	4.27583	4.51619	3.9608	-1.52741	-1.26495	PID1	protein_coding	100302508	-	-	phosphotyrosine interaction domain containing 1
ENSSSCG00000004356	5.67591	-1.51527	5.47385	0.0323584	0.0637739	up	13	2	3	0	0	0.0760565	-2.55856	-1.98787	-5.73104	-5.73104	MCHR2	protein_coding	733682	GPR145	Ensembl:ENSSSCG00000004356	melanin-concentrating hormone receptor 2	ssc04080(Neuroactive ligand-receptor interaction)	GO:0005887(integral component of plasma membrane)	GO:0008528(G-protein coupled peptide receptor activity)//GO:0001631(cysteinyl leukotriene receptor activity)	GO:0007218(neuropeptide signaling pathway)//GO:0061737(leukotriene signaling pathway)//GO:0007200(phospholipase C-activating G-protein coupled receptor signaling pathway)
ENSSSCG00000044604	5.66969	0.659436	8.32527	0.0106434	0.0242737	up	14	3	1	0	0	0.18113	-2.02795	-3.37201	-5.73104	-5.73104		protein_coding
ENSSSCG00000033780	5.66946	-1.27241	6.3011	0.0229862	0.0474347	up	9	2	7	0	0	-0.443051	-2.55856	-0.828393	-5.73104	-5.73104	B4GALNT4	protein_coding	100627552	-	-	beta-1,4-N-acetyl-galactosaminyl transferase 4
ENSSSCG00000044976	5.66861	-1.55419	5.0485	0.0388545	0.0746448	up	12	5	1	0	0	-0.0372751	-1.33599	-3.37201	-5.73104	-5.73104		protein_coding
ENSSSCG00000041130	5.66578	-1.37591	4.89808	0.0415036	0.079049	up	9	4	5	0	0	-0.443051	-1.64088	-1.29466	-5.73104	-5.73104		protein_coding
ENSSSCG00000005845	5.66469	-0.580214	6.7698	0.0190772	0.0402932	up	5	1	12	0	0	-1.26181	-3.40682	-0.0710236	-5.73104	-5.73104	TOR4A	protein_coding	100514387	-	Ensembl:ENSSSCG00000005845	torsin family 4, member A			GO:0005524(ATP binding)
ENSSSCG00000036915	5.66192	4.23474	139.453	1.7707e-09	6.51327e-08	up	655	724	516	7	14	5.70549	5.77217	5.3271	-0.350472	0.177888	C17orf107	protein_coding
ENSSSCG00000006594	5.66103	6.56967	346.727	7.16052e-13	4.46436e-10	up	2887	3744	3008	30	80	7.84509	8.14229	7.8699	1.72227	2.67252	SMCP	protein_coding	494012	-	Ensembl:ENSSSCG00000006594	sperm mitochondria-associated cysteine-rich protein
ENSSSCG00000022129	5.65534	2.30318	58.0001	6.39452e-07	6.90726e-06	up	61	92	43	0	2	2.28593	2.7993	1.74956	-5.73104	-2.49215	ARSL	protein_coding
ENSSSCG00000003882	5.65427	-1.20931	6.26074	0.0233637	0.0480943	up	4	6	8	0	0	-1.56754	-1.08443	-0.64179	-5.73104	-5.73104	SLC5A9	protein_coding	100522082	-	Ensembl:ENSSSCG00000003882	solute carrier family 5 (sodium/sugar cotransporter), member 9		GO:0016021(integral component of membrane)//GO:0070062(extracellular exosome)	GO:0005215(transporter activity)	GO:0055085(transmembrane transport)
ENSSSCG00000046165	5.65418	5.29805	204.069	9.15535e-11	8.91017e-09	up	1278	1413	1118	6	38	6.66956	6.73663	6.44221	-0.567104	1.60322		protein_coding
ENSSSCG00000003251	5.65394	0.97234	13.6464	0.0019183	0.00550281	up	4	7	7	0	0	-1.56754	-0.870287	-0.828393	-5.73104	-5.73104	NLRP12	protein_coding	100523066	-	Ensembl:ENSSSCG00000003251	NLR family, pyrin domain containing 12		GO:0005737(cytoplasm)	GO:0005524(ATP binding)	GO:0008588(release of cytoplasmic sequestered NF-kappaB)//GO:0070373(negative regulation of ERK1 and ERK2 cascade)//GO:0032088(negative regulation of NF-kappaB transcription factor activity)//GO:0045409(negative regulation of interleukin-6 biosynthetic process)//GO:0036336(dendritic cell migration)//GO:0050728(negative regulation of inflammatory response)//GO:1901223(negative regulation of NIK/NF…
ENSSSCG00000017863	5.65352	-1.24669	6.45222	0.0216335	0.0449735	up	6	8	4	0	0	-1.00967	-0.683862	-1.60002	-5.73104	-5.73104	TRPV1	protein_coding	100519212	-	Ensembl:ENSSSCG00000017863	transient receptor potential cation channel, subfamily V, member 1	ssc04080(Neuroactive ligand-receptor interaction)//ssc04750(Inflammatory mediator regulation of TRP channels)
ENSSSCG00000037426	5.65348	-1.37554	5.76788	0.0285976	0.0572784	up	6	8	4	0	0	-1.00967	-0.683862	-1.60002	-5.73104	-5.73104		protein_coding
ENSSSCG00000002993	5.65005	-1.30908	6.68002	0.019763	0.0415701	up	5	9	4	0	0	-1.26181	-0.518793	-1.60002	-5.73104	-5.73104	CYP2A19	protein_coding	403149	CYP2A|CYP2A6	-	cytochrome P450 2A19	ssc00830(Retinol metabolism)//
ENSSSCG00000010603	5.64465	5.39802	276.796	4.58238e-12	1.36401e-09	up	1168	1389	1195	10	33	6.53973	6.71192	6.53828	0.153674	1.40104	NEURL1	protein_coding	100155006	NEURL	Ensembl:ENSSSCG00000010603	neuralized E3 ubiquitin protein ligase 1		GO:0014069(postsynaptic density)//GO:0005886(plasma membrane)//GO:0043197(dendritic spine)//GO:0043204(perikaryon)//GO:0097440(apical dendrite)	GO:0045183(translation factor activity, non-nucleic acid binding)//GO:0008270(zinc ion binding)//GO:0061630(ubiquitin protein ligase activity)	GO:0007595(lactation)//GO:0030317(sperm motility)//GO:0043065(positive regulation of apoptotic process)//GO:0048170(positive regulation of long-term neuronal synaptic plasticity)//GO:0090129(positive regulation of synapse maturation)//GO:0045741(positive regulation of epidermal growth factor-activated receptor activity)//GO:0006417(regulation of translation)//GO:0007288(sperm axoneme assembly)//G…
ENSSSCG00000012367	5.64317	-1.04117	6.39532	0.0221318	0.0458327	up	4	12	2	0	0	-1.56754	-0.113518	-2.51994	-5.73104	-5.73104	ZC3H12B	protein_coding	100623018	-	-	zinc finger CCCH-type containing 12B			GO:0046872(metal ion binding)
ENSSSCG00000028976	5.63945	5.66757	350.033	6.59773e-13	4.44978e-10	up	1722	1858	1480	17	41	7.09968	7.13156	6.84681	0.90912	1.71219	PPP2R2B	protein_coding	397089	-	-	protein phosphatase 2, regulatory subunit B, beta	ssc03015(mRNA surveillance pathway)//ssc04071(Sphingolipid signaling pathway)//ssc04151(PI3K-Akt signaling pathway)//ssc04152(AMPK signaling pathway)//ssc04261(Adrenergic signaling in cardiomyocytes)//ssc04390(Hippo signaling pathway)//ssc04530(Tight junction)//ssc04728(Dopaminergic synapse)//ssc05142(Chagas disease (American trypanosomiasis))//ssc05160(Hepatitis C)	GO:0016020(membrane)//GO:0000159(protein phosphatase type 2A complex)//GO:0005856(cytoskeleton)//GO:0005737(cytoplasm)	GO:0008601(protein phosphatase type 2A regulator activity)	GO:0034047(regulation of protein phosphatase type 2A activity)
ENSSSCG00000046886	5.63943	-0.816724	5.67804	0.0297006	0.0591965	up	0	11	7	0	0	-5.73104	-0.23638	-0.828393	-5.73104	-5.73104		protein_coding
ENSSSCG00000016583	5.63818	7.52423	294.926	3.49076e-12	1.16074e-09	up	5818	7364	5453	55	164	8.85598	9.11815	8.72809	2.59299	3.70596	FAM71F2	protein_coding	100520159	-	Ensembl:ENSSSCG00000016583	family with sequence similarity 71, member F2		GO:0005634(nucleus)
ENSSSCG00000026742	5.63472	-1.12865	5.90145	0.0270568	0.054598	up	1	14	3	0	0	-3.34423	0.10467	-1.98787	-5.73104	-5.73104	BTK	protein_coding	100627308	-	Ensembl:ENSSSCG00000026742	Bruton agammaglobulinemia tyrosine kinase	ssc04064(NF-kappa B signaling pathway)//ssc04380(Osteoclast differentiation)//ssc04611(Platelet activation)//ssc04662(B cell receptor signaling pathway)//ssc04664(Fc epsilon RI signaling pathway)//ssc05340(Primary immunodeficiency)	GO:0031234(extrinsic component of cytoplasmic side of plasma membrane)	GO:0005524(ATP binding)//GO:0004715(non-membrane spanning protein tyrosine kinase activity)//GO:0005102(receptor binding)	GO:0007169(transmembrane receptor protein tyrosine kinase signaling pathway)//GO:0045087(innate immune response)//GO:0038083(peptidyl-tyrosine autophosphorylation)//GO:0030154(cell differentiation)//GO:0042127(regulation of cell proliferation)//GO:0035556(intracellular signal transduction)
ENSSSCG00000025644	5.63092	0.794928	29.2324	4.47007e-05	0.000222123	up	31	49	28	1	0	1.31477	1.89387	1.13497	-2.96371	-5.73104		protein_coding
ENSSSCG00000038652	5.61856	1.55086	45.652	3.08528e-06	2.42627e-05	up	81	87	106	0	3	2.69367	2.71891	3.04641	-5.73104	-1.95905		protein_coding
ENSSSCG00000029781	5.60715	1.47753	43.2921	4.3199e-06	3.19974e-05	up	65	69	54	0	2	2.37722	2.38556	2.07654	-5.73104	-2.49215	SELENOM	protein_coding
ENSSSCG00000011626	5.59126	5.96085	205.429	1.01175e-10	9.34515e-09	up	1942	2645	1720	21	54	7.27312	7.64102	7.06359	1.21122	2.10752		protein_coding
ENSSSCG00000008072	5.58523	-1.34384	5.16526	0.0369324	0.0714267	up	9	4	4	0	0	-0.443051	-1.64088	-1.60002	-5.73104	-5.73104	ASPN	protein_coding	100511749	-	Ensembl:ENSSSCG00000008072	asporin		GO:0005578(proteinaceous extracellular matrix)//GO:0005737(cytoplasm)	GO:0005518(collagen binding)//GO:0004860(protein kinase inhibitor activity)//GO:0005509(calcium ion binding)	GO:1904030(negative regulation of cyclin-dependent protein kinase activity)//GO:0030512(negative regulation of transforming growth factor beta receptor signaling pathway)//GO:0070171(negative regulation of tooth mineralization)//GO:0019221(cytokine-mediated signaling pathway)//GO:0046426(negative regulation of JAK-STAT cascade)//GO:0006469(negative regulation of protein kinase activity)//GO:00302…
ENSSSCG00000002839	5.58523	4.50794	259.935	7.55378e-12	1.64776e-09	up	699	804	766	14	12	5.79925	5.92333	5.89685	0.632108	-0.0405079	C16orf78	protein_coding
ENSSSCG00000006948	5.5809	-0.848832	5.17022	0.0368902	0.0713797	up	4	2	11	0	0	-1.56754	-2.55856	-0.193963	-5.73104	-5.73104	MROH6	protein_coding	100737318	-	Ensembl:ENSSSCG00000006948	maestro heat-like repeat family member 6
ENSSSCG00000003557	5.58082	-1.41014	6.20948	0.0238535	0.0489559	up	5	3	9	0	0	-1.26181	-2.02795	-0.476581	-5.73104	-5.73104	LIN28A	protein_coding	100142662	LIN28|lin-28	Ensembl:ENSSSCG00000003557	lin-28 homolog A (C. elegans)
ENSSSCG00000025023	5.57786	1.49701	42.2753	5.01497e-06	3.62513e-05	up	62	136	70	0	3	2.3093	3.36194	2.44946	-5.73104	-1.95905	PGGHG	protein_coding
ENSSSCG00000037850	5.57755	-0.966009	6.90486	0.0180961	0.0384858	up	8	7	2	0	0	-0.608368	-0.870287	-2.51994	-5.73104	-5.73104		protein_coding
ENSSSCG00000033039	5.57719	-1.68013	5.43106	0.0349324	0.0681202	up	4	4	9	0	0	-1.56754	-1.64088	-0.476581	-5.73104	-5.73104		protein_coding
ENSSSCG00000039244	5.56971	1.30686	34.8465	1.62677e-05	9.55678e-05	up	47	24	29	0	1	1.91144	0.871714	1.18517	-5.73104	-3.3469	PHYH	protein_coding	100134962	-	Ensembl:ENSSSCG00000023513	phytanoyl-CoA 2-hydroxylase	ssc04146(Peroxisome)	GO:0005777(peroxisome)//GO:0005739(mitochondrion)	GO:0048244(phytanoyl-CoA dioxygenase activity)//GO:0048037(cofactor binding)	GO:0006720(isoprenoid metabolic process)//GO:0001561(fatty acid alpha-oxidation)//GO:0097089(methyl-branched fatty acid metabolic process)
ENSSSCG00000009383	5.56941	5.85983	221.799	4.80183e-11	5.48009e-09	up	1861	2235	1759	13	59	7.21166	7.39805	7.09593	0.52654	2.23475	CCDC70	protein_coding	100514363	-	-	coiled-coil domain containing 70		GO:0005886(plasma membrane)
ENSSSCG00000031946	5.56786	0.482569	7.64732	0.0136541	0.0301308	up	0	7	10	0	0	-5.73104	-0.870287	-0.328363	-5.73104	-5.73104	GPC5	protein_coding	100737621	-	-	glypican 5
ENSSSCG00000012487	5.56705	-0.611114	7.2858	0.0156251	0.0338917	up	1	7	9	0	0	-3.34423	-0.870287	-0.476581	-5.73104	-5.73104	XKRX	protein_coding	100518168	-	Ensembl:ENSSSCG00000012487|Vega:OTTSUSG00000004716	XK, Kell blood group complex subunit-related, X-linked		GO:0016021(integral component of membrane)
ENSSSCG00000026695	5.56676	-1.34185	5.89005	0.0271846	0.0548059	up	5	10	2	0	0	-1.26181	-0.370687	-2.51994	-5.73104	-5.73104	TNFSF14	protein_coding	100519468	-	Ensembl:ENSSSCG00000026695|Vega:OTTSUSG00000003507	tumor necrosis factor (ligand) superfamily, member 14	ssc04060(Cytokine-cytokine receptor interaction)//ssc04064(NF-kappa B signaling pathway)//ssc05168(Herpes simplex infection)	GO:0005622(intracellular)//GO:0016021(integral component of membrane)//GO:0005615(extracellular space)	GO:0043027(cysteine-type endopeptidase inhibitor activity involved in apoptotic process)//GO:0005164(tumor necrosis factor receptor binding)//GO:0005125(cytokine activity)	GO:0008588(release of cytoplasmic sequestered NF-kappaB)//GO:0010820(positive regulation of T cell chemotaxis)//GO:0045663(positive regulation of myoblast differentiation)//GO:0031295(T cell costimulation)//GO:1901741(positive regulation of myoblast fusion)//GO:0071260(cellular response to mechanical stimulus)//GO:0043154(negative regulation of cysteine-type endopeptidase activity involved in apo…
ENSSSCG00000050368	5.56318	-1.04309	5.42472	0.0330409	0.0649137	up	5	12	0	0	0	-1.26181	-0.113518	-5.73104	-5.73104	-5.73104		protein_coding
ENSSSCG00000011451	5.56092	-1.5595	4.67182	0.0458923	0.0862713	up	4	12	1	0	0	-1.56754	-0.113518	-3.37201	-5.73104	-5.73104	ITIH3	protein_coding	100157235	-	Ensembl:ENSSSCG00000011451	inter-alpha-trypsin inhibitor heavy chain 3		GO:0070062(extracellular exosome)	GO:0004867(serine-type endopeptidase inhibitor activity)	GO:0030212(hyaluronan metabolic process)//GO:0010951(negative regulation of endopeptidase activity)
ENSSSCG00000035521	5.55385	-1.68277	4.77122	0.0460937	0.0865846	up	1	13	3	0	0	-3.34423	-0.000302933	-1.98787	-5.73104	-5.73104	KLHL38	protein_coding	102160009	-	-	kelch-like family member 38
ENSSSCG00000033691	5.55074	4.21068	161.894	4.03378e-10	2.27339e-08	up	598	680	573	9	13	5.57419	5.68175	5.4782	0.00438162	0.0728188	RAB26	protein_coding
ENSSSCG00000004728	5.54754	5.77438	206.447	9.74194e-11	9.22185e-09	up	1768	2034	1708	22	45	7.13771	7.26211	7.05349	1.2778	1.84575	CAPN3	protein_coding	397349	SKM|p94	Ensembl:ENSSSCG00000004728	calpain 3		GO:0030018(Z disc)//GO:0005886(plasma membrane)//GO:0043234(protein complex)//GO:0005829(cytosol)//GO:0030016(myofibril)//GO:0030315(T-tubule)//GO:0005622(intracellular)//GO:0005634(nucleus)//GO:0005737(cytoplasm)	GO:0008233(peptidase activity)//GO:0008307(structural constituent of muscle)//GO:0031402(sodium ion binding)//GO:0004198(calcium-dependent cysteine-type endopeptidase activity)//GO:0031432(titin binding)//GO:0055103(ligase regulator activity)//GO:0032947(protein complex scaffold)//GO:0003824(catalytic activity)//GO:0005509(calcium ion binding)	GO:0033234(negative regulation of protein sumoylation)//GO:0045862(positive regulation of proteolysis)//GO:0043066(negative regulation of apoptotic process)//GO:0006508(proteolysis)//GO:0006461(protein complex assembly)//GO:0045661(regulation of myoblast differentiation)//GO:0045893(positive regulation of transcription, DNA-templated)//GO:0061061(muscle structure development)//GO:0014718(positive…
ENSSSCG00000030395	5.53702	6.989	286.09	4.46088e-12	1.36401e-09	up	4131	5178	3328	62	91	8.36197	8.61008	8.01574	2.76532	2.85787	ASB5	protein_coding	100511413	-	-	ankyrin repeat and SOCS box containing 5		GO:0005622(intracellular)//GO:0016021(integral component of membrane)		GO:0035556(intracellular signal transduction)//GO:0016567(protein ubiquitination)
ENSSSCG00000005594	5.53238	3.78144	103.504	1.64631e-08	3.7797e-07	up	409	536	394	7	9	5.02641	5.33859	4.93813	-0.350472	-0.446264	WDR38	protein_coding	100154489	-	Ensembl:ENSSSCG00000005594	WD repeat domain 38				GO:0002244(hematopoietic progenitor cell differentiation)
ENSSSCG00000002888	5.53236	8.00563	269.847	7.13854e-12	1.61651e-09	up	8261	9972	7786	88	241	9.36176	9.55553	9.24191	3.26937	4.26063	GAPDHS	protein_coding	100517097	-	Ensembl:ENSSSCG00000002888	glyceraldehyde-3-phosphate dehydrogenase, spermatogenic	ssc00010(Glycolysis / Gluconeogenesis)//	GO:0005634(nucleus)//GO:0035686(sperm fibrous sheath)//GO:0097228(sperm principal piece)	GO:0004365(glyceraldehyde-3-phosphate dehydrogenase (NAD+) (phosphorylating) activity)//GO:0050661(NADP binding)//GO:0051287(NAD binding)	GO:0006096(glycolytic process)//GO:0055114(oxidation-reduction process)//GO:0030317(sperm motility)//GO:0006006(glucose metabolic process)
ENSSSCG00000033548	5.52623	2.63138	99.3688	1.39242e-08	3.32298e-07	up	182	202	218	5	2	3.85928	3.93182	4.08498	-0.822113	-2.49215	LKAAEAR1	protein_coding
ENSSSCG00000002536	5.52465	6.52427	267.757	7.59831e-12	1.64776e-09	up	3169	3504	2619	31	86	7.97954	8.04672	7.67013	1.76931	2.77655		protein_coding
ENSSSCG00000003159	5.51334	-0.729403	5.15341	0.0371596	0.0717895	up	13	0	3	0	0	0.0760565	-5.73104	-1.98787	-5.73104	-5.73104	KCNA7	protein_coding	100623314	-	Ensembl:ENSSSCG00000003159	potassium channel, voltage gated shaker related subfamily A, member 7		GO:0016021(integral component of membrane)//GO:0008076(voltage-gated potassium channel complex)	GO:0005251(delayed rectifier potassium channel activity)	GO:0051260(protein homooligomerization)//GO:0034765(regulation of ion transmembrane transport)//GO:0071805(potassium ion transmembrane transport)
ENSSSCG00000011131	5.51324	7.47885	259.108	1.15057e-11	2.1233e-09	up	5871	6858	5026	60	167	8.86907	9.01546	8.61046	2.71814	3.73207	PRKCQ	protein_coding	100621326	-	-	protein kinase C, theta	ssc04064(NF-kappa B signaling pathway)//ssc04270(Vascular smooth muscle contraction)//ssc04530(Tight junction)//ssc04660(T cell receptor signaling pathway)//ssc04750(Inflammatory mediator regulation of TRP channels)//ssc04920(Adipocytokine signaling pathway)//	GO:0001772(immunological synapse)//GO:0005622(intracellular)//GO:0005737(cytoplasm)	GO:0005524(ATP binding)//GO:0004697(protein kinase C activity)//GO:0046872(metal ion binding)//GO:0004674(protein serine/threonine kinase activity)	GO:0042102(positive regulation of T cell proliferation)//GO:0006509(membrane protein ectodomain proteolysis)//GO:0070233(negative regulation of T cell apoptotic process)//GO:0045086(positive regulation of interleukin-2 biosynthetic process)//GO:0032753(positive regulation of interleukin-4 production)//GO:2000570(positive regulation of T-helper 2 cell activation)//GO:0046627(negative regulation of…
ENSSSCG00000007490	5.50591	-1.18415	5.6554	0.0299735	0.0596748	up	9	1	6	0	0	-0.443051	-3.40682	-1.04277	-5.73104	-5.73104	CBLN4	protein_coding	100141408	-	Ensembl:ENSSSCG00000007490|Vega:OTTSUSG00000000616	cerebellin 4 precursor		GO:0005623(cell)//GO:0005615(extracellular space)		GO:0009306(protein secretion)
ENSSSCG00000045015	5.50559	-1.00854	4.69325	0.0454942	0.0856602	up	9	1	6	0	0	-0.443051	-3.40682	-1.04277	-5.73104	-5.73104	C2orf66	protein_coding
ENSSSCG00000036801	5.50494	2.55367	89.1666	3.09257e-08	6.18234e-07	up	125	180	116	2	3	3.31813	3.76568	3.17618	-2.07375	-1.95905	C6orf132	protein_coding
ENSSSCG00000015810	5.50162	-1.34009	5.77284	0.0285386	0.0571717	up	10	4	2	0	0	-0.294746	-1.64088	-2.51994	-5.73104	-5.73104		protein_coding
ENSSSCG00000046344	5.50071	2.34887	56.8128	8.08056e-07	8.37093e-06	up	138	201	154	1	5	3.46061	3.92467	3.58425	-2.96371	-1.26495		protein_coding
ENSSSCG00000036026	5.50048	-1.55627	4.72682	0.044778	0.084487	up	8	3	5	0	0	-0.608368	-2.02795	-1.29466	-5.73104	-5.73104	SRARP	protein_coding
ENSSSCG00000007121	5.49974	3.13507	54.2629	1.49446e-06	1.36973e-05	up	247	337	291	0	11	4.29936	4.6695	4.50127	-5.73104	-0.163501	CSTL1	protein_coding	100515284	-	Ensembl:ENSSSCG00000007121	cystatin-like 1			GO:0004869(cysteine-type endopeptidase inhibitor activity)	GO:0010951(negative regulation of endopeptidase activity)
ENSSSCG00000015217	5.49961	-1.68064	5.05852	0.038685	0.0743693	up	5	1	10	0	0	-1.26181	-3.40682	-0.328363	-5.73104	-5.73104		protein_coding
ENSSSCG00000009469	5.49797	-1.63882	5.4854	0.0322004	0.0635063	up	9	5	2	0	0	-0.443051	-1.33599	-2.51994	-5.73104	-5.73104	ACOD1	protein_coding
ENSSSCG00000038602	5.49733	-0.730641	6.99806	0.0174526	0.0373122	up	9	5	2	0	0	-0.443051	-1.33599	-2.51994	-5.73104	-5.73104		protein_coding
ENSSSCG00000032838	5.49388	-0.916313	6.93008	0.0179193	0.0381913	up	8	6	2	0	0	-0.608368	-1.08443	-2.51994	-5.73104	-5.73104	MYOZ2	protein_coding	733663	-	-	myozenin 2		GO:0030018(Z disc)//GO:0015629(actin cytoskeleton)	GO:0031433(telethonin binding)//GO:0003779(actin binding)
ENSSSCG00000050615	5.49067	-1.1588	6.34797	0.0225566	0.046635	up	6	6	4	0	0	-1.00967	-1.08443	-1.60002	-5.73104	-5.73104	CCDC78	protein_coding	100525915	-	-	coiled-coil domain containing 78
ENSSSCG00000013415	5.48382	-1.44776	4.92105	0.0410858	0.078343	up	2	6	8	0	0	-2.4892	-1.08443	-0.64179	-5.73104	-5.73104	AZU1	protein_coding	100522363	Azurocidin|HBP|pHBP	Ensembl:ENSSSCG00000013415|Ensembl:ENSSSCT00000014659	azurocidin 1		GO:0016020(membrane)//GO:0070062(extracellular exosome)//GO:0005615(extracellular space)//GO:0042582(azurophil granule)	GO:0008201(heparin binding)//GO:0043395(heparan sulfate proteoglycan binding)//GO:0004252(serine-type endopeptidase activity)	GO:0070528(protein kinase C signaling)//GO:0050754(positive regulation of fractalkine biosynthetic process)//GO:0042535(positive regulation of tumor necrosis factor biosynthetic process)//GO:0050766(positive regulation of phagocytosis)//GO:0010628(positive regulation of gene expression)//GO:0060326(cell chemotaxis)//GO:0045785(positive regulation of cell adhesion)//GO:0045860(positive regulation …
ENSSSCG00000016400	5.48381	-1.4843	5.90791	0.0269848	0.0544583	up	2	6	8	0	0	-2.4892	-1.08443	-0.64179	-5.73104	-5.73104		protein_coding
ENSSSCG00000040598	5.48299	-1.48437	5.14491	0.0372594	0.0719684	up	4	8	4	0	0	-1.56754	-0.683862	-1.60002	-5.73104	-5.73104	TGFBR3L	protein_coding	100520601	-	-	transforming growth factor, beta receptor III-like
ENSSSCG00000036449	5.48299	-0.483927	6.85319	0.0184644	0.0391398	up	1	6	9	0	0	-3.34423	-1.08443	-0.476581	-5.73104	-5.73104	G6PC1	protein_coding
ENSSSCG00000004890	5.48264	0.684103	8.94082	0.00853186	0.0200258	up	4	10	2	0	0	-1.56754	-0.370687	-2.51994	-5.73104	-5.73104	SERPINB2	protein_coding	100519286	-	Ensembl:ENSSSCG00000004890	serpin peptidase inhibitor, clade B (ovalbumin), member 2	ssc04610(Complement and coagulation cascades)	GO:0005615(extracellular space)//GO:0005737(cytoplasm)	GO:0004867(serine-type endopeptidase inhibitor activity)	GO:0010951(negative regulation of endopeptidase activity)//GO:0043066(negative regulation of apoptotic process)
ENSSSCG00000031220	5.47444	7.23368	177.282	3.10554e-10	1.89476e-08	up	4992	5845	4393	41	162	8.63509	8.78488	8.41627	2.17072	3.68828	TEX35	protein_coding
ENSSSCG00000009566	5.47444	5.82997	326.434	1.17258e-12	5.57001e-10	up	1749	2314	1692	22	52	7.12213	7.44816	7.03992	1.2778	2.05332	C13orf46	protein_coding
ENSSSCG00000002734	5.46822	-1.04398	5.77929	0.0284621	0.0570643	up	1	13	2	0	0	-3.34423	-0.000302933	-2.51994	-5.73104	-5.73104	MARVELD3	protein_coding	100511453	-	Ensembl:ENSSSCG00000002734	MARVEL domain containing 3		GO:0016021(integral component of membrane)
ENSSSCG00000021750	5.46784	7.77248	413.64	1.65541e-13	2.2018e-10	up	6652	8317	6526	92	187	9.04924	9.29372	8.98723	3.33338	3.89504	MEX3D	protein_coding	100512764	-	Ensembl:ENSSSCG00000021750	mex-3 RNA binding family member D		GO:0005634(nucleus)//GO:0048471(perinuclear region of cytoplasm)	GO:0044822(poly(A) RNA binding)//GO:0008270(zinc ion binding)//GO:0017091(AU-rich element binding)
ENSSSCG00000003018	5.46779	7.91945	342.141	7.96306e-13	4.65382e-10	up	7721	9711	6749	97	219	9.26423	9.51727	9.03571	3.40959	4.12267	LIPE	protein_coding	397583	HSL	Ensembl:ENSSSCG00000003018	lipase, hormone-sensitive	ssc04024(cAMP signaling pathway)//ssc04152(AMPK signaling pathway)//ssc04910(Insulin signaling pathway)//ssc04923(Regulation of lipolysis in adipocytes)//	GO:0005901(caveola)//GO:0005811(lipid particle)//GO:0005829(cytosol)//GO:0005739(mitochondrion)//GO:0005634(nucleus)//GO:0005737(cytoplasm)	GO:0019901(protein kinase binding)//GO:0004806(triglyceride lipase activity)//GO:0042134(rRNA primary transcript binding)//GO:0033878(hormone-sensitive lipase activity)//GO:0016298(lipase activity)	GO:0046340(diacylglycerol catabolic process)//GO:0016042(lipid catabolic process)//GO:0042758(long-chain fatty acid catabolic process)//GO:0019433(triglyceride catabolic process)//GO:0008203(cholesterol metabolic process)//GO:0006363(termination of RNA polymerase I transcription)//GO:0006361(transcription initiation from RNA polymerase I promoter)
ENSSSCG00000027989	5.46596	6.07627	214.491	7.26792e-11	7.39807e-09	up	2206	2426	2182	19	71	7.45699	7.51634	7.40679	1.06806	2.50087	FAM187B	protein_coding	100624189	-	Ensembl:ENSSSCG00000027989	family with sequence similarity 187, member B		GO:0016021(integral component of membrane)
ENSSSCG00000027300	5.46332	8.69907	295.982	2.72923e-12	9.90017e-10	up	12550	15851	13689	150	410	9.96504	10.2241	10.056	4.03759	5.02663	TNP2	protein_coding	406180	-	Ensembl:ENSSSCG00000027300	transition protein 2 (during histone to protamine replacement)		GO:0005730(nucleolus)//GO:0005634(nucleus)//GO:0000786(nucleosome)//GO:0001673(male germ cell nucleus)	GO:0008270(zinc ion binding)//GO:0046872(metal ion binding)//GO:0003677(DNA binding)	GO:0030317(sperm motility)//GO:0007340(acrosome reaction)//GO:0007283(spermatogenesis)//GO:0030154(cell differentiation)//GO:0007341(penetration of zona pellucida)//GO:0007275(multicellular organism development)//GO:0007339(binding of sperm to zona pellucida)
ENSSSCG00000003530	5.44005	3.76746	190.122	9.35132e-11	9.05671e-09	up	440	502	394	8	9	5.13175	5.24409	4.93813	-0.162162	-0.446264	TEX46	protein_coding
ENSSSCG00000003601	5.43764	2.41535	89.6428	2.97445e-08	6.01249e-07	up	152	212	113	2	4	3.59979	4.00145	3.13846	-2.07375	-1.57065	HCRTR1	protein_coding	387287	-	Ensembl:ENSSSCG00000003601	hypocretin (orexin) receptor 1	ssc04080(Neuroactive ligand-receptor interaction)	GO:0016021(integral component of membrane)//GO:0005887(integral component of plasma membrane)	GO:0042277(peptide binding)//GO:0016499(orexin receptor activity)//GO:0008188(neuropeptide receptor activity)	GO:1901652(response to peptide)//GO:0045187(regulation of circadian sleep/wake cycle, sleep)//GO:0007631(feeding behavior)//GO:0007218(neuropeptide signaling pathway)//GO:0007186(G-protein coupled receptor signaling pathway)//GO:0032870(cellular response to hormone stimulus)
ENSSSCG00000017331	5.43101	5.56303	244.435	1.57291e-11	2.63707e-09	up	1557	1753	1462	20	43	6.95439	7.04765	6.82916	1.14141	1.78051		protein_coding
ENSSSCG00000006161	5.42116	-0.688189	5.71118	0.0292818	0.0584611	up	13	1	1	0	0	0.0760565	-3.40682	-3.37201	-5.73104	-5.73104	IL7	protein_coding	397253	IL-7	Ensembl:ENSSSCG00000006161|Vega:OTTSUSG00000002046	interleukin 7	ssc04060(Cytokine-cytokine receptor interaction)//ssc04151(PI3K-Akt signaling pathway)//ssc04630(Jak-STAT signaling pathway)//ssc04640(Hematopoietic cell lineage)	GO:0005576(extracellular region)//GO:0005615(extracellular space)	GO:0005139(interleukin-7 receptor binding)//GO:0008083(growth factor activity)//GO:0005125(cytokine activity)	GO:0030890(positive regulation of B cell proliferation)//GO:0043086(negative regulation of catalytic activity)//GO:0045453(bone resorption)//GO:0007267(cell-cell signaling)//GO:0009887(organ morphogenesis)//GO:0045582(positive regulation of T cell differentiation)//GO:0006959(humoral immune response)//GO:0010468(regulation of gene expression)//GO:0006955(immune response)//GO:2001240(negative regu…
ENSSSCG00000051397	5.42107	-1.30918	5.06334	0.0386038	0.0742274	up	12	1	2	0	0	-0.0372751	-3.40682	-2.51994	-5.73104	-5.73104		protein_coding
ENSSSCG00000012380	5.41719	-1.3386	4.81575	0.0430417	0.0816512	up	11	2	2	0	0	-0.160274	-2.55856	-2.51994	-5.73104	-5.73104	P2RY4	protein_coding	450244	P2Y4R	Ensembl:ENSSSCG00000012380|Vega:OTTSUSG00000004618	pyrimidinergic receptor P2Y, G-protein coupled, 4	ssc04080(Neuroactive ligand-receptor interaction)//ssc04742(Taste transduction)	GO:0016021(integral component of membrane)	GO:0045030(UTP-activated nucleotide receptor activity)//GO:0045028(G-protein coupled purinergic nucleotide receptor activity)	GO:0030321(transepithelial chloride transport)//GO:0071380(cellular response to prostaglandin E stimulus)//GO:0035589(G-protein coupled purinergic nucleotide receptor signaling pathway)
ENSSSCG00000036940	5.41594	-1.37876	5.23528	0.0358324	0.0696436	up	9	1	5	0	0	-0.443051	-3.40682	-1.29466	-5.73104	-5.73104	TCF15	protein_coding	100517249	-	-	transcription factor 15 (basic helix-loop-helix)			GO:0046983(protein dimerization activity)	GO:0043588(skin development)//GO:0048339(paraxial mesoderm development)//GO:0042755(eating behavior)//GO:0060231(mesenchymal to epithelial transition)//GO:0036342(post-anal tail morphogenesis)//GO:0043583(ear development)//GO:0045198(establishment of epithelial cell apical/basal polarity)//GO:0048644(muscle organ morphogenesis)//GO:0050884(neuromuscular process controlling posture)//GO:0001756(so…
ENSSSCG00000003547	5.41487	-0.590718	5.78878	0.02835	0.0568567	up	8	0	7	0	0	-0.608368	-5.73104	-0.828393	-5.73104	-5.73104	NCMAP	protein_coding	100521800	-	-	noncompact myelin associated protein		GO:0016021(integral component of membrane)
ENSSSCG00000023785	5.4125	-1.15237	4.63152	0.0467412	0.0875957	up	11	4	0	0	0	-0.160274	-1.64088	-5.73104	-5.73104	-5.73104	TMEM156	protein_coding	100525349	-	-	transmembrane protein 156
ENSSSCG00000037344	5.41206	-1.48503	5.03538	0.0390775	0.0750299	up	8	2	5	0	0	-0.608368	-2.55856	-1.29466	-5.73104	-5.73104		protein_coding
ENSSSCG00000037579	5.41061	-1.04057	5.28665	0.0350494	0.0683147	up	10	4	1	0	0	-0.294746	-1.64088	-3.37201	-5.73104	-5.73104	PPBP	protein_coding	396870	CTAPIII/NAP-2	-	pro-platelet basic protein (chemokine (C-X-C motif) ligand 7)	ssc04060(Cytokine-cytokine receptor interaction)//ssc04062(Chemokine signaling pathway)	GO:0005623(cell)//GO:0005615(extracellular space)	GO:0045236(CXCR chemokine receptor binding)//GO:0008083(growth factor activity)//GO:0008009(chemokine activity)	GO:0051781(positive regulation of cell division)//GO:0002690(positive regulation of leukocyte chemotaxis)//GO:0042127(regulation of cell proliferation)//GO:0006954(inflammatory response)//GO:0032496(response to lipopolysaccharide)//GO:0043312(neutrophil degranulation)//GO:0070098(chemokine-mediated signaling pathway)//GO:0006955(immune response)//GO:0007186(G-protein coupled receptor signaling pa…
ENSSSCG00000041442	5.40854	-1.7702	4.92772	0.0431079	0.081769	up	6	2	7	0	0	-1.00967	-2.55856	-0.828393	-5.73104	-5.73104		protein_coding
ENSSSCG00000017427	5.4045	-0.0286241	8.96657	0.00845518	0.0198903	up	7	4	4	0	0	-0.79511	-1.64088	-1.60002	-5.73104	-5.73104	HAP1	protein_coding	100736934	-	-	huntingtin-associated protein 1	ssc04727(GABAergic synapse)//ssc05016(Huntington's disease)	GO:0005776(autophagosome)//GO:0005814(centriole)//GO:0016234(inclusion body)//GO:0016023(cytoplasmic, membrane-bounded vesicle)		GO:1902857(positive regulation of nonmotile primary cilium assembly)//GO:0021979(hypothalamus cell differentiation)//GO:0017157(regulation of exocytosis)//GO:0050769(positive regulation of neurogenesis)//GO:0021549(cerebellum development)//GO:0047496(vesicle transport along microtubule)//GO:0008104(protein localization)//GO:1902513(regulation of organelle transport along microtubule)//GO:0048011(…
ENSSSCG00000006302	5.40391	7.65047	387.961	2.81763e-13	3.03003e-10	up	6123	7809	5262	90	169	8.9297	9.2028	8.67666	3.30173	3.74922	GPR161	protein_coding	100155594	-	Ensembl:ENSSSCG00000006302	G protein-coupled receptor 161		GO:0016021(integral component of membrane)	GO:0004930(G-protein coupled receptor activity)	GO:0007186(G-protein coupled receptor signaling pathway)
ENSSSCG00000005485	5.40317	-0.694828	5.93054	0.0267341	0.0540232	up	2	1	12	0	0	-2.4892	-3.40682	-0.0710236	-5.73104	-5.73104	AMBP	protein_coding	397593	ITIL	Ensembl:ENSSSCG00000005485|Vega:OTTSUSG00000000957	alpha-1-microglobulin/bikunin precursor		GO:0005576(extracellular region)//GO:0005886(plasma membrane)//GO:0070062(extracellular exosome)//GO:0072562(blood microparticle)	GO:0020037(heme binding)//GO:0019862(IgA binding)//GO:0004867(serine-type endopeptidase inhibitor activity)//GO:0036094(small molecule binding)//GO:0042803(protein homodimerization activity)	GO:0010951(negative regulation of endopeptidase activity)//GO:0018298(protein-chromophore linkage)
ENSSSCG00000011369	5.40179	-1.72567	5.30279	0.0348074	0.0678963	up	6	5	4	0	0	-1.00967	-1.33599	-1.60002	-5.73104	-5.73104	WDR6	protein_coding	100739175	-	Ensembl:ENSSSCG00000011369	WD repeat domain 6
ENSSSCG00000040428	5.40017	3.79976	106.562	1.33594e-08	3.22679e-07	up	423	573	406	2	17	5.07494	5.43485	4.98139	-2.07375	0.453753	C20orf141	protein_coding
ENSSSCG00000050902	5.39998	-1.55999	5.11575	0.0377336	0.0727155	up	5	5	5	0	0	-1.26181	-1.33599	-1.29466	-5.73104	-5.73104		protein_coding
ENSSSCG00000026597	5.39952	-0.591826	7.59736	0.013888	0.0305861	up	6	6	3	0	0	-1.00967	-1.08443	-1.98787	-5.73104	-5.73104	SLC38A4	protein_coding	100286742	-	Ensembl:ENSSSCG00000026597	solute carrier family 38, member 4		GO:0005887(integral component of plasma membrane)	GO:0015171(amino acid transmembrane transporter activity)	GO:0003333(amino acid transmembrane transport)
ENSSSCG00000037300	5.39912	0.947671	26.0755	8.3763e-05	0.000375709	up	45	52	65	0	2	1.84903	1.97918	2.34293	-5.73104	-2.49215	GRP	protein_coding
ENSSSCG00000037885	5.3978	-1.15809	6.70858	0.0195418	0.0411524	up	5	6	4	0	0	-1.26181	-1.08443	-1.60002	-5.73104	-5.73104		protein_coding
ENSSSCG00000012700	5.39716	5.61283	353.584	6.07029e-13	4.3253e-10	up	1677	1743	1345	23	41	7.06149	7.03939	6.70885	1.34144	1.71219		protein_coding
ENSSSCG00000043481	5.39592	-1.68433	5.05376	0.0387654	0.0744879	up	4	6	5	0	0	-1.56754	-1.08443	-1.29466	-5.73104	-5.73104		protein_coding
ENSSSCG00000004045	5.39024	-1.30825	4.86564	0.042102	0.0800435	up	2	7	6	0	0	-2.4892	-0.870287	-1.04277	-5.73104	-5.73104	MAS1	protein_coding	100522470	-	-	MAS1 proto-oncogene, G protein-coupled receptor	ssc04080(Neuroactive ligand-receptor interaction)//ssc04614(Renin-angiotensin system)	GO:0005622(intracellular)//GO:0005887(integral component of plasma membrane)	GO:0042277(peptide binding)//GO:0001595(angiotensin receptor activity)	GO:0007250(activation of NF-kappaB-inducing kinase activity)//GO:0070528(protein kinase C signaling)//GO:0050727(regulation of inflammatory response)//GO:0038166(angiotensin-activated signaling pathway)
ENSSSCG00000008727	5.38893	0.588464	24.9806	0.00010502	0.0004547	up	35	31	25	1	0	1.48861	1.23759	0.972956	-2.96371	-5.73104	MSX1	protein_coding	100302364	-	Ensembl:ENSSSCG00000008727	msh homeobox 1	ssc05166(HTLV-I infection)	GO:0005654(nucleoplasm)//GO:0005737(cytoplasm)	GO:0001227(transcriptional repressor activity, RNA polymerase II transcription regulatory region sequence-specific binding)//GO:0002039(p53 binding)//GO:0000982(transcription factor activity, RNA polymerase II core promoter proximal region sequence-specific binding)//GO:0000977(RNA polymerase II regulatory region sequence-specific DNA binding)//GO:0001228(transcriptional activator activity, RNA p…	GO:0007517(muscle organ development)//GO:0060021(palate development)//GO:0042481(regulation of odontogenesis)//GO:2001055(positive regulation of mesenchymal cell apoptotic process)//GO:0008285(negative regulation of cell proliferation)//GO:0043066(negative regulation of apoptotic process)//GO:0061180(mammary gland epithelium development)//GO:0023019(signal transduction involved in regulation of g…
ENSSSCG00000005979	5.38742	6.38926	151.792	1.23971e-09	5.02891e-08	up	2742	3330	2419	16	105	7.77075	7.97325	7.55554	0.82256	3.06382	ANXA13	protein_coding	100155380	-	Ensembl:ENSSSCG00000005979|Vega:OTTSUSG00000003583	annexin A13		GO:0005654(nucleoplasm)//GO:0070062(extracellular exosome)//GO:0005615(extracellular space)	GO:0005544(calcium-dependent phospholipid binding)//GO:0001786(phosphatidylserine binding)//GO:0005509(calcium ion binding)//GO:1901611(phosphatidylglycerol binding)
ENSSSCG00000032840	5.38404	-0.867145	6.05504	0.0254017	0.0516552	up	3	11	1	0	0	-1.95599	-0.23638	-3.37201	-5.73104	-5.73104		protein_coding
ENSSSCG00000032612	5.38292	-1.45233	4.53071	0.0489018	0.0910111	up	3	11	1	0	0	-1.95599	-0.23638	-3.37201	-5.73104	-5.73104	MILR1	protein_coding
ENSSSCG00000045883	5.37539	-1.37875	4.49927	0.0496033	0.0921878	up	0	12	3	0	0	-5.73104	-0.113518	-1.98787	-5.73104	-5.73104		protein_coding
ENSSSCG00000000607	5.37276	0.178665	15.2765	0.00110119	0.00340724	up	43	22	25	1	0	1.78379	0.747532	0.972956	-2.96371	-5.73104	ART4	protein_coding	100152653	DO	Ensembl:ENSSSCG00000000607|Vega:OTTSUSG00000002322	ADP-ribosyltransferase 4 (Dombrock blood group)			GO:0003956(NAD(P)+-protein-arginine ADP-ribosyltransferase activity)	GO:0006471(protein ADP-ribosylation)
ENSSSCG00000029612	5.37246	7.08562	249.582	1.54871e-11	2.63707e-09	up	4383	5058	4277	44	151	8.4474	8.57625	8.37766	2.27219	3.58699	PRSS37	protein_coding
ENSSSCG00000017561	5.36745	4.22442	172.22	2.04724e-10	1.45873e-08	up	297	344	189	6	5	4.56508	4.69914	3.87928	-0.567104	-1.26495	ABCC3	protein_coding	100513231	-	Ensembl:ENSSSCG00000017561	ATP-binding cassette, sub-family C (CFTR/MRP), member 3	ssc02010(ABC transporters)//ssc04976(Bile secretion)	GO:0005887(integral component of plasma membrane)	GO:0005524(ATP binding)//GO:0042626(ATPase activity, coupled to transmembrane movement of substances)	GO:0055085(transmembrane transport)//GO:0008152(metabolic process)
ENSSSCG00000004243	5.36589	5.51964	219.471	4.00281e-11	4.92963e-09	up	1529	1675	1406	13	52	6.92821	6.98199	6.77282	0.52654	2.05332		protein_coding
ENSSSCG00000022492	5.36011	4.23833	157.058	4.22345e-10	2.34061e-08	up	296	306	205	2	9	4.56022	4.53039	3.99638	-2.07375	-0.446264	AMPD3	protein_coding	100620914	-	Ensembl:ENSSSCG00000022492	adenosine monophosphate deaminase 3	ssc00230(Purine metabolism)//		GO:0003876(AMP deaminase activity)	GO:0046039(GTP metabolic process)//GO:0046031(ADP metabolic process)//GO:0097009(energy homeostasis)//GO:0046033(AMP metabolic process)//GO:0034101(erythrocyte homeostasis)//GO:0046034(ATP metabolic process)//GO:0032264(IMP salvage)
ENSSSCG00000050519	5.35734	1.04582	32.0117	2.66992e-05	0.000144435	up	85	43	32	1	1	2.76301	1.70644	1.32607	-2.96371	-3.3469		protein_coding
ENSSSCG00000029447	5.34615	6.42166	224.531	4.36606e-11	5.18495e-09	up	2839	3276	2539	30	94	7.8209	7.94966	7.62538	1.72227	2.90454	IQCF5	protein_coding
ENSSSCG00000034036	5.34213	5.40471	359.037	5.34963e-13	4.19707e-10	up	1251	1659	1249	20	38	6.63876	6.96815	6.60203	1.14141	1.60322		protein_coding
ENSSSCG00000027922	5.33757	0.973979	24.4083	0.000118626	0.000503341	up	27	45	16	1	0	1.11708	1.77166	0.336863	-2.96371	-5.73104	UNC5CL	protein_coding	100737363	-	Ensembl:ENSSSCG00000027922	unc-5 family C-terminal like				GO:0007165(signal transduction)
ENSSSCG00000006643	5.33511	0.219881	13.3637	0.00192366	0.0055166	up	23	34	28	0	1	0.887932	1.36984	1.13497	-5.73104	-3.3469	ANXA9	protein_coding	100152685	-	Ensembl:ENSSSCG00000006643	annexin A9		GO:0098794(postsynapse)//GO:0070062(extracellular exosome)//GO:0009986(cell surface)//GO:0005829(cytosol)	GO:0005544(calcium-dependent phospholipid binding)//GO:0001786(phosphatidylserine binding)//GO:0015464(acetylcholine receptor activity)//GO:0005509(calcium ion binding)	GO:0099565(chemical synaptic transmission, postsynaptic)//GO:0016337(single organismal cell-cell adhesion)
ENSSSCG00000015395	5.32048	-0.796716	5.22866	0.0359348	0.0698087	up	9	0	5	0	0	-0.443051	-5.73104	-1.29466	-5.73104	-5.73104	GRM3	protein_coding	100521916	-	-	glutamate receptor, metabotropic 3
ENSSSCG00000021706	5.31817	6.91271	364.171	4.75733e-13	4.12668e-10	up	3737	4497	3637	58	112	8.21737	8.40666	8.14382	2.66938	3.15672	KIF21B	protein_coding	100622057	-	Ensembl:ENSSSCG00000021706	kinesin family member 21B		GO:0005871(kinesin complex)//GO:0005874(microtubule)	GO:0005524(ATP binding)//GO:0008017(microtubule binding)//GO:0016887(ATPase activity)//GO:0003777(microtubule motor activity)	GO:0008152(metabolic process)//GO:0007018(microtubule-based movement)
ENSSSCG00000008823	5.31518	-0.343708	7.30931	0.0154857	0.033637	up	9	2	3	0	0	-0.443051	-2.55856	-1.98787	-5.73104	-5.73104	SLC10A4	protein_coding	100520624	-	Ensembl:ENSSSCG00000008823	solute carrier family 10, member 4		GO:0005887(integral component of plasma membrane)	GO:0008508(bile acid:sodium symporter activity)	GO:0015721(bile acid and bile salt transport)
ENSSSCG00000031571	5.31495	4.01025	109.198	1.1205e-08	2.77357e-07	up	480	600	530	5	18	5.25722	5.50125	5.3657	-0.822113	0.535113		protein_coding
ENSSSCG00000004151	5.31412	-1.7709	4.72432	0.044828	0.0845654	up	6	1	7	0	0	-1.00967	-3.40682	-0.828393	-5.73104	-5.73104		protein_coding
ENSSSCG00000031112	5.31137	-1.18826	6.0498	0.0254562	0.0517556	up	6	2	6	0	0	-1.00967	-2.55856	-1.04277	-5.73104	-5.73104	TM4SF5	protein_coding	100513308	-	Ensembl:ENSSSCG00000017916	transmembrane 4 L six family member 5		GO:0016021(integral component of membrane)
ENSSSCG00000033878	5.30824	-0.646441	6.92231	0.0179735	0.0382741	up	7	4	3	0	0	-0.79511	-1.64088	-1.98787	-5.73104	-5.73104	RAB38	protein_coding	100621853	-	Ensembl:ENSSSCG00000014923	RAB38, member RAS oncogene family		GO:0005769(early endosome)//GO:0042470(melanosome)//GO:0005802(trans-Golgi network)//GO:0045335(phagocytic vesicle)	GO:0030742(GTP-dependent protein binding)//GO:0035651(AP-3 adaptor complex binding)//GO:0005525(GTP binding)//GO:0036461(BLOC-2 complex binding)//GO:0035650(AP-1 adaptor complex binding)	GO:0032438(melanosome organization)//GO:0035646(endosome to melanosome transport)//GO:0090383(phagosome acidification)//GO:0007264(small GTPase mediated signal transduction)//GO:0072657(protein localization to membrane)//GO:1903232(melanosome assembly)//GO:0015031(protein transport)
ENSSSCG00000027654	5.30818	0.597329	10.0247	0.00588858	0.0145005	up	7	3	4	0	0	-0.79511	-2.02795	-1.60002	-5.73104	-5.73104	NETO1	protein_coding	100622872	-	-	neuropilin (NRP) and tolloid (TLL)-like 1
ENSSSCG00000046061	5.30633	-1.10668	5.1612	0.0369973	0.0715246	up	7	5	2	0	0	-0.79511	-1.33599	-2.51994	-5.73104	-5.73104		protein_coding
ENSSSCG00000011730	5.30563	0.340655	9.672	0.00663026	0.0160808	up	6	4	4	0	0	-1.00967	-1.64088	-1.60002	-5.73104	-5.73104	IL12A	protein_coding	397053	-	Ensembl:ENSSSCG00000011730|Vega:OTTSUSG00000001608	interleukin 12A	ssc04060(Cytokine-cytokine receptor interaction)//ssc04620(Toll-like receptor signaling pathway)//ssc04622(RIG-I-like receptor signaling pathway)//ssc04630(Jak-STAT signaling pathway)//ssc04940(Type I diabetes mellitus)//ssc05133(Pertussis)//ssc05134(Legionellosis)//ssc05140(Leishmaniasis)//ssc05142(Chagas disease (American trypanosomiasis))//ssc05143(African trypanosomiasis)//ssc05144(Malaria)//…	GO:0043514(interleukin-12 complex)//GO:0005576(extracellular region)//GO:0005615(extracellular space)//GO:0005737(cytoplasm)	GO:0008083(growth factor activity)//GO:0005125(cytokine activity)//GO:0046982(protein heterodimerization activity)//GO:0005143(interleukin-12 receptor binding)//GO:0045513(interleukin-27 binding)//GO:0042163(interleukin-12 beta subunit binding)	GO:0042520(positive regulation of tyrosine phosphorylation of Stat4 protein)//GO:2000510(positive regulation of dendritic cell chemotaxis)//GO:0016477(cell migration)//GO:0042832(defense response to protozoan)//GO:0006955(immune response)//GO:0001916(positive regulation of T cell mediated cytotoxicity)//GO:0048662(negative regulation of smooth muscle cell proliferation)//GO:0042102(positive regul…
ENSSSCG00000006605	5.30415	-1.4122	5.15947	0.037025	0.0715711	up	7	6	1	0	0	-0.79511	-1.08443	-3.37201	-5.73104	-5.73104		protein_coding
ENSSSCG00000021728	5.30318	-1.8187	4.86744	0.0442302	0.0836194	up	4	4	6	0	0	-1.56754	-1.64088	-1.04277	-5.73104	-5.73104	LGALS2	protein_coding	100217393	LGALS3	Ensembl:ENSSSCG00000021728	lectin, galactoside-binding, soluble, 2			GO:0030246(carbohydrate binding)
ENSSSCG00000034680	5.30226	-1.77255	4.94408	0.0406718	0.0776277	up	6	6	2	0	0	-1.00967	-1.08443	-2.51994	-5.73104	-5.73104		protein_coding
ENSSSCG00000017176	5.30226	-1.34341	4.68735	0.0455745	0.0857879	up	6	6	2	0	0	-1.00967	-1.08443	-2.51994	-5.73104	-5.73104	AANAT	protein_coding	100518330	-	-	aralkylamine N-acetyltransferase	ssc00380(Tryptophan metabolism)//	GO:0048471(perinuclear region of cytoplasm)	GO:0004060(arylamine N-acetyltransferase activity)	GO:0006474(N-terminal protein amino acid acetylation)//GO:0071320(cellular response to cAMP)
ENSSSCG00000013642	5.3018	6.87121	380.618	3.30094e-13	3.03003e-10	up	3325	4529	3264	54	107	8.04886	8.41689	7.98773	2.5666	3.09098	PDE4A	protein_coding	396825	-	Ensembl:ENSSSCG00000013641	phosphodiesterase 4A, cAMP-specific	ssc00230(Purine metabolism)//ssc04024(cAMP signaling pathway)//ssc05032(Morphine addiction)	GO:0016020(membrane)//GO:0005829(cytosol)	GO:0046872(metal ion binding)//GO:0004114(3',5'-cyclic-nucleotide phosphodiesterase activity)	GO:0010738(regulation of protein kinase A signaling)//GO:0008152(metabolic process)//GO:0035690(cellular response to drug)//GO:0043949(regulation of cAMP-mediated signaling)//GO:0007608(sensory perception of smell)//GO:0007165(signal transduction)
ENSSSCG00000037452	5.30098	-0.555239	7.56865	0.0140385	0.0308664	up	4	5	5	0	0	-1.56754	-1.33599	-1.29466	-5.73104	-5.73104	HTR2A	protein_coding	397432	5-HT2A	Ensembl:ENSSSCG00000009406	5-hydroxytryptamine (serotonin) receptor 2A, G protein-coupled	ssc04020(Calcium signaling pathway)//ssc04080(Neuroactive ligand-receptor interaction)//ssc04540(Gap junction)//ssc04726(Serotonergic synapse)//ssc04750(Inflammatory mediator regulation of TRP channels)	GO:0005887(integral component of plasma membrane)//GO:0005901(caveola)//GO:0030424(axon)//GO:0043198(dendritic shaft)//GO:0005622(intracellular)//GO:0016023(cytoplasmic, membrane-bounded vesicle)	GO:0071886(1-(4-iodo-2,5-dimethoxyphenyl)propan-2-amine binding)//GO:0051378(serotonin binding)//GO:0008144(drug binding)//GO:0004993(G-protein coupled serotonin receptor activity)	GO:0051209(release of sequestered calcium ion into cytosol)//GO:0045821(positive regulation of glycolytic process)//GO:0044380(protein localization to cytoskeleton)//GO:0042493(response to drug)//GO:0007210(serotonin receptor signaling pathway)//GO:0045600(positive regulation of fat cell differentiation)//GO:0014065(phosphatidylinositol 3-kinase signaling)//GO:0050795(regulation of behavior)//GO:…
ENSSSCG00000044224	5.29796	-1.81923	4.71073	0.0473123	0.0884822	up	5	7	2	0	0	-1.26181	-0.870287	-2.51994	-5.73104	-5.73104		protein_coding
ENSSSCG00000008552	5.29578	5.56935	170.472	4.17518e-10	2.33331e-08	up	1467	1853	1448	12	59	6.8685	7.12767	6.81528	0.412633	2.23475		protein_coding
ENSSSCG00000050937	5.29364	-1.81965	4.66252	0.0483108	0.090071	up	4	8	2	0	0	-1.56754	-0.683862	-2.51994	-5.73104	-5.73104		protein_coding
ENSSSCG00000003115	5.29265	1.35242	28.1506	5.51091e-05	0.000264235	up	24	29	30	0	1	0.948721	1.14217	1.23368	-5.73104	-3.3469	MEIS3	protein_coding	100518492	-	-	Meis homeobox 3		GO:0005634(nucleus)	GO:0001077(transcriptional activator activity, RNA polymerase II core promoter proximal region sequence-specific binding)//GO:0043565(sequence-specific DNA binding)//GO:0003682(chromatin binding)	GO:2001234(negative regulation of apoptotic signaling pathway)//GO:0006366(transcription from RNA polymerase II promoter)//GO:0045944(positive regulation of transcription from RNA polymerase II promoter)//GO:0051897(positive regulation of protein kinase B signaling)
ENSSSCG00000023305	5.29176	-1.68496	4.96202	0.0403527	0.0770925	up	3	8	3	0	0	-1.95599	-0.683862	-1.98787	-5.73104	-5.73104		protein_coding
ENSSSCG00000009691	5.29085	2.94045	81.8354	6.53169e-08	1.11094e-06	up	274	267	218	1	10	4.44889	4.33387	4.08498	-2.96371	-0.297966		protein_coding
ENSSSCG00000016215	5.29001	1.92734	53.0706	1.16329e-06	1.11796e-05	up	98	167	89	0	5	2.9678	3.65769	2.79485	-5.73104	-1.26495		protein_coding
ENSSSCG00000031306	5.28755	-1.45206	4.6019	0.0473559	0.0885464	up	2	9	3	0	0	-2.4892	-0.518793	-1.98787	-5.73104	-5.73104		protein_coding
ENSSSCG00000023436	5.28358	-0.350984	4.9628	0.0404498	0.0772627	up	2	12	0	0	0	-2.4892	-0.113518	-5.73104	-5.73104	-5.73104		protein_coding
ENSSSCG00000022891	5.28309	-1.77489	4.59153	0.0475775	0.0888865	up	1	10	3	0	0	-3.34423	-0.370687	-1.98787	-5.73104	-5.73104	MYMK	protein_coding
ENSSSCG00000026710	5.2825	7.171	257.579	1.03673e-11	1.98882e-09	up	4275	5344	4248	54	154	8.41141	8.6556	8.36785	2.5666	3.61532	CARHSP1	protein_coding	100521547	-	Ensembl:ENSSSCG00000026710	calcium regulated heat stable protein 1, 24kDa		GO:0043186(P granule)//GO:0000177(cytoplasmic exosome (RNase complex))//GO:0070062(extracellular exosome)//GO:0005829(cytosol)	GO:0003677(DNA binding)//GO:0003730(mRNA 3'-UTR binding)	GO:0043488(regulation of mRNA stability)//GO:0006355(regulation of transcription, DNA-templated)
ENSSSCG00000033553	5.27712	6.48264	231.844	3.40233e-11	4.49535e-09	up	3030	3377	2629	29	108	7.91483	7.99346	7.67563	1.67364	3.10437		protein_coding
ENSSSCG00000026701	5.273	3.41017	116.306	4.38445e-09	1.32736e-07	up	327	433	299	8	7	4.70381	5.03089	4.54037	-0.162162	-0.798298		protein_coding
ENSSSCG00000010065	5.26823	3.26711	96.919	1.92785e-08	4.25e-07	up	353	327	275	3	11	4.81411	4.62608	4.41975	-1.52741	-0.163501	GSTT4	protein_coding
ENSSSCG00000031133	5.26657	1.17551	32.6981	2.3618e-05	0.000130455	up	74	86	54	0	3	2.56367	2.70228	2.07654	-5.73104	-1.95905	MAGEB5	protein_coding
ENSSSCG00000000660	5.26646	8.49591	348.417	6.85449e-13	4.44978e-10	up	11077	13207	9567	160	349	9.78493	9.96087	9.53908	4.1306	4.79438	A2M	protein_coding	403166	-	Ensembl:ENSSSCG00000000660|Vega:OTTSUSG00000000921	alpha-2-macroglobulin	ssc04610(Complement and coagulation cascades)	GO:0005576(extracellular region)//GO:0070062(extracellular exosome)//GO:0072562(blood microparticle)//GO:0005615(extracellular space)	GO:0002020(protease binding)//GO:0048306(calcium-dependent protein binding)//GO:0005102(receptor binding)//GO:0004866(endopeptidase inhibitor activity)//GO:0004867(serine-type endopeptidase inhibitor activity)//GO:0043120(tumor necrosis factor binding)//GO:0019966(interleukin-1 binding)//GO:0019959(interleukin-8 binding)	GO:0048863(stem cell differentiation)//GO:0001869(negative regulation of complement activation, lectin pathway)//GO:0010951(negative regulation of endopeptidase activity)
ENSSSCG00000003066	5.2642	7.83942	273.752	6.04518e-12	1.48206e-09	up	7069	8744	7296	91	262	9.13696	9.36595	9.14813	3.31764	4.38105	IRGC	protein_coding	100462753	-	Ensembl:ENSSSCG00000003066	immunity-related GTPase family, cinema		GO:0016020(membrane)	GO:0005525(GTP binding)
ENSSSCG00000031307	5.26334	7.47137	273.083	6.16564e-12	1.48206e-09	up	5509	6799	5628	69	205	8.77725	9.00299	8.77366	2.91924	4.02747		protein_coding
ENSSSCG00000003479	5.23974	0.398343	18.5389	0.0004634	0.00161942	up	38	20	21	0	1	1.60649	0.611645	0.724051	-5.73104	-3.3469	MFAP2	protein_coding	100523794	-	Ensembl:ENSSSCG00000003479	microfibrillar-associated protein 2		GO:0001527(microfibril)	GO:0070051(fibrinogen binding)//GO:0001968(fibronectin binding)	GO:0048048(embryonic eye morphogenesis)//GO:0030220(platelet formation)//GO:0048050(post-embryonic eye morphogenesis)
ENSSSCG00000038991	5.23685	0.3627	21.1224	0.000247529	0.000945883	up	35	28	19	1	0	1.48861	1.09198	0.581391	-2.96371	-5.73104		protein_coding
ENSSSCG00000016278	5.23124	7.32967	145.807	1.66515e-09	6.28005e-08	up	4737	6286	5217	89	157	8.55945	8.88981	8.66427	3.28564	3.64312		protein_coding
ENSSSCG00000003229	5.21238	-1.45115	4.98315	0.0399805	0.0764852	up	7	1	5	0	0	-0.79511	-3.40682	-1.29466	-5.73104	-5.73104	ETFB	protein_coding	396614	-	Ensembl:ENSSSCG00000003229	electron-transfer-flavoprotein, beta polypeptide		GO:0005759(mitochondrial matrix)//GO:0070062(extracellular exosome)	GO:0009055(electron carrier activity)	GO:0033539(fatty acid beta-oxidation using acyl-CoA dehydrogenase)
ENSSSCG00000033945	5.2108	-1.0958	4.76755	0.0439729	0.0832278	up	9	3	1	0	0	-0.443051	-2.02795	-3.37201	-5.73104	-5.73104	RGS18	protein_coding	100511770	-	Ensembl:ENSSSCG00000010808	regulator of G-protein signaling 18		GO:0005886(plasma membrane)//GO:0005737(cytoplasm)	GO:0005096(GTPase activator activity)	GO:0008277(regulation of G-protein coupled receptor protein signaling pathway)//GO:0007186(G-protein coupled receptor signaling pathway)//GO:0043547(positive regulation of GTPase activity)
ENSSSCG00000008625	5.20826	-0.96688	4.93805	0.0407797	0.077804	up	9	4	0	0	0	-0.443051	-1.64088	-5.73104	-5.73104	-5.73104	NTSR2	protein_coding	100620275	-	-	neurotensin receptor 2	ssc04080(Neuroactive ligand-receptor interaction)	GO:0016021(integral component of membrane)	GO:0016492(G-protein coupled neurotensin receptor activity)	GO:0007218(neuropeptide signaling pathway)//GO:0007200(phospholipase C-activating G-protein coupled receptor signaling pathway)//GO:0042391(regulation of membrane potential)
ENSSSCG00000016428	5.2069	5.02703	168.965	4.44516e-10	2.43641e-08	up	1181	1161	927	12	39	6.5557	6.45329	6.172	0.412633	1.64046	CCT8L2	protein_coding	100623016	-	Ensembl:ENSSSCG00000016428	chaperonin containing TCP1, subunit 8 (theta)-like 2		GO:0005737(cytoplasm)	GO:0005524(ATP binding)
ENSSSCG00000039193	5.20589	0.655571	28.1612	5.49946e-05	0.00026394	up	58	56	31	1	1	2.21347	2.0856	1.28062	-2.96371	-3.3469	HOXB9	protein_coding	100523635	-	-	homeobox B9		GO:0005654(nucleoplasm)//GO:0005739(mitochondrion)	GO:0043565(sequence-specific DNA binding)	GO:0060070(canonical Wnt signaling pathway)//GO:0060326(cell chemotaxis)//GO:0006351(transcription, DNA-templated)//GO:0030879(mammary gland development)//GO:0009952(anterior/posterior pattern specification)//GO:0045944(positive regulation of transcription from RNA polymerase II promoter)//GO:0048706(embryonic skeletal system development)
ENSSSCG00000006149	5.20424	0.184372	6.44169	0.0217247	0.0451349	up	4	1	8	0	0	-1.56754	-3.40682	-0.64179	-5.73104	-5.73104	RALYL	protein_coding	100739123	-	Ensembl:ENSSSCG00000006149	RALY RNA binding protein-like		GO:0005634(nucleus)	GO:0044822(poly(A) RNA binding)//GO:0000166(nucleotide binding)//GO:0042802(identical protein binding)
ENSSSCG00000036457	5.20383	-1.34598	5.60443	0.0306221	0.0607418	up	4	2	7	0	0	-1.56754	-2.55856	-0.828393	-5.73104	-5.73104	TNFSF8	protein_coding	574055	TNFRSF8	-	tumor necrosis factor (ligand) superfamily, member 8	ssc04060(Cytokine-cytokine receptor interaction)
ENSSSCG00000024403	5.20186	-0.0689472	14.1436	0.00152103	0.00450574	up	24	38	19	1	0	0.948721	1.5292	0.581391	-2.96371	-5.73104	PRRT1	protein_coding	100144520	C6orf31|C7H6orf31	Ensembl:ENSSSCG00000024403|Vega:OTTSUSG00000001351	proline-rich transmembrane protein 1		GO:0016021(integral component of membrane)		GO:0009607(response to biotic stimulus)
ENSSSCG00000021535	5.20044	-1.48424	4.78626	0.0436088	0.082664	up	6	5	2	0	0	-1.00967	-1.33599	-2.51994	-5.73104	-5.73104		protein_coding
ENSSSCG00000017470	5.20004	-0.25296	7.4999	0.0144065	0.0315921	up	6	5	2	0	0	-1.00967	-1.33599	-2.51994	-5.73104	-5.73104	TNS4	protein_coding	100521862	-	Ensembl:ENSSSCG00000017470	tensin 4		GO:0005925(focal adhesion)		GO:0008104(protein localization)
ENSSSCG00000037519	5.19988	4.52828	173.963	2.30782e-10	1.57683e-08	up	746	896	667	8	28	5.89311	6.07959	5.69726	-0.162162	1.16583	PRSS51	protein_coding
ENSSSCG00000036743	5.19721	-0.0424169	8.07265	0.0116452	0.0262405	up	3	4	6	0	0	-1.95599	-1.64088	-1.04277	-5.73104	-5.73104		protein_coding
ENSSSCG00000030031	5.19593	-1.60542	4.49215	0.0497637	0.0924428	up	5	6	2	0	0	-1.26181	-1.08443	-2.51994	-5.73104	-5.73104		protein_coding
ENSSSCG00000031519	5.19569	-0.711035	5.23468	0.0358417	0.0696481	up	6	7	0	0	0	-1.00967	-0.870287	-5.73104	-5.73104	-5.73104	NRSN2	protein_coding	100157494	-	-	neurensin 2		GO:0030133(transport vesicle)//GO:0005886(plasma membrane)//GO:0016021(integral component of membrane)//GO:0043025(neuronal cell body)
ENSSSCG00000026363	5.1949	1.77776	38.8322	8.80019e-06	5.73954e-05	up	113	68	85	0	4	3.17281	2.36458	2.72869	-5.73104	-1.57065	CHRNB3	protein_coding	100622201	-	Ensembl:ENSSSCG00000026363	cholinergic receptor, nicotinic, beta 3 (neuronal)	ssc04080(Neuroactive ligand-receptor interaction)	GO:0005892(acetylcholine-gated channel complex)//GO:0030054(cell junction)//GO:0045211(postsynaptic membrane)	GO:0004889(acetylcholine-activated cation-selective channel activity)//GO:0015464(acetylcholine receptor activity)//GO:0042166(acetylcholine binding)	GO:0007271(synaptic transmission, cholinergic)//GO:0099565(chemical synaptic transmission, postsynaptic)//GO:0098655(cation transmembrane transport)//GO:0035094(response to nicotine)//GO:0007274(neuromuscular synaptic transmission)
ENSSSCG00000039341	5.19397	-0.14115	7.00004	0.0174393	0.0372917	up	1	4	8	0	0	-3.34423	-1.64088	-0.64179	-5.73104	-5.73104		protein_coding
ENSSSCG00000020838	5.19236	-1.68771	4.68368	0.0456493	0.0858874	up	2	5	6	0	0	-2.4892	-1.33599	-1.04277	-5.73104	-5.73104		protein_coding
ENSSSCG00000039073	5.19204	-0.735271	5.43227	0.032935	0.064763	up	4	7	2	0	0	-1.56754	-0.870287	-2.51994	-5.73104	-5.73104		protein_coding
ENSSSCG00000032074	5.18905	0.473108	20.5398	0.00028398	0.00106298	up	23	35	19	0	1	0.887932	1.41136	0.581391	-5.73104	-3.3469	IRX2	protein_coding	100620587	-	-	iroquois homeobox 2
ENSSSCG00000050431	5.18886	-0.711238	6.0466	0.0254895	0.0518074	up	1	6	6	0	0	-3.34423	-1.08443	-1.04277	-5.73104	-5.73104		protein_coding
ENSSSCG00000008326	5.18673	-0.267967	6.23572	0.0236013	0.0485083	up	3	9	1	0	0	-1.95599	-0.518793	-3.37201	-5.73104	-5.73104	TGFA	protein_coding	397484	-	-	transforming growth factor, alpha	ssc04012(ErbB signaling pathway)//ssc05200(Pathways in cancer)//ssc05211(Renal cell carcinoma)//ssc05212(Pancreatic cancer)//ssc05214(Glioma)//ssc05215(Prostate cancer)//ssc05223(Non-small cell lung cancer)	GO:0016021(integral component of membrane)//GO:0005887(integral component of plasma membrane)//GO:0005615(extracellular space)	GO:0008083(growth factor activity)//GO:0001948(glycoprotein binding)//GO:0005154(epidermal growth factor receptor binding)	GO:0008284(positive regulation of cell proliferation)//GO:0007173(epidermal growth factor receptor signaling pathway)//GO:0000187(activation of MAPK activity)//GO:0072574(hepatocyte proliferation)//GO:0045741(positive regulation of epidermal growth factor-activated receptor activity)//GO:0045840(positive regulation of mitotic nuclear division)//GO:0060749(mammary gland alveolus development)//GO:0…
ENSSSCG00000012359	5.17085	1.21048	28.1222	5.54161e-05	0.000265452	up	33	27	16	0	1	1.40431	1.03999	0.336863	-5.73104	-3.3469		protein_coding
ENSSSCG00000000478	5.17056	6.19639	213.215	6.52198e-11	6.95829e-09	up	2375	2500	1939	23	88	7.56347	7.55969	7.23647	1.34144	2.80963	GRIP1	protein_coding	100514286	-	Ensembl:ENSSSCG00000000478	glutamate receptor interacting protein 1		GO:0005886(plasma membrane)//GO:0045121(membrane raft)//GO:0030425(dendrite)//GO:0055037(recycling endosome)	GO:0030159(receptor signaling complex scaffold activity)//GO:0008022(protein C-terminus binding)//GO:0035259(glucocorticoid receptor binding)	GO:0016358(dendrite development)//GO:0008104(protein localization)
ENSSSCG00000003845	5.16658	6.96119	201.897	1.15526e-10	1.04292e-08	up	4154	4850	3547	46	160	8.36998	8.51567	8.10768	2.33607	3.67038		protein_coding
ENSSSCG00000005911	5.16447	5.43345	123.396	5.59301e-09	1.59704e-07	up	1328	1645	1324	7	64	6.72491	6.95592	6.68615	-0.350472	2.35165	OPLAH	protein_coding
ENSSSCG00000033050	5.16421	5.20967	172.266	3.85794e-10	2.20177e-08	up	1264	1246	1181	11	49	6.65367	6.55521	6.52128	0.288956	1.96799		protein_coding
ENSSSCG00000011195	5.16038	1.61799	32.6168	2.48257e-05	0.000136122	up	72	96	42	3	0	2.52427	2.86054	1.71581	-1.52741	-5.73104	GALNT15	protein_coding	100157572	GALNTL2	Ensembl:ENSSSCG00000011195	polypeptide N-acetylgalactosaminyltransferase 15	ssc00512(Mucin type O-Glycan biosynthesis)//	GO:0030133(transport vesicle)//GO:0016021(integral component of membrane)//GO:0000139(Golgi membrane)	GO:0030246(carbohydrate binding)//GO:0016757(transferase activity, transferring glycosyl groups)	GO:0006486(protein glycosylation)
ENSSSCG00000006243	5.15646	3.09471	81.3567	7.32545e-08	1.21292e-06	up	276	300	237	1	12	4.45938	4.50185	4.20541	-2.96371	-0.0405079	PENK	protein_coding	100152093	-	-	proenkephalin				GO:0001964(startle response)//GO:0002118(aggressive behavior)//GO:0019233(sensory perception of pain)//GO:0007218(neuropeptide signaling pathway)//GO:0001662(behavioral fear response)//GO:0007626(locomotory behavior)
ENSSSCG00000036622	5.15446	0.370954	17.9528	0.000537871	0.00183562	up	21	39	18	1	0	0.758085	1.56643	0.504397	-2.96371	-5.73104		protein_coding
ENSSSCG00000030368	5.15244	7.24031	249.764	1.32657e-11	2.34215e-09	up	5036	5597	4450	62	187	8.64775	8.72233	8.43486	2.76532	3.89504	HSPA1L	protein_coding	100144518	-	-	heat shock 70kDa protein 1-like	ssc03040(Spliceosome)//ssc04010(MAPK signaling pathway)//ssc04141(Protein processing in endoplasmic reticulum)//ssc04144(Endocytosis)//		GO:0005524(ATP binding)
ENSSSCG00000037087	5.15149	0.0151301	17.2454	0.000646185	0.00215011	up	15	39	21	0	1	0.279068	1.56643	0.724051	-5.73104	-3.3469	PRRT4	protein_coding	100628151	-	-	proline-rich transmembrane protein 4		GO:0016021(integral component of membrane)
ENSSSCG00000036316	5.1481	1.08427	30.1657	3.7466e-05	0.00019127	up	48	67	82	0	3	1.94167	2.34328	2.677	-5.73104	-1.95905		protein_coding
ENSSSCG00000025273	5.14669	5.99348	129.476	3.95277e-09	1.22456e-07	up	1047	1334	818	5	48	6.38199	6.65364	5.99158	-0.822113	1.93839	CYP11A1	protein_coding	403329	SSC	Ensembl:ENSSSCG00000025273	cytochrome P450, family 11, subfamily A, polypeptide 1	ssc00140(Steroid hormone biosynthesis)//	GO:0005743(mitochondrial inner membrane)//GO:0005739(mitochondrion)	GO:0005506(iron ion binding)//GO:0016709(oxidoreductase activity, acting on paired donors, with incorporation or reduction of molecular oxygen, NAD(P)H as one donor, and incorporation of one atom of oxygen)//GO:0016705(oxidoreductase activity, acting on paired donors, with incorporation or reduction of molecular oxygen)//GO:0020037(heme binding)//GO:0004497(monooxygenase activity)//GO:0008386(cho…	GO:0055114(oxidation-reduction process)//GO:0034650(cortisol metabolic process)//GO:0008203(cholesterol metabolic process)//GO:0006704(glucocorticoid biosynthetic process)//GO:0044550(secondary metabolite biosynthetic process)//GO:0071375(cellular response to peptide hormone stimulus)//GO:0006700(C21-steroid hormone biosynthetic process)
ENSSSCG00000006862	5.14601	5.19801	240.594	1.42969e-11	2.45895e-09	up	1013	1352	716	24	24	6.33437	6.67298	5.7995	1.40239	0.945456	VCAM1	protein_coding	396925	-	Ensembl:ENSSSCG00000006862|Vega:OTTSUSG00000002219	vascular cell adhesion molecule 1	ssc04064(NF-kappa B signaling pathway)//ssc04514(Cell adhesion molecules (CAMs))//ssc04668(TNF signaling pathway)//ssc04670(Leukocyte transendothelial migration)//	GO:0009897(external side of plasma membrane)//GO:0070062(extracellular exosome)//GO:0045177(apical part of cell)//GO:0005794(Golgi apparatus)//GO:0016021(integral component of membrane)//GO:0030175(filopodium)//GO:0071065(alpha9-beta1 integrin-vascular cell adhesion molecule-1 complex)//GO:0005902(microvillus)//GO:0005783(endoplasmic reticulum)//GO:0005769(early endosome)//GO:0002102(podosome)//G…	GO:0005178(integrin binding)//GO:0008131(primary amine oxidase activity)	GO:0055114(oxidation-reduction process)//GO:0007507(heart development)//GO:0009308(amine metabolic process)//GO:0007157(heterophilic cell-cell adhesion via plasma membrane cell adhesion molecules)//GO:0016337(single organismal cell-cell adhesion)//GO:0060710(chorio-allantoic fusion)//GO:0022614(membrane to membrane docking)//GO:0050901(leukocyte tethering or rolling)//GO:0071333(cellular response…
ENSSSCG00000012153	5.14229	1.40478	30.243	3.69279e-05	0.000188958	up	20	35	20	0	1	0.688498	1.41136	0.654484	-5.73104	-3.3469	RAI2	protein_coding	100154649	-	-	retinoic acid induced 2
ENSSSCG00000002986	5.13927	6.77163	251.493	1.25536e-11	2.25637e-09	up	3574	4143	3264	50	131	8.15304	8.28838	7.98773	2.45594	3.38235	SELENOV	protein_coding
ENSSSCG00000036521	5.13877	-0.048253	14.484	0.0013785	0.00413385	up	25	36	13	0	1	1.00705	1.45172	0.0422572	-5.73104	-3.3469	TNFSF13	protein_coding	100127162	APRIL	-	tumor necrosis factor (ligand) superfamily, member 13	ssc04060(Cytokine-cytokine receptor interaction)//ssc04672(Intestinal immune network for IgA production)//ssc05323(Rheumatoid arthritis)	GO:0009897(external side of plasma membrane)//GO:0070062(extracellular exosome)//GO:0005615(extracellular space)//GO:0005737(cytoplasm)	GO:0005164(tumor necrosis factor receptor binding)//GO:0005125(cytokine activity)	GO:0002426(immunoglobulin production in mucosal tissue)//GO:0008284(positive regulation of cell proliferation)//GO:0002636(positive regulation of germinal center formation)//GO:0048298(positive regulation of isotype switching to IgA isotypes)
ENSSSCG00000013145	5.1307	3.46877	164.346	2.95934e-10	1.82625e-08	up	247	270	234	3	9	4.29936	4.34998	4.18705	-1.52741	-0.446264	DTX4	protein_coding	100517143	-	Ensembl:ENSSSCG00000013145	deltex 4, E3 ubiquitin ligase	ssc04330(Notch signaling pathway)		GO:0008270(zinc ion binding)
ENSSSCG00000010273	5.12868	5.027	125.047	4.18473e-09	1.28446e-07	up	982	1220	1063	5	50	6.28954	6.52479	6.36945	-0.822113	1.997	TBATA	protein_coding	100524769	-	Ensembl:ENSSSCG00000010273	thymus, brain and testes associated		GO:0005634(nucleus)
ENSSSCG00000049711	5.12428	5.47894	210.965	5.07846e-11	5.69215e-09	up	1631	1483	1360	25	48	7.02137	6.80638	6.72484	1.46088	1.93839		protein_coding
ENSSSCG00000033629	5.12275	7.49973	247.53	1.42533e-11	2.45895e-09	up	6020	6899	5288	81	225	8.90522	9.02405	8.68377	3.15003	4.16162	KLHL10	protein_coding
ENSSSCG00000009417	5.1188	7.7462	424.203	1.34235e-13	2.10852e-10	up	6888	8065	6647	130	224	9.09954	9.24933	9.01374	3.8314	4.1552	CBY2	protein_coding
ENSSSCG00000021617	5.11762	6.55867	257.656	9.84375e-12	1.90672e-09	up	2890	3469	3118	45	113	7.84659	8.03224	7.92171	2.30448	3.16952	FNDC8	protein_coding	100626291	-	Ensembl:ENSSSCG00000021617	fibronectin type III domain containing 8		GO:0005634(nucleus)
ENSSSCG00000021067	5.11544	1.42154	43.9846	3.90827e-06	2.9504e-05	up	70	75	55	2	1	2.48376	2.50544	2.10289	-2.07375	-3.3469	BLVRB	protein_coding	100625219	-	Ensembl:ENSSSCG00000021067	biliverdin reductase B	ssc00740(Riboflavin metabolism)//ssc00860(Porphyrin and chlorophyll metabolism)	GO:0005654(nucleoplasm)//GO:0005886(plasma membrane)//GO:0070062(extracellular exosome)//GO:0005737(cytoplasm)	GO:0004074(biliverdin reductase activity)//GO:0042602(riboflavin reductase (NADPH) activity)	GO:0055114(oxidation-reduction process)
ENSSSCG00000028172	5.11394	6.28854	276.107	4.80985e-12	1.36401e-09	up	2505	2849	2488	45	84	7.64035	7.7482	7.59611	2.30448	2.7427	FAM78A	protein_coding	100624292	-	-	family with sequence similarity 78, member A
ENSSSCG00000042304	5.11147	1.30097	32.965	2.25287e-05	0.00012541	up	60	94	39	0	3	2.26218	2.83024	1.60953	-5.73104	-1.95905		protein_coding
ENSSSCG00000037101	5.10543	6.63967	194.187	1.555e-10	1.22624e-08	up	3118	3785	2959	39	129	7.95613	8.158	7.84621	2.09888	3.3602	LRRC8B	protein_coding	100155627	-	-	leucine rich repeat containing 8 family, member B		GO:0016021(integral component of membrane)
ENSSSCG00000007700	5.10458	6.48339	386.515	2.90617e-13	3.03003e-10	up	2594	3378	2492	61	76	7.69071	7.99389	7.59842	2.74192	2.59874	HIP1	protein_coding	100523598	-	Ensembl:ENSSSCG00000007700	huntingtin interacting protein 1	ssc05016(Huntington's disease)	GO:0030136(clathrin-coated vesicle)//GO:0005794(Golgi apparatus)	GO:0035091(phosphatidylinositol binding)//GO:0003779(actin binding)//GO:0030276(clathrin binding)	GO:0006919(activation of cysteine-type endopeptidase activity involved in apoptotic process)//GO:0048260(positive regulation of receptor-mediated endocytosis)//GO:0097190(apoptotic signaling pathway)//GO:0072583(clathrin-mediated endocytosis)//GO:0048268(clathrin coat assembly)
ENSSSCG00000036997	5.10324	6.40284	393.062	2.52846e-13	2.96737e-10	up	2792	2932	2784	50	91	7.79682	7.78962	7.75826	2.45594	2.85787		protein_coding
ENSSSCG00000001795	5.10125	4.99157	202.613	6.68572e-11	7.0575e-09	up	1069	1125	846	12	39	6.41198	6.40786	6.04012	0.412633	1.64046	SH3GL3	protein_coding	100157660	-	-	SH3-domain GRB2-like 3	ssc04144(Endocytosis)	GO:0070062(extracellular exosome)//GO:0005737(cytoplasm)	GO:0042802(identical protein binding)	GO:0006897(endocytosis)
ENSSSCG00000013605	5.09846	6.79933	90.6307	2.94516e-07	3.73309e-06	up	3431	4344	3449	24	174	8.09413	8.35672	8.06726	1.40239	3.79123	ACTL9	protein_coding	100736573	-	Ensembl:ENSSSCG00000013605	actin-like 9
ENSSSCG00000006329	5.09559	-0.26013	5.99997	0.0259814	0.0526838	up	8	3	1	0	0	-0.608368	-2.02795	-3.37201	-5.73104	-5.73104	LMX1A	protein_coding	100513081	-	-	LIM homeobox transcription factor 1, alpha		GO:0005634(nucleus)	GO:0043565(sequence-specific DNA binding)//GO:0008270(zinc ion binding)	GO:0030901(midbrain development)//GO:0021542(dentate gyrus development)//GO:0007411(axon guidance)//GO:0021549(cerebellum development)//GO:0071542(dopaminergic neuron differentiation)//GO:0045665(negative regulation of neuron differentiation)//GO:0001558(regulation of cell growth)//GO:0021953(central nervous system neuron differentiation)//GO:0006355(regulation of transcription, DNA-templated)
ENSSSCG00000037564	5.09381	-0.44947	5.23431	0.0358474	0.0696525	up	8	4	0	0	0	-0.608368	-1.64088	-5.73104	-5.73104	-5.73104	OTX1	protein_coding	100520485	-	-	orthodenticle homeobox 1	ssc04550(Signaling pathways regulating pluripotency of stem cells)	GO:0005634(nucleus)	GO:0001077(transcriptional activator activity, RNA polymerase II core promoter proximal region sequence-specific binding)//GO:0000978(RNA polymerase II core promoter proximal region sequence-specific DNA binding)	GO:0030901(midbrain development)//GO:0022037(metencephalon development)//GO:0042472(inner ear morphogenesis)//GO:0009952(anterior/posterior pattern specification)//GO:0006366(transcription from RNA polymerase II promoter)//GO:0045944(positive regulation of transcription from RNA polymerase II promoter)//GO:0048852(diencephalon morphogenesis)
ENSSSCG00000003142	5.09195	-0.186451	12.85	0.00264179	0.00722895	up	13	21	41	1	0	0.0760565	0.681188	1.68124	-2.96371	-5.73104	IZUMO1	protein_coding	100524565	-	-	izumo sperm-egg fusion 1		GO:0016021(integral component of membrane)//GO:0002080(acrosomal membrane)	GO:0005102(receptor binding)//GO:0042803(protein homodimerization activity)	GO:0035036(sperm-egg recognition)//GO:0007342(fusion of sperm to egg plasma membrane)
ENSSSCG00000013919	5.09133	1.69079	47.8253	2.28857e-06	1.90485e-05	up	40	54	40	1	1	1.68005	2.03337	1.64583	-2.96371	-3.3469		protein_coding
ENSSSCG00000031522	5.08929	5.40533	92.5757	1.10981e-07	1.6928e-06	up	1597	1402	1249	14	59	6.99098	6.72536	6.60203	0.632108	2.23475	ASB17	protein_coding	100737843	-	-	ankyrin repeat and SOCS box containing 17
ENSSSCG00000012492	5.08846	1.30032	22.7858	0.000169218	0.000682999	up	39	17	17	1	0	1.64374	0.380314	0.42306	-2.96371	-5.73104	DRP2	protein_coding	100517071	-	Ensembl:ENSSSCG00000012492|Vega:OTTSUSG00000004722	dystrophin related protein 2		GO:0005886(plasma membrane)	GO:0008270(zinc ion binding)
ENSSSCG00000044574	5.08602	-1.64506	4.83068	0.042758	0.0811515	up	5	5	2	0	0	-1.26181	-1.33599	-2.51994	-5.73104	-5.73104		protein_coding
ENSSSCG00000036352	5.08548	-1.13198	5.0479	0.0388647	0.0746571	up	1	2	9	0	0	-3.34423	-2.55856	-0.476581	-5.73104	-5.73104	RAB7B	protein_coding	100627693	-	Ensembl:ENSSSCG00000022307	RAB7B, member RAS oncogene family	ssc04145(Phagosome)//ssc05132(Salmonella infection)//ssc05146(Amoebiasis)	GO:0005764(lysosome)//GO:0005770(late endosome)//GO:0005802(trans-Golgi network)//GO:0045335(phagocytic vesicle)	GO:0005525(GTP binding)	GO:0034144(negative regulation of toll-like receptor 4 signaling pathway)//GO:0045654(positive regulation of megakaryocyte differentiation)//GO:0007264(small GTPase mediated signal transduction)//GO:0034499(late endosome to Golgi transport)//GO:0032755(positive regulation of interleukin-6 production)//GO:0034164(negative regulation of toll-like receptor 9 signaling pathway)//GO:0015031(protein tr…
ENSSSCG00000021527	5.08327	0.889903	9.20141	0.00779084	0.0185218	up	4	6	2	0	0	-1.56754	-1.08443	-2.51994	-5.73104	-5.73104	ATP10B	protein_coding	100626997	-	-	ATPase, class V, type 10B		GO:0005783(endoplasmic reticulum)//GO:0005886(plasma membrane)//GO:0016021(integral component of membrane)	GO:0005524(ATP binding)//GO:0000287(magnesium ion binding)//GO:0004012(phospholipid-translocating ATPase activity)	GO:0008152(metabolic process)//GO:0045332(phospholipid translocation)
ENSSSCG00000035506	5.07425	0.425833	17.6141	0.000586955	0.00198077	up	11	41	22	1	0	-0.160274	1.63814	0.790418	-2.96371	-5.73104	UBAP1L	protein_coding
ENSSSCG00000002510	5.07249	-1.28226	4.90027	0.0414636	0.0789803	up	1	7	4	0	0	-3.34423	-0.870287	-1.60002	-5.73104	-5.73104	CYP46A1	protein_coding
ENSSSCG00000000073	5.07212	-1.56435	4.69042	0.0455119	0.0856854	up	1	7	4	0	0	-3.34423	-0.870287	-1.60002	-5.73104	-5.73104		protein_coding
ENSSSCG00000007125	5.06985	6.77434	290.844	3.05923e-12	1.05232e-09	up	3604	4044	3369	59	130	8.16509	8.25349	8.0334	2.69397	3.37132		protein_coding
ENSSSCG00000012817	5.06779	6.0876	275.037	4.82661e-12	1.36401e-09	up	2056	2536	1765	32	77	7.35541	7.58031	7.10085	1.81486	2.61754	FUNDC2	protein_coding	396564	HCBP6	-	FUN14 domain containing 2		GO:0005634(nucleus)//GO:0031307(integral component of mitochondrial outer membrane)		GO:0000422(mitophagy)
ENSSSCG00000015425	5.0664	1.63612	38.3605	9.13743e-06	5.91502e-05	up	35	51	48	2	0	1.48861	1.9513	1.90742	-2.07375	-5.73104	SLC26A5	protein_coding	100190993	-	Ensembl:ENSSSCG00000015425	solute carrier family 26 (anion exchanger), member 5		GO:0016323(basolateral plasma membrane)//GO:0005887(integral component of plasma membrane)//GO:0016328(lateral plasma membrane)	GO:0019531(oxalate transmembrane transporter activity)//GO:0030507(spectrin binding)//GO:0015106(bicarbonate transmembrane transporter activity)//GO:0005254(chloride channel activity)//GO:0008271(secondary active sulfate transmembrane transporter activity)//GO:0015116(sulfate transmembrane transporter activity)//GO:0015301(anion:anion antiporter activity)	GO:0015701(bicarbonate transport)//GO:0008360(regulation of cell shape)//GO:0051453(regulation of intracellular pH)//GO:1902358(sulfate transmembrane transport)//GO:0042391(regulation of membrane potential)//GO:1902476(chloride transmembrane transport)//GO:0019532(oxalate transport)//GO:0007605(sensory perception of sound)
ENSSSCG00000000896	5.06609	1.51387	28.1495	5.55553e-05	0.000266055	up	53	60	21	2	0	2.08396	2.18471	0.724051	-2.07375	-5.73104	NTN4	protein_coding	100516554	-	Ensembl:ENSSSCG00000000896	netrin 4	ssc04360(Axon guidance)	GO:0005576(extracellular region)	GO:0043237(laminin-1 binding)	GO:0016322(neuron remodeling)//GO:0060668(regulation of branching involved in salivary gland morphogenesis by extracellular matrix-epithelial cell signaling)
ENSSSCG00000033313	5.06106	6.10616	180.807	2.6753e-10	1.70685e-08	up	2301	2606	1946	23	98	7.51781	7.61959	7.24167	1.34144	2.96451	C7orf31	protein_coding
ENSSSCG00000015796	5.05977	1.04988	37.0112	1.13508e-05	7.07464e-05	up	38	43	50	1	1	1.60649	1.70644	1.96602	-2.96371	-3.3469	PDLIM3	protein_coding	414421	LIM	Ensembl:ENSSSCG00000015796	PDZ and LIM domain 3		GO:0030018(Z disc)//GO:0015629(actin cytoskeleton)//GO:0005737(cytoplasm)	GO:0008270(zinc ion binding)//GO:0008092(cytoskeletal protein binding)	GO:0007015(actin filament organization)//GO:0007507(heart development)
ENSSSCG00000050390	5.05296	3.77729	80.8064	9.40404e-08	1.48899e-06	up	436	528	406	1	23	5.11858	5.31691	4.98139	-2.96371	0.884669	TEX51	protein_coding
ENSSSCG00000037757	5.04319	3.80874	132.395	1.64053e-09	6.19889e-08	up	452	466	454	3	21	5.17055	5.13679	5.14251	-1.52741	0.754825	C4orf45	protein_coding
ENSSSCG00000038037	5.04095	5.85043	207.839	7.19631e-11	7.39807e-09	up	1931	2182	1685	22	81	7.26493	7.36343	7.03394	1.2778	2.69038		protein_coding
ENSSSCG00000023503	5.03699	6.08612	221.722	3.42506e-11	4.49562e-09	up	2143	2465	1790	25	89	7.41519	7.53935	7.12113	1.46088	2.82589	PRKCD	protein_coding	100622955	-	Ensembl:ENSSSCG00000023503	protein kinase C, delta	ssc04062(Chemokine signaling pathway)//ssc04270(Vascular smooth muscle contraction)//ssc04530(Tight junction)//ssc04666(Fc gamma R-mediated phagocytosis)//ssc04722(Neurotrophin signaling pathway)//ssc04750(Inflammatory mediator regulation of TRP channels)//ssc04912(GnRH signaling pathway)//ssc04915(Estrogen signaling pathway)//ssc04930(Type II diabetes mellitus)//	GO:0070062(extracellular exosome)//GO:0016020(membrane)//GO:0048471(perinuclear region of cytoplasm)//GO:0016363(nuclear matrix)//GO:0005783(endoplasmic reticulum)//GO:0005622(intracellular)//GO:0005911(cell-cell junction)	GO:0019900(kinase binding)//GO:0004697(protein kinase C activity)//GO:0005524(ATP binding)//GO:0008047(enzyme activator activity)//GO:0043560(insulin receptor substrate binding)//GO:0004674(protein serine/threonine kinase activity)//GO:0046872(metal ion binding)	GO:2000304(positive regulation of ceramide biosynthetic process)//GO:2001022(positive regulation of response to DNA damage stimulus)//GO:0032930(positive regulation of superoxide anion generation)//GO:0090398(cellular senescence)//GO:0071447(cellular response to hydroperoxide)//GO:0032079(positive regulation of endodeoxyribonuclease activity)//GO:0043407(negative regulation of MAP kinase activity…
ENSSSCG00000023001	5.03555	6.09841	224.964	3.05227e-11	4.26617e-09	up	2052	2276	1775	23	86	7.3526	7.42427	7.109	1.34144	2.77655	CCDC149	protein_coding	100621948	-	-	coiled-coil domain containing 149		GO:0016021(integral component of membrane)
ENSSSCG00000012790	5.02154	0.0959768	17.0948	0.000672285	0.00222323	up	27	25	16	0	1	1.11708	0.930014	0.336863	-5.73104	-3.3469	ARHGAP4	protein_coding	100523659	-	Ensembl:ENSSSCG00000012790	Rho GTPase activating protein 4		GO:0005654(nucleoplasm)//GO:0005925(focal adhesion)//GO:0005737(cytoplasm)	GO:0005096(GTPase activator activity)//GO:0048365(Rac GTPase binding)	GO:0043547(positive regulation of GTPase activity)//GO:0030336(negative regulation of cell migration)//GO:0007165(signal transduction)
ENSSSCG00000010113	5.01933	7.33742	196.693	1.41012e-10	1.16119e-08	up	5099	6057	5103	79	214	8.66568	8.83628	8.63239	3.11404	4.08938	TSSK2	protein_coding	100156779	-	Ensembl:ENSSSCG00000010113	testis-specific serine kinase 2		GO:0001669(acrosomal vesicle)//GO:0005634(nucleus)//GO:0005814(centriole)//GO:0005737(cytoplasm)	GO:0005524(ATP binding)//GO:0004674(protein serine/threonine kinase activity)	GO:0046777(protein autophosphorylation)//GO:0006468(protein phosphorylation)//GO:0007286(spermatid development)//GO:0035556(intracellular signal transduction)
ENSSSCG00000029827	5.01932	6.21269	154.667	8.67171e-10	3.92311e-08	up	2351	2757	2337	24	112	7.54882	7.70084	7.50579	1.40239	3.15672	IQCF1	protein_coding
ENSSSCG00000017216	5.01096	1.29194	33.2359	3.48753e-05	0.000180164	up	47	100	88	0	4	1.91144	2.91928	2.77859	-5.73104	-1.57065		protein_coding
ENSSSCG00000012469	4.99732	2.43423	67.5708	2.25315e-07	3.00084e-06	up	163	179	182	4	5	3.70044	3.75766	3.82491	-1.13209	-1.26495		protein_coding
ENSSSCG00000039271	4.97755	0.964276	18.0411	0.000526575	0.00180108	up	17	42	8	0	1	0.457004	1.67269	-0.64179	-5.73104	-3.3469	ST8SIA2	protein_coding	100158046	-	-	ST8 alpha-N-acetyl-neuraminide alpha-2,8-sialyltransferase 2		GO:0030173(integral component of Golgi membrane)//GO:0005769(early endosome)//GO:0055037(recycling endosome)	GO:0003828(alpha-N-acetylneuraminate alpha-2,8-sialyltransferase activity)	GO:0001574(ganglioside biosynthetic process)//GO:0097503(sialylation)//GO:0006491(N-glycan processing)
ENSSSCG00000040140	4.97723	-0.00710359	13.4424	0.00186987	0.00538479	up	23	27	16	0	1	0.887932	1.03999	0.336863	-5.73104	-3.3469	CD3E	protein_coding	397455	CD3	Ensembl:ENSSSCG00000015092|Vega:OTTSUSG00000001710	CD3e molecule, epsilon (CD3-TCR complex)	ssc04640(Hematopoietic cell lineage)//ssc04660(T cell receptor signaling pathway)//ssc05142(Chagas disease (American trypanosomiasis))//ssc05162(Measles)//ssc05166(HTLV-I infection)//ssc05340(Primary immunodeficiency)	GO:0001772(immunological synapse)//GO:0009897(external side of plasma membrane)//GO:0042105(alpha-beta T cell receptor complex)//GO:0005886(plasma membrane)//GO:0016021(integral component of membrane)//GO:0005911(cell-cell junction)	GO:0017124(SH3 domain binding)//GO:0046982(protein heterodimerization activity)//GO:0004888(transmembrane signaling receptor activity)	GO:0010629(negative regulation of gene expression)//GO:0046641(positive regulation of alpha-beta T cell proliferation)//GO:0050850(positive regulation of calcium-mediated signaling)//GO:0002376(immune system process)//GO:0010628(positive regulation of gene expression)//GO:0045086(positive regulation of interleukin-2 biosynthetic process)//GO:0032753(positive regulation of interleukin-4 production…
ENSSSCG00000005627	4.97703	5.88299	268.538	5.86418e-12	1.46245e-09	up	1670	2289	1901	31	76	7.05545	7.43249	7.20792	1.76931	2.59874	AK1	protein_coding	100521423	Myokinase	Ensembl:ENSSSCG00000005627	adenylate kinase 1	ssc00230(Purine metabolism)//	GO:0005886(plasma membrane)//GO:0070062(extracellular exosome)//GO:0036126(sperm flagellum)//GO:0001520(outer dense fiber)	GO:0005524(ATP binding)//GO:0004550(nucleoside diphosphate kinase activity)//GO:0004017(adenylate kinase activity)	GO:0006165(nucleoside diphosphate phosphorylation)//GO:0007050(cell cycle arrest)//GO:0006172(ADP biosynthetic process)//GO:0046033(AMP metabolic process)//GO:0009142(nucleoside triphosphate biosynthetic process)//GO:0046034(ATP metabolic process)
ENSSSCG00000003113	4.97644	-0.0533363	15.0311	0.00117974	0.00361551	up	21	25	23	1	0	0.758085	0.930014	0.853865	-2.96371	-5.73104	C5AR2	protein_coding	100515612	-	-	complement component 5a receptor 2		GO:0016021(integral component of membrane)//GO:0009925(basal plasma membrane)//GO:0045177(apical part of cell)	GO:0004944(C5a anaphylatoxin receptor activity)	GO:2000482(regulation of interleukin-8 secretion)//GO:1900165(negative regulation of interleukin-6 secretion)//GO:0007186(G-protein coupled receptor signaling pathway)//GO:0090024(negative regulation of neutrophil chemotaxis)//GO:0006954(inflammatory response)//GO:0032720(negative regulation of tumor necrosis factor production)//GO:0070374(positive regulation of ERK1 and ERK2 cascade)//GO:0050679…
ENSSSCG00000001570	4.97572	0.661923	25.6518	9.1239e-05	0.000403631	up	37	54	33	1	1	1.56826	2.03337	1.37014	-2.96371	-3.3469	PI16	protein_coding	100155010	-	Ensembl:ENSSSCG00000001570	peptidase inhibitor 16		GO:0016021(integral component of membrane)//GO:0070062(extracellular exosome)//GO:0005615(extracellular space)		GO:0061052(negative regulation of cell growth involved in cardiac muscle cell development)
ENSSSCG00000033909	4.97403	2.18753	57.4244	6.87051e-07	7.33798e-06	up	135	170	103	4	3	3.42896	3.68334	3.00508	-1.13209	-1.95905		protein_coding
ENSSSCG00000027568	4.97371	1.0139	21.2118	0.000251389	0.000958326	up	69	67	38	0	3	2.46308	2.34328	1.57229	-5.73104	-1.95905	BLK	protein_coding	100623761	-	Ensembl:ENSSSCG00000027568	BLK proto-oncogene, Src family tyrosine kinase		GO:0031234(extrinsic component of cytoplasmic side of plasma membrane)	GO:0005102(receptor binding)//GO:0004715(non-membrane spanning protein tyrosine kinase activity)//GO:0005524(ATP binding)	GO:0007169(transmembrane receptor protein tyrosine kinase signaling pathway)//GO:0045087(innate immune response)//GO:0038083(peptidyl-tyrosine autophosphorylation)//GO:0071801(regulation of podosome assembly)//GO:0030154(cell differentiation)//GO:0042127(regulation of cell proliferation)//GO:0043066(negative regulation of apoptotic process)//GO:0050764(regulation of phagocytosis)
ENSSSCG00000017705	4.97349	2.00535	41.7703	5.81291e-06	4.10525e-05	up	157	158	74	0	7	3.64641	3.57789	2.52936	-5.73104	-0.798298	CCL5	protein_coding	396613	RANTES	Ensembl:ENSSSCG00000017705|Vega:OTTSUSG00000001463	chemokine (C-C motif) ligand 5	ssc04060(Cytokine-cytokine receptor interaction)//ssc04062(Chemokine signaling pathway)//ssc04620(Toll-like receptor signaling pathway)//ssc04621(NOD-like receptor signaling pathway)//ssc04623(Cytosolic DNA-sensing pathway)//ssc04668(TNF signaling pathway)//ssc05020(Prion diseases)//ssc05142(Chagas disease (American trypanosomiasis))//ssc05164(Influenza A)//ssc05168(Herpes simplex infection)//ssc…	GO:0005615(extracellular space)//GO:0005737(cytoplasm)	GO:0048020(CCR chemokine receptor binding)//GO:0008009(chemokine activity)//GO:0042803(protein homodimerization activity)//GO:0004672(protein kinase activity)//GO:0030298(receptor signaling protein tyrosine kinase activator activity)//GO:0031729(CCR4 chemokine receptor binding)//GO:0046817(chemokine receptor antagonist activity)//GO:0031726(CCR1 chemokine receptor binding)//GO:0016004(phospholipa…	GO:0010820(positive regulation of T cell chemotaxis)//GO:0048245(eosinophil chemotaxis)//GO:2000110(negative regulation of macrophage apoptotic process)//GO:0045071(negative regulation of viral genome replication)//GO:0031584(activation of phospholipase D activity)//GO:0050918(positive chemotaxis)//GO:0043491(protein kinase B signaling)//GO:0010759(positive regulation of macrophage chemotaxis)//G…
ENSSSCG00000017177	4.97116	7.20753	156.62	7.89438e-10	3.6972e-08	up	4758	5854	4162	64	214	8.56583	8.7871	8.33834	2.811	4.08938		protein_coding
ENSSSCG00000028892	4.96791	6.63128	272.344	5.37779e-12	1.39341e-09	up	3186	3461	3107	47	135	7.98725	8.02891	7.91661	2.36698	3.42567		protein_coding
ENSSSCG00000000623	4.96686	5.72929	68.353	2.14893e-06	1.81667e-05	up	1850	1943	1475	5	97	7.20311	7.19609	6.84193	-0.822113	2.94975	BCL2L14	protein_coding	100514901	BCL-G	Ensembl:ENSSSCG00000000623	BCL2-like 14 (apoptosis facilitator)		GO:0043229(intracellular organelle)//GO:0005829(cytosol)	GO:0019901(protein kinase binding)	GO:0006915(apoptotic process)//GO:2001238(positive regulation of extrinsic apoptotic signaling pathway)
ENSSSCG00000048546	4.96683	-1.18585	4.5942	0.0475202	0.0888044	up	5	4	2	0	0	-1.26181	-1.64088	-2.51994	-5.73104	-5.73104		protein_coding
ENSSSCG00000015969	4.96613	-0.611542	4.7165	0.0449847	0.0848128	up	6	5	0	0	0	-1.00967	-1.33599	-5.73104	-5.73104	-5.73104	CHRNA1	protein_coding	396587	-	-	cholinergic receptor, nicotinic, alpha 1 (muscle)	ssc04080(Neuroactive ligand-receptor interaction)
ENSSSCG00000000277	4.96183	-1.56609	4.78487	0.0436356	0.0826991	up	4	5	2	0	0	-1.56754	-1.33599	-2.51994	-5.73104	-5.73104	NPFF	protein_coding	100518250	-	Ensembl:ENSSSCG00000000277	neuropeptide FF-amide peptide precursor		GO:0043679(axon terminus)//GO:0098794(postsynapse)//GO:0030425(dendrite)//GO:0005615(extracellular space)//GO:0043204(perikaryon)	GO:0001664(G-protein coupled receptor binding)//GO:0005184(neuropeptide hormone activity)	GO:0007218(neuropeptide signaling pathway)//GO:0060079(excitatory postsynaptic potential)
ENSSSCG00000034260	4.95898	-0.330585	5.64128	0.0301516	0.0599995	up	1	4	6	0	0	-3.34423	-1.64088	-1.04277	-5.73104	-5.73104	GDF15	protein_coding	100379630	-	-	growth differentiation factor 15
ENSSSCG00000029977	4.9562	3.45502	75.8512	1.45305e-07	2.10988e-06	up	369	376	332	2	18	4.87802	4.82738	4.69129	-2.07375	0.535113	LRRC52	protein_coding	100152608	-	Ensembl:ENSSSCG00000029977	leucine rich repeat containing 52		GO:0016021(integral component of membrane)
ENSSSCG00000045959	4.95317	6.5527	177.954	3.01779e-10	1.84687e-08	up	2836	3648	2881	50	125	7.81938	8.10482	7.80767	2.45594	3.31484		protein_coding
ENSSSCG00000015545	4.95256	9.37395	360.262	5.20111e-13	4.19707e-10	up	18940	22947	16743	391	691	10.5588	10.7579	10.3465	5.41878	5.77936	GLUL	protein_coding	396944	-	Ensembl:ENSSSCG00000015545	glutamate-ammonia ligase		GO:0043209(myelin sheath)//GO:0005739(mitochondrion)//GO:0070062(extracellular exosome)//GO:0097386(glial cell projection)//GO:0044297(cell body)//GO:0005634(nucleus)	GO:0005524(ATP binding)//GO:0004351(glutamate decarboxylase activity)//GO:0004356(glutamate-ammonia ligase activity)//GO:0042802(identical protein binding)	GO:0008283(cell proliferation)//GO:0006542(glutamine biosynthetic process)//GO:0009749(response to glucose)//GO:0009267(cellular response to starvation)
ENSSSCG00000005220	4.95083	1.19807	28.6536	4.99659e-05	0.000244214	up	31	40	48	0	2	1.31477	1.60273	1.90742	-5.73104	-2.49215	PLPP6	protein_coding
ENSSSCG00000004621	4.94947	1.30032	40.3788	6.67137e-06	4.59284e-05	up	86	47	41	1	2	2.77984	1.83406	1.68124	-2.96371	-2.49215	MYO5C	protein_coding	100188908	-	-	myosin VC		GO:0070062(extracellular exosome)//GO:0016459(myosin complex)	GO:0005524(ATP binding)//GO:0003774(motor activity)//GO:0046872(metal ion binding)	GO:0008152(metabolic process)
ENSSSCG00000024314	4.94101	0.147046	14.5692	0.00134524	0.00404992	up	34	18	12	0	1	1.44708	0.461616	-0.0710236	-5.73104	-3.3469	FGG	protein_coding	403164	-	Ensembl:ENSSSCG00000024314	fibrinogen gamma chain	ssc04610(Complement and coagulation cascades)//ssc04611(Platelet activation)//ssc05150(Staphylococcus aureus infection)
ENSSSCG00000031538	4.93721	3.01762	117.665	3.91504e-09	1.21665e-07	up	218	295	196	3	10	4.11936	4.47762	3.93169	-1.52741	-0.297966	RNASE4	protein_coding	396976	-	Ensembl:ENSSSCG00000026721	ribonuclease, RNase A family, 4		GO:0070062(extracellular exosome)//GO:0005576(extracellular region)	GO:0004540(ribonuclease activity)//GO:0003676(nucleic acid binding)//GO:0004519(endonuclease activity)	GO:0090501(RNA phosphodiester bond hydrolysis)//GO:0090305(nucleic acid phosphodiester bond hydrolysis)
ENSSSCG00000032122	4.93383	7.50491	256.163	9.63808e-12	1.90385e-09	up	5613	7167	5477	150	182	8.80423	9.07903	8.73443	4.03759	3.85599		protein_coding
ENSSSCG00000050310	4.92706	1.78648	60.0131	5.07393e-07	5.76481e-06	up	108	117	104	1	5	3.10766	3.14527	3.01899	-2.96371	-1.26495	FOXL3	protein_coding
ENSSSCG00000015891	4.91947	3.33015	139.655	1.05322e-09	4.44178e-08	up	265	340	265	6	10	4.40075	4.68228	4.36636	-0.567104	-0.297966	TBR1	protein_coding	100154282	-	Ensembl:ENSSSCG00000015891	T-box, brain, 1		GO:0005634(nucleus)	GO:0000979(RNA polymerase II core promoter sequence-specific DNA binding)//GO:0003700(transcription factor activity, sequence-specific DNA binding)	GO:0001661(conditioned taste aversion)//GO:0030902(hindbrain development)//GO:0021902(commitment of neuronal cell to specific neuron type in forebrain)//GO:0006351(transcription, DNA-templated)//GO:0010092(specification of organ identity)//GO:1902667(regulation of axon guidance)//GO:0045944(positive regulation of transcription from RNA polymerase II promoter)//GO:0021764(amygdala development)
ENSSSCG00000006842	4.91727	4.95819	120.683	5.42525e-09	1.5613e-07	up	1064	1219	845	7	54	6.40522	6.52361	6.03842	-0.350472	2.10752		protein_coding
ENSSSCG00000008209	4.89736	4.51296	253.833	9.16105e-12	1.82772e-09	up	775	818	674	15	28	5.94811	5.94823	5.71232	0.730475	1.16583	TEX37	protein_coding	100513533	-	Ensembl:ENSSSCG00000008209|Vega:OTTSUSG00000001779	testis expressed 37
ENSSSCG00000045641	4.89462	2.26844	82.0602	5.65165e-08	9.92257e-07	up	114	188	132	3	5	3.1855	3.82833	3.36223	-1.52741	-1.26495		protein_coding
ENSSSCG00000006471	4.8942	7.88227	335.563	9.34419e-13	4.90594e-10	up	6911	8424	5969	137	275	9.10435	9.31216	8.85853	3.90696	4.45085	ISG20L2	protein_coding	100157573	-	Ensembl:ENSSSCG00000006471	interferon stimulated exonuclease gene 20kDa-like 2		GO:0005654(nucleoplasm)	GO:0044822(poly(A) RNA binding)
ENSSSCG00000021247	4.89249	7.55844	217.082	5.17758e-11	5.77084e-09	up	6246	6715	5955	95	280	8.95839	8.98506	8.85514	3.37959	4.47682	HMGB4	protein_coding	100626071	-	-	high mobility group box 4		GO:0005634(nucleus)
ENSSSCG00000043519	4.89197	-0.359055	11.8875	0.00301408	0.00811306	up	15	23	24	0	1	0.279068	0.810959	0.914639	-5.73104	-3.3469		protein_coding
ENSSSCG00000034445	4.89059	6.12239	181.966	2.54879e-10	1.65638e-08	up	2173	2689	2109	54	78	7.43525	7.66482	7.3577	2.5666	2.6361		protein_coding
ENSSSCG00000006380	4.87291	2.56472	39.3322	9.78932e-06	6.26184e-05	up	174	198	190	0	11	3.79452	3.903	3.88689	-5.73104	-0.163501		protein_coding
ENSSSCG00000000967	4.86175	2.10212	33.3571	2.54205e-05	0.000138645	up	125	203	83	0	8	3.31813	3.93894	2.69444	-5.73104	-0.61157		protein_coding
ENSSSCG00000030274	4.86141	6.49699	219.834	3.66537e-11	4.68768e-09	up	2941	3184	2518	43	131	7.87182	7.90857	7.6134	2.23915	3.38235	PPEF1	protein_coding	100623891	-	Ensembl:ENSSSCG00000030274|Vega:OTTSUSG00000004404	protein phosphatase, EF-hand calcium binding domain 1			GO:0005506(iron ion binding)//GO:0030145(manganese ion binding)//GO:0005509(calcium ion binding)//GO:0004721(phosphoprotein phosphatase activity)	GO:0006470(protein dephosphorylation)//GO:0050906(detection of stimulus involved in sensory perception)
ENSSSCG00000030908	4.856	4.99624	233.453	1.80367e-11	2.90202e-09	up	1126	1091	899	16	46	6.48691	6.3636	6.12776	0.82256	1.87729		protein_coding
ENSSSCG00000013074	4.85565	7.43947	189.889	1.8439e-10	1.36757e-08	up	5205	6656	5240	75	276	8.69536	8.97232	8.67061	3.03925	4.45608	RAB3IL1	protein_coding	100739680	-	-	RAB3A interacting protein (rabin3)-like 1			GO:0017112(Rab guanyl-nucleotide exchange factor activity)	GO:0043547(positive regulation of GTPase activity)
ENSSSCG00000035315	4.84016	5.66491	341.107	8.16419e-13	4.65382e-10	up	1723	1866	1478	38	62	7.10052	7.13776	6.84486	2.06157	2.30602	TEX50	protein_coding
ENSSSCG00000012508	4.83804	-0.368979	5.67115	0.0297764	0.0593238	up	6	3	1	0	0	-1.00967	-2.02795	-3.37201	-5.73104	-5.73104	ARMCX6	protein_coding	100520992	-	Ensembl:ENSSSCG00000012508|Vega:OTTSUSG00000004733	armadillo repeat containing, X-linked 6		GO:0016021(integral component of membrane)
ENSSSCG00000035525	4.8377	0.669177	19.6428	0.000352454	0.00128435	up	21	15	24	0	1	0.758085	0.202521	0.914639	-5.73104	-3.3469		protein_coding
ENSSSCG00000012643	4.83474	-0.339697	11.2573	0.00368801	0.00965611	up	19	29	15	1	0	0.615384	1.14217	0.245187	-2.96371	-5.73104	SH2D1A	protein_coding	780420	-	Ensembl:ENSSSCG00000012643|Vega:OTTSUSG00000004847	SH2 domain containing 1A	ssc04650(Natural killer cell mediated cytotoxicity)//ssc05162(Measles)	GO:0005737(cytoplasm)	GO:0005070(SH3/SH2 adaptor activity)	GO:0045087(innate immune response)//GO:0007267(cell-cell signaling)//GO:0006959(humoral immune response)//GO:0009967(positive regulation of signal transduction)//GO:0002250(adaptive immune response)//GO:0006968(cellular defense response)//GO:0045954(positive regulation of natural killer cell mediated cytotoxicity)
ENSSSCG00000002811	4.83388	2.0892	41.48	6.33105e-06	4.39189e-05	up	131	131	139	0	8	3.38564	3.308	3.43665	-5.73104	-0.61157		protein_coding
ENSSSCG00000016823	4.83154	-1.04986	5.22541	0.035985	0.0698995	up	4	4	2	0	0	-1.56754	-1.64088	-2.51994	-5.73104	-5.73104		protein_coding
ENSSSCG00000003651	4.83066	1.25023	29.7448	4.05522e-05	0.000204748	up	39	42	33	2	0	1.64374	1.67269	1.37014	-2.07375	-5.73104	RHBDL2	protein_coding	100514296	-	Ensembl:ENSSSCG00000003651	rhomboid, veinlet-like 2 (Drosophila)		GO:0005743(mitochondrial inner membrane)//GO:0005886(plasma membrane)//GO:0016021(integral component of membrane)	GO:0004252(serine-type endopeptidase activity)	GO:0016485(protein processing)
ENSSSCG00000031897	4.82994	-0.617715	5.82014	0.0279831	0.0562339	up	2	3	5	0	0	-2.4892	-2.02795	-1.29466	-5.73104	-5.73104		protein_coding
ENSSSCG00000008187	4.82943	2.71983	102.227	1.12761e-08	2.78773e-07	up	177	174	115	4	5	3.81915	3.71684	3.16372	-1.13209	-1.26495	CRACDL	protein_coding
ENSSSCG00000039395	4.82418	-1.0291	4.9503	0.0405609	0.0774384	up	2	5	3	0	0	-2.4892	-1.33599	-1.98787	-5.73104	-5.73104	GAS2L2	protein_coding	100516757	-	-	growth arrest-specific 2 like 2				GO:0007050(cell cycle arrest)
ENSSSCG00000003207	4.82342	1.91345	63.0933	3.60303e-07	4.38051e-06	up	100	135	120	1	6	2.99688	3.35131	3.22499	-2.96371	-1.01284	IZUMO2	protein_coding	100524938	-	Ensembl:ENSSSCG00000003207	IZUMO family member 2		GO:0016021(integral component of membrane)
ENSSSCG00000048990	4.81173	5.55747	76.611	7.35476e-07	7.74326e-06	up	1485	1768	1456	7	94	6.88609	7.05994	6.82323	-0.350472	2.90454		protein_coding
ENSSSCG00000014827	4.81146	2.51978	66.5398	2.50739e-07	3.28463e-06	up	155	191	103	1	8	3.62794	3.85114	3.00508	-2.96371	-0.61157	PLEKHB1	protein_coding	100513608	-	Ensembl:ENSSSCG00000014827	pleckstrin homology domain containing, family B (evectins) member 1		GO:0016021(integral component of membrane)	GO:0008022(protein C-terminus binding)//GO:0042803(protein homodimerization activity)
ENSSSCG00000047468	4.81023	4.11984	107.66	1.241e-08	3.0342e-07	up	598	588	531	9	26	5.57419	5.47212	5.36842	0.00438162	1.05985		protein_coding
ENSSSCG00000006479	4.79731	-0.128062	13.4543	0.00186329	0.00536739	up	21	25	15	1	0	0.758085	0.930014	0.245187	-2.96371	-5.73104	TTC24	protein_coding
ENSSSCG00000003357	4.79484	6.64911	141.64	1.80944e-09	6.62389e-08	up	3209	3566	3263	42	173	7.99763	8.07202	7.98729	2.20534	3.78292	ACTRT2	protein_coding	100512108	-	Ensembl:ENSSSCG00000003357	actin-related protein T2
ENSSSCG00000017956	4.79447	0.93842	24.7971	0.000109183	0.000470077	up	51	36	19	0	2	2.02871	1.45172	0.581391	-5.73104	-2.49215	CD68	protein_coding	103158530	-	Vega:OTTSUSG00000002302	CD68 molecule		GO:0016021(integral component of membrane)
ENSSSCG00000002809	4.79314	3.47629	131.19	1.70567e-09	6.36071e-08	up	345	355	405	11	11	4.78106	4.74452	4.97784	0.288956	-0.163501	TEPP	protein_coding	100170116	-	Ensembl:ENSSSCG00000002809	testis, prostate and placenta expressed
ENSSSCG00000014691	4.79051	7.69782	225.941	2.94899e-11	4.17272e-09	up	6471	7915	6397	125	313	9.00944	9.22225	8.95843	3.77489	4.63743	UBQLN3	protein_coding	100518084	-	-	ubiquilin 3
ENSSSCG00000011230	4.78672	5.52387	207.258	5.58795e-11	6.19362e-09	up	1349	1559	1214	19	68	6.74754	6.87847	6.56104	1.06806	2.4388	OSBPL10	protein_coding	100526184	-	-	oxysterol binding protein-like 10			GO:0015485(cholesterol binding)//GO:0001786(phosphatidylserine binding)	GO:0006869(lipid transport)
ENSSSCG00000032522	4.77539	1.4503	27.4448	6.33527e-05	0.00029712	up	22	50	38	2	0	0.824469	1.92287	1.57229	-2.07375	-5.73104		protein_coding
ENSSSCG00000026043	4.77047	0.672123	19.7646	0.000342149	0.00125252	up	20	52	33	0	2	0.688498	1.97918	1.37014	-5.73104	-2.49215		protein_coding
ENSSSCG00000025367	4.75985	0.729629	26.775	0.000106821	0.000461595	up	41	77	36	1	2	1.71546	2.54328	1.49479	-2.96371	-2.49215		protein_coding
ENSSSCG00000007716	4.75944	1.98848	59.7894	5.20449e-07	5.88218e-06	up	127	143	115	1	7	3.34098	3.43422	3.16372	-2.96371	-0.798298	TMEM270	protein_coding
ENSSSCG00000008838	4.75804	0.850051	23.5976	0.000141399	0.000585404	up	26	45	33	0	2	1.06312	1.77166	1.37014	-5.73104	-2.49215	LNX1	protein_coding	100523319	-	-	ligand of numb-protein X 1, E3 ubiquitin protein ligase		GO:0005737(cytoplasm)	GO:0030165(PDZ domain binding)//GO:0004842(ubiquitin-protein transferase activity)//GO:0008270(zinc ion binding)	GO:0051260(protein homooligomerization)//GO:0042787(protein ubiquitination involved in ubiquitin-dependent protein catabolic process)
ENSSSCG00000031640	4.75474	-0.315209	8.88834	0.00827748	0.0195298	up	30	20	6	0	1	1.26783	0.611645	-1.04277	-5.73104	-3.3469		protein_coding
ENSSSCG00000045115	4.75201	4.55239	193.88	8.00224e-11	8.06327e-09	up	669	854	507	18	24	5.73599	6.01034	5.30173	0.990778	0.945456		protein_coding
ENSSSCG00000006375	4.75139	-0.00279517	12.9596	0.00216226	0.00609485	up	27	14	15	0	1	1.11708	0.10467	0.245187	-5.73104	-3.3469	LY9	protein_coding	100155269	-	Ensembl:ENSSSCG00000006375|Vega:OTTSUSG00000002391	lymphocyte antigen 9		GO:0016021(integral component of membrane)//GO:0009986(cell surface)
ENSSSCG00000006378	4.75027	0.323134	17.0532	0.000679697	0.00224409	up	36	46	24	1	1	1.52898	1.8032	0.914639	-2.96371	-3.3469	SLAMF7	protein_coding	100154053	-	Ensembl:ENSSSCG00000006378|Vega:OTTSUSG00000002240	SLAM family member 7		GO:0016021(integral component of membrane)
ENSSSCG00000013887	4.73917	7.05271	174.246	3.53883e-10	2.05289e-08	up	3871	5022	3117	58	208	8.2682	8.56595	7.92125	2.66938	4.0484	INSL3	protein_coding	397024	BLEYI-L|LEY I-L	Ensembl:ENSSSCG00000013887	insulin-like 3 (Leydig cell)		GO:0005576(extracellular region)	GO:0002020(protease binding)//GO:0005179(hormone activity)	GO:0090303(positive regulation of wound healing)//GO:0010634(positive regulation of epithelial cell migration)//GO:0008584(male gonad development)//GO:0001701(in utero embryonic development)
ENSSSCG00000049524	4.73355	3.67376	175.537	1.76092e-10	1.32471e-08	up	356	414	286	10	12	4.82631	4.96619	4.47629	0.153674	-0.0405079		protein_coding
ENSSSCG00000010139	4.72516	3.2428	91.2812	2.83142e-08	5.79182e-07	up	289	314	324	4	16	4.52572	4.5676	4.65612	-1.13209	0.367529	CCDC188	protein_coding
ENSSSCG00000049079	4.71865	5.79851	138.318	1.99132e-09	7.13263e-08	up	1823	2157	1574	21	104	7.1819	7.34681	6.93564	1.21122	3.05004	CCDC179	protein_coding
ENSSSCG00000010538	4.7161	-0.38587	8.91736	0.00818703	0.0193439	up	2	18	35	0	1	-2.4892	0.461616	1.45442	-5.73104	-3.3469	NKX2-3	protein_coding	100152347	-	-	NK2 homeobox 3		GO:0005634(nucleus)	GO:0043565(sequence-specific DNA binding)	GO:0006641(triglyceride metabolic process)//GO:0022612(gland morphogenesis)//GO:0002317(plasma cell differentiation)//GO:0048541(Peyer's patch development)//GO:0042127(regulation of cell proliferation)//GO:0042475(odontogenesis of dentin-containing tooth)//GO:0048621(post-embryonic digestive tract morphogenesis)//GO:0030225(macrophage differentiation)//GO:0043367(CD4-positive, alpha-beta T cell d…
ENSSSCG00000047642	4.71521	4.74864	221.472	2.75772e-11	4.00193e-09	up	815	923	903	14	44	6.02069	6.12241	6.13416	0.632108	1.8135		protein_coding
ENSSSCG00000015405	4.71473	0.918265	23.4574	0.000145816	0.000601191	up	46	22	32	0	2	1.88057	0.747532	1.32607	-5.73104	-2.49215	CD36	protein_coding	733702	-	Ensembl:ENSSSCG00000015405|Vega:OTTSUSG00000001643	CD36 molecule (thrombospondin receptor)	ssc03320(PPAR signaling pathway)//ssc04145(Phagosome)//ssc04152(AMPK signaling pathway)//ssc04512(ECM-receptor interaction)//ssc04640(Hematopoietic cell lineage)//ssc04920(Adipocytokine signaling pathway)//	GO:0016021(integral component of membrane)		GO:0007155(cell adhesion)
ENSSSCG00000046269	4.71251	4.93788	29.8071	0.000241003	0.000925731	up	945	1231	871	59	0	6.23415	6.53774	6.08213	2.69397	-5.73104		protein_coding
ENSSSCG00000009625	4.70918	-0.209253	9.98543	0.00563241	0.0139575	up	9	36	13	1	0	-0.443051	1.45172	0.0422572	-2.96371	-5.73104		protein_coding
ENSSSCG00000002322	4.70852	4.78701	202.204	5.78007e-11	6.26729e-09	up	819	1063	867	18	42	6.02775	6.3261	6.07549	0.990778	1.74675	ADAM21	protein_coding
ENSSSCG00000034087	4.70349	1.41008	33.4256	2.07944e-05	0.000117095	up	84	87	62	0	5	2.74599	2.71891	2.27501	-5.73104	-1.26495	TNFSF15	protein_coding	100624969	-	Ensembl:ENSSSCG00000020784	tumor necrosis factor (ligand) superfamily, member 15	ssc04060(Cytokine-cytokine receptor interaction)	GO:0005622(intracellular)//GO:0016021(integral component of membrane)//GO:0005615(extracellular space)	GO:0005164(tumor necrosis factor receptor binding)//GO:0005125(cytokine activity)	GO:0006919(activation of cysteine-type endopeptidase activity involved in apoptotic process)//GO:0006955(immune response)//GO:0007250(activation of NF-kappaB-inducing kinase activity)//GO:0042107(cytokine metabolic process)
ENSSSCG00000004638	4.70225	6.90514	69.5823	1.95454e-06	1.68591e-05	up	3920	4481	3536	31	249	8.28634	8.40152	8.1032	1.76931	4.30769	USP50	protein_coding	100156336	-	Ensembl:ENSSSCG00000004638	ubiquitin specific peptidase 50			GO:0036459(thiol-dependent ubiquitinyl hydrolase activity)	GO:0016579(protein deubiquitination)//GO:0006511(ubiquitin-dependent protein catabolic process)
ENSSSCG00000048487	4.70213	2.67529	54.0823	1.28869e-06	1.21547e-05	up	220	224	185	0	14	4.13253	4.08079	3.84846	-5.73104	0.177888		protein_coding
ENSSSCG00000003476	4.70169	4.39998	146.603	8.66443e-10	3.92311e-08	up	692	718	691	8	39	5.78474	5.76017	5.74824	-0.162162	1.64046	SPATA21	protein_coding	100525111	-	Ensembl:ENSSSCG00000003476	spermatogenesis associated 21			GO:0005509(calcium ion binding)
ENSSSCG00000036007	4.70013	4.04241	133.115	1.67431e-09	6.28565e-08	up	457	661	523	16	19	5.18641	5.64088	5.34653	0.82256	0.612128	MFAP4	protein_coding
ENSSSCG00000036907	4.69969	0.141718	12.773	0.00228871	0.00639882	up	18	32	7	1	0	0.538366	1.28304	-0.828393	-2.96371	-5.73104		protein_coding
ENSSSCG00000051247	4.69919	-0.565603	9.88851	0.00655951	0.0159285	up	18	22	14	0	1	0.538366	0.747532	0.147287	-5.73104	-3.3469		protein_coding
ENSSSCG00000036403	4.69891	-0.350962	9.59997	0.00643318	0.0156515	up	6	43	9	1	0	-1.00967	1.70644	-0.476581	-2.96371	-5.73104	FAM180A	protein_coding	100737678	-	Ensembl:ENSSSCG00000027601	family with sequence similarity 180, member A
ENSSSCG00000027851	4.69873	-0.996892	4.6074	0.0472388	0.0883752	up	6	1	2	0	0	-1.00967	-3.40682	-2.51994	-5.73104	-5.73104		protein_coding
ENSSSCG00000041080	4.6973	0.0204302	7.66379	0.0133461	0.0295624	up	30	19	5	0	1	1.26783	0.53858	-1.29466	-5.73104	-3.3469		protein_coding
ENSSSCG00000016148	4.69406	0.0949432	4.91088	0.0412702	0.078657	up	4	0	5	0	0	-1.56754	-5.73104	-1.29466	-5.73104	-5.73104	PTH2R	protein_coding	100624290	-	-	parathyroid hormone 2 receptor		GO:0016021(integral component of membrane)	GO:0004930(G-protein coupled receptor activity)	GO:0007186(G-protein coupled receptor signaling pathway)//GO:0007166(cell surface receptor signaling pathway)
ENSSSCG00000004714	4.69107	-0.103547	10.4208	0.00486001	0.0122768	up	29	7	20	1	0	1.21931	-0.870287	0.654484	-2.96371	-5.73104	EPB42	protein_coding	100152957	-	Ensembl:ENSSSCG00000004714	erythrocyte membrane protein band 4.2		GO:0016020(membrane)//GO:0030863(cortical cytoskeleton)	GO:0003810(protein-glutamine gamma-glutamyltransferase activity)	GO:0020027(hemoglobin metabolic process)//GO:0018149(peptide cross-linking)//GO:0000902(cell morphogenesis)//GO:0048536(spleen development)//GO:0055072(iron ion homeostasis)
ENSSSCG00000012030	4.68863	0.403688	6.22528	0.0237013	0.0486987	up	5	3	1	0	0	-1.26181	-2.02795	-3.37201	-5.73104	-5.73104	CLDN8	protein_coding	100302021	-	Ensembl:ENSSSCG00000012030	claudin 8	ssc04514(Cell adhesion molecules (CAMs))//ssc04530(Tight junction)//ssc04670(Leukocyte transendothelial migration)//ssc05160(Hepatitis C)	GO:0005783(endoplasmic reticulum)//GO:0005923(bicellular tight junction)//GO:0016021(integral component of membrane)//GO:0016323(basolateral plasma membrane)//GO:0016327(apicolateral plasma membrane)	GO:0005198(structural molecule activity)
ENSSSCG00000006464	4.68698	-0.415379	9.06656	0.00776181	0.0184616	up	18	30	9	1	0	0.538366	1.19067	-0.476581	-2.96371	-5.73104	NTRK1	protein_coding	100154471	-	Ensembl:ENSSSCG00000006464	neurotrophic tyrosine kinase, receptor, type 1	ssc04010(MAPK signaling pathway)//ssc04144(Endocytosis)//ssc04210(Apoptosis)//ssc04722(Neurotrophin signaling pathway)//ssc04750(Inflammatory mediator regulation of TRP channels)//ssc05200(Pathways in cancer)//ssc05202(Transcriptional misregulation in cancer)//ssc05216(Thyroid cancer)//ssc05230(Central carbon metabolism in cancer)	GO:0005887(integral component of plasma membrane)//GO:0030424(axon)//GO:0043235(receptor complex)//GO:0005737(cytoplasm)	GO:0005524(ATP binding)//GO:0042803(protein homodimerization activity)//GO:0010465(nerve growth factor receptor activity)//GO:0048406(nerve growth factor binding)//GO:0004714(transmembrane receptor protein tyrosine kinase activity)	GO:0010976(positive regulation of neuron projection development)//GO:0038180(nerve growth factor signaling pathway)//GO:0007169(transmembrane receptor protein tyrosine kinase signaling pathway)//GO:0045766(positive regulation of angiogenesis)//GO:0042490(mechanoreceptor differentiation)//GO:0018108(peptidyl-tyrosine phosphorylation)//GO:0043524(negative regulation of neuron apoptotic process)//GO…
ENSSSCG00000035064	4.68677	2.62925	75.6366	1.01331e-07	1.57326e-06	up	217	185	181	1	12	4.11274	3.80516	3.81697	-2.96371	-0.0405079		protein_coding
ENSSSCG00000015953	4.68613	-1.10766	4.75172	0.0442838	0.083705	up	2	2	5	0	0	-2.4892	-2.55856	-1.29466	-5.73104	-5.73104	DLX1	protein_coding	100522648	-	-	distal-less homeobox 1		GO:0005634(nucleus)	GO:0003682(chromatin binding)//GO:0000977(RNA polymerase II regulatory region sequence-specific DNA binding)	GO:0048715(negative regulation of oligodendrocyte differentiation)//GO:0042475(odontogenesis of dentin-containing tooth)//GO:0045746(negative regulation of Notch signaling pathway)//GO:0009954(proximal/distal pattern formation)//GO:0021544(subpallium development)//GO:0043524(negative regulation of neuron apoptotic process)//GO:0021766(hippocampus development)//GO:0000122(negative regulation of tr…
ENSSSCG00000005954	4.68491	-0.899451	4.94929	0.0405789	0.0774652	up	4	4	1	0	0	-1.56754	-1.64088	-3.37201	-5.73104	-5.73104		protein_coding
ENSSSCG00000039101	4.68372	-0.530987	8.66423	0.00896998	0.0208944	up	3	31	20	0	1	-1.95599	1.23759	0.654484	-5.73104	-3.3469	C1QL1	protein_coding	780424	-	-	complement component 1, q subcomponent-like 1		GO:0005737(cytoplasm)
ENSSSCG00000026271	4.68264	0.717149	14.7775	0.00126757	0.00385096	up	16	33	7	1	0	0.370777	1.32709	-0.828393	-2.96371	-5.73104		protein_coding
ENSSSCG00000040153	4.68247	-0.545427	8.46122	0.00965932	0.0222919	up	16	6	31	0	1	0.370777	-1.08443	1.28062	-5.73104	-3.3469		protein_coding
ENSSSCG00000028418	4.68055	-0.45109	5.72401	0.0291254	0.0582129	up	2	4	3	0	0	-2.4892	-1.64088	-1.98787	-5.73104	-5.73104	PAX3	protein_coding
ENSSSCG00000011695	4.67857	2.35851	64.3108	3.15861e-07	3.93367e-06	up	112	174	84	2	6	3.16001	3.71684	2.71167	-2.07375	-1.01284	AGTR1	protein_coding	100519976	AT1	Ensembl:ENSSSCG00000011695|Vega:OTTSUSG00000002448	angiotensin II receptor, type 1	ssc04020(Calcium signaling pathway)//ssc04022(cGMP-PKG signaling pathway)//	GO:0005886(plasma membrane)//GO:0016021(integral component of membrane)//GO:0005829(cytosol)	GO:0004945(angiotensin type II receptor activity)//GO:0001596(angiotensin type I receptor activity)//GO:0046982(protein heterodimerization activity)//GO:0031711(bradykinin receptor binding)	GO:0007266(Rho protein signal transduction)//GO:0010873(positive regulation of cholesterol esterification)//GO:0019722(calcium-mediated signaling)//GO:0032270(positive regulation of cellular protein metabolic process)//GO:0019229(regulation of vasoconstriction)//GO:0051482(positive regulation of cytosolic calcium ion concentration involved in phospholipase C-activating G-protein coupled signaling…
ENSSSCG00000011911	4.67581	-0.216444	5.38307	0.0336325	0.0658943	up	2	6	1	0	0	-2.4892	-1.08443	-3.37201	-5.73104	-5.73104	DRD3	protein_coding	100513049	-	Ensembl:ENSSSCG00000011911	dopamine receptor D3	ssc04080(Neuroactive ligand-receptor interaction)//ssc04728(Dopaminergic synapse)	GO:0005887(integral component of plasma membrane)	GO:0035240(dopamine binding)//GO:0001588(dopamine neurotransmitter receptor activity, coupled via Gs)	GO:0048148(behavioral response to cocaine)//GO:0050883(musculoskeletal movement, spinal reflex action)//GO:0032922(circadian regulation of gene expression)//GO:0008542(visual learning)//GO:0002031(G-protein coupled receptor internalization)//GO:0060134(prepulse inhibition)//GO:0001975(response to amphetamine)//GO:0050482(arachidonic acid secretion)//GO:0001963(synaptic transmission, dopaminergic)…
ENSSSCG00000045380	4.67456	-1.05554	4.54421	0.0486043	0.0905469	up	1	5	3	0	0	-3.34423	-1.33599	-1.98787	-5.73104	-5.73104		protein_coding
ENSSSCG00000036744	4.67109	1.23437	31.1332	3.1318e-05	0.000164787	up	55	39	47	0	3	2.13716	1.56643	1.8772	-5.73104	-1.95905	ALX1	protein_coding	100525700	-	-	ALX homeobox 1		GO:0005654(nucleoplasm)//GO:0005667(transcription factor complex)//GO:0005794(Golgi apparatus)	GO:0046982(protein heterodimerization activity)//GO:0000977(RNA polymerase II regulatory region sequence-specific DNA binding)//GO:0001228(transcriptional activator activity, RNA polymerase II transcription regulatory region sequence-specific binding)	GO:0060021(palate development)//GO:0000122(negative regulation of transcription from RNA polymerase II promoter)//GO:0030326(embryonic limb morphogenesis)//GO:0009952(anterior/posterior pattern specification)//GO:0006366(transcription from RNA polymerase II promoter)//GO:0014031(mesenchymal cell development)//GO:0010718(positive regulation of epithelial to mesenchymal transition)//GO:0001843(neur…
ENSSSCG00000042484	4.67108	-0.586678	9.51371	0.00742428	0.0177625	up	18	24	11	0	1	0.538366	0.871714	-0.193963	-5.73104	-3.3469		protein_coding
ENSSSCG00000014995	4.67052	5.19437	115.436	7.49708e-09	2.00233e-07	up	1232	1354	1064	11	74	6.61668	6.67511	6.37081	0.288956	2.56039	DDI1	protein_coding	100522694	-	Ensembl:ENSSSCG00000014995	DNA-damage inducible 1 homolog 1			GO:0004190(aspartic-type endopeptidase activity)	GO:0006508(proteolysis)
ENSSSCG00000008953	4.67044	2.78178	62.8096	4.11758e-07	4.87035e-06	up	185	203	191	11	1	3.88284	3.93894	3.89445	0.288956	-3.3469	CXCL8	protein_coding	396880	AMCF-I|IL8	Ensembl:ENSSSCG00000008953|Vega:OTTSUSG00000001853	chemokine (C-X-C motif) ligand 8	ssc04060(Cytokine-cytokine receptor interaction)//ssc04062(Chemokine signaling pathway)//ssc04064(NF-kappa B signaling pathway)//	GO:0005615(extracellular space)	GO:0005153(interleukin-8 receptor binding)//GO:0045236(CXCR chemokine receptor binding)//GO:0008009(chemokine activity)	GO:0042119(neutrophil activation)//GO:0090023(positive regulation of neutrophil chemotaxis)//GO:0042127(regulation of cell proliferation)//GO:0006954(inflammatory response)//GO:0032496(response to lipopolysaccharide)//GO:0070098(chemokine-mediated signaling pathway)//GO:0006955(immune response)//GO:0007186(G-protein coupled receptor signaling pathway)//GO:0030593(neutrophil chemotaxis)
ENSSSCG00000005494	4.66151	2.0043	31.8046	2.93103e-05	0.000156301	up	91	76	20	1	3	2.86115	2.52449	0.654484	-2.96371	-1.95905	TNC	protein_coding	397460	GMEM|HXB|JI|P230|TN	Ensembl:ENSSSCG00000005494	tenascin C	ssc04151(PI3K-Akt signaling pathway)//ssc04510(Focal adhesion)//ssc04512(ECM-receptor interaction)//ssc05206(MicroRNAs in cancer)	GO:0005578(proteinaceous extracellular matrix)//GO:0031012(extracellular matrix)		GO:0007155(cell adhesion)
ENSSSCG00000038745	4.661	-0.0419802	14.381	0.00142001	0.00424557	up	16	23	14	0	1	0.370777	0.810959	0.147287	-5.73104	-3.3469	SERPINF2	protein_coding	100525254	-	-	serpin peptidase inhibitor, clade F (alpha-2 antiplasmin, pigment epithelium derived factor), member 2	ssc04610(Complement and coagulation cascades)	GO:0072562(blood microparticle)//GO:0070062(extracellular exosome)//GO:0005577(fibrinogen complex)//GO:0005615(extracellular space)//GO:0009986(cell surface)	GO:0002020(protease binding)//GO:0004867(serine-type endopeptidase inhibitor activity)//GO:0042803(protein homodimerization activity)	GO:0051918(negative regulation of fibrinolysis)//GO:0070374(positive regulation of ERK1 and ERK2 cascade)//GO:0048514(blood vessel morphogenesis)//GO:0002034(regulation of blood vessel size by renin-angiotensin)//GO:0030199(collagen fibril organization)//GO:0048661(positive regulation of smooth muscle cell proliferation)//GO:0045597(positive regulation of cell differentiation)//GO:0046330(positiv…
ENSSSCG00000017636	4.65505	1.72567	50.5734	1.5912e-06	1.44235e-05	up	66	94	70	1	4	2.39917	2.83024	2.44946	-2.96371	-1.57065	LPO	protein_coding
ENSSSCG00000005454	4.64525	5.46566	232.366	1.89347e-11	2.99815e-09	up	1513	1531	1352	26	76	6.91304	6.85232	6.71633	1.51708	2.59874	TXNDC8	protein_coding	100359359	-	Ensembl:ENSSSCG00000005454	thioredoxin domain containing 8 (spermatozoa)		GO:0001669(acrosomal vesicle)//GO:0005739(mitochondrion)//GO:0005794(Golgi apparatus)//GO:0070062(extracellular exosome)	GO:0016671(oxidoreductase activity, acting on a sulfur group of donors, disulfide as acceptor)//GO:0015035(protein disulfide oxidoreductase activity)	GO:0055114(oxidation-reduction process)//GO:0000103(sulfate assimilation)//GO:0007283(spermatogenesis)//GO:0006457(protein folding)//GO:0034599(cellular response to oxidative stress)//GO:0045454(cell redox homeostasis)//GO:0006662(glycerol ether metabolic process)
ENSSSCG00000050596	4.64217	0.672347	23.167	0.000155458	0.000633613	up	39	53	53	2	1	1.64374	2.00653	2.04969	-2.07375	-3.3469		protein_coding
ENSSSCG00000047344	4.64051	0.434317	17.2557	0.000644445	0.00214503	up	21	58	23	2	0	0.758085	2.136	0.853865	-2.07375	-5.73104		protein_coding
ENSSSCG00000015596	4.63347	6.15049	32.7958	0.000164391	0.000665674	up	2338	2705	2049	7	169	7.54082	7.67338	7.31607	-0.350472	3.74922	FAM71A	protein_coding	100524701	-	Ensembl:ENSSSCG00000015596	family with sequence similarity 71, member A		GO:0005634(nucleus)
ENSSSCG00000012047	4.63076	3.69246	105.935	1.00274e-08	2.54203e-07	up	465	425	389	4	26	5.21144	5.004	4.91972	-1.13209	1.05985		protein_coding
ENSSSCG00000035218	4.62837	1.81848	46.8048	2.62979e-06	2.13976e-05	up	105	109	99	2	5	3.06711	3.04331	2.94808	-2.07375	-1.26495	ADA2	protein_coding
ENSSSCG00000009867	4.62801	1.15018	33.4818	2.05759e-05	0.000115963	up	52	57	31	1	2	2.0566	2.11102	1.28062	-2.96371	-2.49215	TBX5	protein_coding	100522280	-	-	T-box 5		GO:0005634(nucleus)	GO:0008134(transcription factor binding)//GO:0000977(RNA polymerase II regulatory region sequence-specific DNA binding)//GO:0001228(transcriptional activator activity, RNA polymerase II transcription regulatory region sequence-specific binding)	GO:0003218(cardiac left ventricle formation)//GO:0035115(embryonic forelimb morphogenesis)//GO:0055007(cardiac muscle cell differentiation)//GO:0060045(positive regulation of cardiac muscle cell proliferation)//GO:0007267(cell-cell signaling)//GO:0051891(positive regulation of cardioblast differentiation)//GO:0030336(negative regulation of cell migration)//GO:0003166(bundle of His development)//G…
ENSSSCG00000028051	4.62398	0.709816	19.3331	0.000380239	0.00136934	up	20	54	21	0	2	0.688498	2.03337	0.724051	-5.73104	-2.49215	ZNF385C	protein_coding
ENSSSCG00000003366	4.62051	7.78575	213.09	4.69143e-11	5.41034e-09	up	6234	7239	5904	112	354	8.95561	9.09346	8.84273	3.61669	4.81489	CHD5	protein_coding	100738053	-	Ensembl:ENSSSCG00000003366	chromodomain helicase DNA binding protein 5		GO:0016020(membrane)//GO:0005634(nucleus)	GO:0005524(ATP binding)//GO:0008270(zinc ion binding)//GO:0003677(DNA binding)//GO:0008026(ATP-dependent helicase activity)//GO:0061628(H3K27me3 modified histone binding)	GO:0008152(metabolic process)//GO:0098532(histone H3-K27 trimethylation)//GO:0006355(regulation of transcription, DNA-templated)//GO:0060850(regulation of transcription involved in cell fate commitment)
ENSSSCG00000016551	4.61844	4.86424	290.624	3.04121e-12	1.05232e-09	up	891	1120	866	25	41	6.14928	6.40144	6.07382	1.46088	1.71219	TSGA13	protein_coding	100512750	-	Ensembl:ENSSSCG00000016551	testis specific, 13				GO:1903955(positive regulation of protein targeting to mitochondrion)
ENSSSCG00000003088	4.61736	3.80845	163.133	3.13666e-10	1.89524e-08	up	275	373	239	9	11	4.45414	4.81583	4.21752	0.00438162	-0.163501	APOE	protein_coding	397576	-	Ensembl:ENSSSCG00000003088	apolipoprotein E	ssc05010(Alzheimer's disease)	GO:0034363(intermediate-density lipoprotein particle)//GO:0070062(extracellular exosome)//GO:0016020(membrane)//GO:0005794(Golgi apparatus)//GO:0042627(chylomicron)//GO:0034362(low-density lipoprotein particle)//GO:0034361(very-low-density lipoprotein particle)//GO:0034364(high-density lipoprotein particle)//GO:0005783(endoplasmic reticulum)//GO:0031012(extracellular matrix)//GO:0005634(nucleus)/…	GO:0015485(cholesterol binding)//GO:0050750(low-density lipoprotein particle receptor binding)//GO:0042803(protein homodimerization activity)//GO:0060228(phosphatidylcholine-sterol O-acyltransferase activator activity)//GO:0001540(beta-amyloid binding)//GO:0017127(cholesterol transporter activity)//GO:0008201(heparin binding)//GO:0070326(very-low-density lipoprotein particle receptor binding)//GO…	GO:0032805(positive regulation of low-density lipoprotein particle receptor catabolic process)//GO:0030516(regulation of axon extension)//GO:0048844(artery morphogenesis)//GO:0006979(response to oxidative stress)//GO:1903002(positive regulation of lipid transport across blood brain barrier)//GO:1901631(positive regulation of presynaptic membrane organization)//GO:0010875(positive regulation of ch…
ENSSSCG00000030278	4.60931	3.65687	169.82	2.28679e-10	1.57323e-08	up	351	460	365	10	17	4.80592	5.1181	4.8279	0.153674	0.453753	MLLT11	protein_coding	100520242	-	Ensembl:ENSSSCG00000030278	myeloid/lymphoid or mixed-lineage leukemia; translocated to, 11		GO:0005622(intracellular)//GO:0005737(cytoplasm)		GO:0043065(positive regulation of apoptotic process)//GO:0051901(positive regulation of mitochondrial depolarization)//GO:0097191(extrinsic apoptotic signaling pathway)//GO:0097193(intrinsic apoptotic signaling pathway)//GO:0090200(positive regulation of release of cytochrome c from mitochondria)//GO:0045893(positive regulation of transcription, DNA-templated)
ENSSSCG00000033759	4.60739	0.840405	15.6172	0.00100167	0.00314714	up	17	30	6	1	0	0.457004	1.19067	-1.04277	-2.96371	-5.73104	TBXA2R	protein_coding	100126839	-	-	thromboxane A2 receptor
ENSSSCG00000037918	4.60157	0.122765	11.4751	0.00344841	0.00911127	up	17	20	55	0	2	0.457004	0.611645	2.10289	-5.73104	-2.49215	ADIRF	protein_coding
ENSSSCG00000015079	4.59792	1.64932	36.1363	1.31042e-05	7.97806e-05	up	73	62	41	0	4	2.54411	2.23182	1.68124	-5.73104	-1.57065	BACE1	protein_coding	100511707	-	Ensembl:ENSSSCG00000015079	beta-site APP-cleaving enzyme 1	ssc05010(Alzheimer's disease)	GO:0005887(integral component of plasma membrane)//GO:0005802(trans-Golgi network)//GO:0005794(Golgi apparatus)//GO:0030424(axon)//GO:0005770(late endosome)//GO:0031410(cytoplasmic vesicle)//GO:0005771(multivesicular body)	GO:0019899(enzyme binding)//GO:0001540(beta-amyloid binding)//GO:0004190(aspartic-type endopeptidase activity)	GO:0006509(membrane protein ectodomain proteolysis)//GO:0030163(protein catabolic process)//GO:0050435(beta-amyloid metabolic process)
ENSSSCG00000031196	4.59168	0.301863	14.0798	0.00155121	0.00458084	up	30	42	23	1	1	1.26783	1.67269	0.853865	-2.96371	-3.3469		protein_coding
ENSSSCG00000027404	4.58784	2.79304	53.792	1.41777e-06	1.31135e-05	up	212	245	205	0	16	4.07915	4.20994	3.99638	-5.73104	0.367529	UNC93A	protein_coding	100514930	-	-	unc-93 homolog A (C. elegans)
ENSSSCG00000003336	4.5877	5.6616	166.196	4.65118e-10	2.52922e-08	up	1575	1826	1628	25	98	6.97097	7.1065	6.9843	1.46088	2.96451		protein_coding
ENSSSCG00000039415	4.58435	4.5362	163.659	3.15383e-10	1.89524e-08	up	693	822	765	12	43	5.78682	5.95526	5.89497	0.412633	1.78051	CCDC197	protein_coding
ENSSSCG00000000198	4.58389	3.19291	88.2658	3.4064e-08	6.63738e-07	up	325	352	214	14	6	4.69496	4.73228	4.05829	0.632108	-1.01284	DNAJC22	protein_coding	100513730	-	Ensembl:ENSSSCG00000026000	DnaJ (Hsp40) homolog, subfamily C, member 22		GO:0016021(integral component of membrane)
ENSSSCG00000003508	4.58102	8.27341	300.497	2.31362e-12	8.87675e-10	up	9393	10723	10331	228	511	9.54702	9.66029	9.64992	4.6411	5.34417	KIF17	protein_coding
ENSSSCG00000049211	4.57774	4.83186	150.42	7.98821e-10	3.73238e-08	up	829	1111	875	22	45	6.04526	6.3898	6.08873	1.2778	1.84575		protein_coding
ENSSSCG00000029753	4.57619	1.21397	28.3149	5.33673e-05	0.000257492	up	34	62	37	0	3	1.44708	2.23182	1.53406	-5.73104	-1.95905	CYTIP	protein_coding	100627882	-	Ensembl:ENSSSCG00000029753	cytohesin 1 interacting protein		GO:0005654(nucleoplasm)//GO:0005938(cell cortex)		GO:0030155(regulation of cell adhesion)
ENSSSCG00000044762	4.57566	0.465704	18.099	0.000518108	0.00177761	up	27	43	24	1	1	1.11708	1.70644	0.914639	-2.96371	-3.3469	CCL11	protein_coding	100038010	-	Ensembl:ENSSSCG00000017722	chemokine (C-C motif) ligand 11	ssc04060(Cytokine-cytokine receptor interaction)//ssc04062(Chemokine signaling pathway)//ssc05310(Asthma)	GO:0005615(extracellular space)	GO:0048020(CCR chemokine receptor binding)//GO:0008009(chemokine activity)	GO:0048247(lymphocyte chemotaxis)//GO:0008360(regulation of cell shape)//GO:0007010(cytoskeleton organization)//GO:0048245(eosinophil chemotaxis)//GO:0060444(branching involved in mammary gland duct morphogenesis)//GO:0045766(positive regulation of angiogenesis)//GO:0007186(G-protein coupled receptor signaling pathway)//GO:0071356(cellular response to tumor necrosis factor)//GO:0050729(positive r…
ENSSSCG00000021944	4.57468	-0.214537	11.5224	0.00338581	0.00897202	up	12	27	11	0	1	-0.0372751	1.03999	-0.193963	-5.73104	-3.3469	RAC2	protein_coding	100621675	-	-	ras-related C3 botulinum toxin substrate 2 (rho family, small GTP binding protein Rac2)	ssc04010(MAPK signaling pathway)//ssc04014(Ras signaling pathway)//ssc04015(Rap1 signaling pathway)//ssc04024(cAMP signaling pathway)//ssc04062(Chemokine signaling pathway)//ssc04071(Sphingolipid signaling pathway)//ssc04310(Wnt signaling pathway)//ssc04360(Axon guidance)//ssc04370(VEGF signaling pathway)//ssc04510(Focal adhesion)//ssc04520(Adherens junction)//ssc04650(Natural killer cell mediate…
ENSSSCG00000015619	4.57121	0.60111	16.5059	0.000789923	0.00256214	up	48	56	27	0	3	1.94167	2.0856	1.08296	-5.73104	-1.95905	CAMK1G	protein_coding	100512553	-	Ensembl:ENSSSCG00000015619	calcium/calmodulin-dependent protein kinase IG	ssc04921(Oxytocin signaling pathway)//	GO:0005886(plasma membrane)//GO:0012505(endomembrane system)//GO:0005954(calcium- and calmodulin-dependent protein kinase complex)	GO:0005524(ATP binding)//GO:0004683(calmodulin-dependent protein kinase activity)	GO:0006468(protein phosphorylation)
ENSSSCG00000034542	4.57079	-0.101244	9.46677	0.00673913	0.0163111	up	30	5	14	0	1	1.26783	-1.33599	0.147287	-5.73104	-3.3469	LYG2	protein_coding	100523177	-	-	lysozyme G-like 2			GO:0003796(lysozyme activity)	GO:0016998(cell wall macromolecule catabolic process)//GO:0009253(peptidoglycan catabolic process)
ENSSSCG00000030115	4.56867	1.16549	31.102	3.14975e-05	0.000165544	up	29	29	35	1	1	1.21931	1.14217	1.45442	-2.96371	-3.3469	HS1BP3	protein_coding	100625429	-	Ensembl:ENSSSCG00000030115	HCLS1 binding protein 3			GO:0035091(phosphatidylinositol binding)
ENSSSCG00000014000	4.5651	4.89602	224.558	2.46711e-11	3.64602e-09	up	949	1155	847	23	48	6.24024	6.44582	6.04183	1.34144	1.93839	TRIM17	protein_coding	100515821	-	Ensembl:ENSSSCG00000014000	tripartite motif containing 17		GO:0005622(intracellular)	GO:0004842(ubiquitin-protein transferase activity)//GO:0008270(zinc ion binding)//GO:0030674(protein binding, bridging)	GO:0032880(regulation of protein localization)//GO:0006914(autophagy)//GO:0051865(protein autoubiquitination)
ENSSSCG00000035243	4.56386	0.677886	15.4751	0.0010419	0.00325508	up	18	9	24	1	0	0.538366	-0.518793	0.914639	-2.96371	-5.73104	RAB27B	protein_coding	100154771	-	-	RAB27B, member RAS oncogene family	ssc04972(Pancreatic secretion)	GO:0030140(trans-Golgi network transport vesicle)//GO:0070062(extracellular exosome)//GO:0005795(Golgi stack)//GO:0032585(multivesicular body membrane)//GO:0042470(melanosome)//GO:0030141(secretory granule)	GO:0019003(GDP binding)//GO:0031489(myosin V binding)//GO:0005525(GTP binding)//GO:0019904(protein domain specific binding)	GO:0032402(melanosome transport)//GO:0071985(multivesicular body sorting pathway)//GO:0015031(protein transport)//GO:0007264(small GTPase mediated signal transduction)//GO:0045921(positive regulation of exocytosis)
ENSSSCG00000047905	4.56307	0.120901	14.8805	0.00123105	0.00375316	up	42	19	28	0	2	1.75003	0.53858	1.13497	-5.73104	-2.49215		protein_coding
ENSSSCG00000047810	4.56118	-0.386754	10.0975	0.00542117	0.0134978	up	18	22	12	1	0	0.538366	0.747532	-0.0710236	-2.96371	-5.73104		protein_coding
ENSSSCG00000023127	4.56024	0.914077	13.4427	0.001876	0.00539854	up	12	29	9	0	1	-0.0372751	1.14217	-0.476581	-5.73104	-3.3469		protein_coding
ENSSSCG00000006391	4.55039	7.40145	331.589	1.03074e-12	5.14105e-10	up	5472	6084	5031	137	270	8.76753	8.84269	8.61189	3.90696	4.4244	ATP1A4	protein_coding	100157711	-	Ensembl:ENSSSCG00000020953	ATPase, Na+/K+ transporting, alpha 4 polypeptide	ssc04022(cGMP-PKG signaling pathway)//ssc04024(cAMP signaling pathway)//ssc04260(Cardiac muscle contraction)//ssc04261(Adrenergic signaling in cardiomyocytes)//ssc04911(Insulin secretion)//ssc04918(Thyroid hormone synthesis)//ssc04919(Thyroid hormone signaling pathway)//ssc04960(Aldosterone-regulated sodium reabsorption)//ssc04961(Endocrine and other factor-regulated calcium reabsorption)//ssc049…	GO:0043231(intracellular membrane-bounded organelle)//GO:0005887(integral component of plasma membrane)	GO:0005524(ATP binding)//GO:0046872(metal ion binding)//GO:0005391(sodium:potassium-exchanging ATPase activity)	GO:0036376(sodium ion export from cell)//GO:0006883(cellular sodium ion homeostasis)//GO:0008152(metabolic process)//GO:0009566(fertilization)//GO:0030317(sperm motility)//GO:0010107(potassium ion import)//GO:0030641(regulation of cellular pH)//GO:0015991(ATP hydrolysis coupled proton transport)//GO:0007283(spermatogenesis)//GO:0042391(regulation of membrane potential)//GO:0010248(establishment o…
ENSSSCG00000011600	4.54846	6.04722	227.635	2.29304e-11	3.48599e-09	up	1740	1991	1572	33	99	7.11468	7.23129	6.9338	1.85902	2.97913	SLC6A6	protein_coding	106504129	TAUT	-	solute carrier family 6 (neurotransmitter transporter), member 6		GO:0005887(integral component of plasma membrane)	GO:0005328(neurotransmitter:sodium symporter activity)//GO:0005369(taurine:sodium symporter activity)	GO:0003333(amino acid transmembrane transport)//GO:0015734(taurine transport)//GO:0006836(neurotransmitter transport)
ENSSSCG00000032608	4.54814	6.28488	138.247	1.99898e-09	7.14724e-08	up	2408	2679	2662	41	155	7.58338	7.65944	7.69362	2.17072	3.62465		protein_coding
ENSSSCG00000016216	4.54711	6.12277	298.239	2.46105e-12	9.20534e-10	up	2074	2491	2072	56	106	7.36798	7.55448	7.33217	2.6189	3.07746	TUBA4A	protein_coding	100151951	-	Ensembl:ENSSSCG00000016215	tubulin, alpha 4a	ssc04145(Phagosome)//ssc04210(Apoptosis)//ssc04540(Gap junction)	GO:0070062(extracellular exosome)//GO:0005874(microtubule)//GO:0005737(cytoplasm)	GO:0003924(GTPase activity)//GO:0019899(enzyme binding)//GO:0005525(GTP binding)//GO:0005200(structural constituent of cytoskeleton)	GO:0008152(metabolic process)//GO:0007017(microtubule-based process)
ENSSSCG00000013835	4.54562	-0.496497	6.37361	0.0217312	0.0451388	up	27	8	13	0	1	1.11708	-0.683862	0.0422572	-5.73104	-3.3469	CASP14	protein_coding	100518472	-	-	caspase 14, apoptosis-related cysteine peptidase		GO:0005634(nucleus)//GO:0005737(cytoplasm)//GO:0070062(extracellular exosome)	GO:0097153(cysteine-type endopeptidase activity involved in apoptotic process)	GO:0006508(proteolysis)//GO:0006915(apoptotic process)
ENSSSCG00000022295	4.54249	5.20831	242.642	1.32019e-11	2.34215e-09	up	1059	1326	974	42	37	6.39843	6.64497	6.24333	2.20534	1.56498		protein_coding
ENSSSCG00000008090	4.53326	0.457163	21.1068	0.000248433	0.00094861	up	33	37	21	1	1	1.40431	1.49098	0.724051	-2.96371	-3.3469	IL1A	protein_coding	397094	IL-1alpha	Ensembl:ENSSSCG00000008090|Vega:OTTSUSG00000001511	interleukin 1, alpha	ssc04010(MAPK signaling pathway)//ssc04060(Cytokine-cytokine receptor interaction)//ssc04380(Osteoclast differentiation)//ssc04640(Hematopoietic cell lineage)//ssc04932(Non-alcoholic fatty liver disease (NAFLD))//	GO:0005615(extracellular space)//GO:0005829(cytosol)	GO:0005507(copper ion binding)//GO:0005149(interleukin-1 receptor binding)//GO:0005125(cytokine activity)	GO:0050715(positive regulation of cytokine secretion)//GO:0097192(extrinsic apoptotic signaling pathway in absence of ligand)//GO:0002248(connective tissue replacement involved in inflammatory response wound healing)//GO:0043123(positive regulation of I-kappaB kinase/NF-kappaB signaling)//GO:0045766(positive regulation of angiogenesis)//GO:0045840(positive regulation of mitotic nuclear division)/…
ENSSSCG00000005129	4.53283	2.88711	73.4003	1.28056e-07	1.90092e-06	up	287	224	210	2	16	4.51571	4.08079	4.0311	-2.07375	0.367529	IZUMO3	protein_coding	100152877	-	Ensembl:ENSSSCG00000005129	IZUMO family member 3		GO:0016021(integral component of membrane)	GO:0042803(protein homodimerization activity)
ENSSSCG00000025846	4.52968	-0.30688	11.6605	0.0032394	0.00863849	up	18	16	14	0	1	0.538366	0.294154	0.147287	-5.73104	-3.3469	CCR8	protein_coding	100622393	-	-	chemokine (C-C motif) receptor 8	ssc04060(Cytokine-cytokine receptor interaction)//ssc04062(Chemokine signaling pathway)//ssc05203(Viral carcinogenesis)	GO:0016021(integral component of membrane)//GO:0005829(cytosol)	GO:0016493(C-C chemokine receptor activity)	GO:0070098(chemokine-mediated signaling pathway)//GO:0006955(immune response)//GO:0007186(G-protein coupled receptor signaling pathway)//GO:0007204(positive regulation of cytosolic calcium ion concentration)//GO:0006935(chemotaxis)
ENSSSCG00000034474	4.52964	0.651134	16.3877	0.000815688	0.00263543	up	42	67	29	3	0	1.75003	2.34328	1.18517	-1.52741	-5.73104	HOXC9	protein_coding	106510295	-	-	homeobox C9
ENSSSCG00000002478	4.52606	0.453195	6.29424	0.0230499	0.0475463	up	4	2	2	0	0	-1.56754	-2.55856	-2.51994	-5.73104	-5.73104	SERPINA12	protein_coding	106504546	-	Ensembl:ENSSSCG00000002478	serpin peptidase inhibitor, clade A (alpha-1 antiproteinase, antitrypsin), member 12		GO:0005886(plasma membrane)//GO:0005615(extracellular space)	GO:0004867(serine-type endopeptidase inhibitor activity)	GO:0045721(negative regulation of gluconeogenesis)//GO:0046628(positive regulation of insulin receptor signaling pathway)//GO:0051055(negative regulation of lipid biosynthetic process)//GO:0014068(positive regulation of phosphatidylinositol 3-kinase signaling)//GO:0010951(negative regulation of endopeptidase activity)//GO:0090207(regulation of triglyceride metabolic process)//GO:0090181(regulatio…
ENSSSCG00000022961	4.51611	1.3642	33.4905	2.05445e-05	0.000115835	up	72	105	35	2	3	2.52427	2.9895	1.45442	-2.07375	-1.95905	CLMP	protein_coding	100512427	-	-	CXADR-like membrane protein		GO:0005923(bicellular tight junction)//GO:0016021(integral component of membrane)//GO:0070062(extracellular exosome)//GO:0005881(cytoplasmic microtubule)//GO:0009986(cell surface)		GO:0048565(digestive tract development)
ENSSSCG00000023377	4.51412	3.984	138.215	1.14113e-09	4.69915e-08	up	125	182	153	6	5	3.31813	3.7816	3.57486	-0.567104	-1.26495	EMP3	protein_coding	100625126	-	Ensembl:ENSSSCG00000023377	epithelial membrane protein 3		GO:0005886(plasma membrane)//GO:0016021(integral component of membrane)		GO:0008219(cell death)//GO:0032060(bleb assembly)//GO:0016049(cell growth)
ENSSSCG00000006105	4.51303	4.68545	146.807	8.57283e-10	3.92286e-08	up	783	859	613	36	17	5.96292	6.01876	5.57551	1.98393	0.453753	GEM	protein_coding	404772	-	Ensembl:ENSSSCG00000006105|Vega:OTTSUSG00000001824	GTP binding protein overexpressed in skeletal muscle		GO:0072686(mitotic spindle)//GO:0030496(midbody)//GO:0005634(nucleus)//GO:0009898(cytoplasmic side of plasma membrane)//GO:0051233(spindle midzone)	GO:0003924(GTPase activity)//GO:0000287(magnesium ion binding)//GO:0005525(GTP binding)//GO:0019003(GDP binding)	GO:0008152(metabolic process)//GO:0051276(chromosome organization)//GO:0007067(mitotic nuclear division)//GO:0007264(small GTPase mediated signal transduction)//GO:0051310(metaphase plate congression)
ENSSSCG00000000820	4.51193	6.18348	305.717	2.00906e-12	8.01653e-10	up	2424	2470	2295	63	117	7.59293	7.54227	7.47963	2.78834	3.2196	H1-7	protein_coding
ENSSSCG00000033394	4.50972	6.41945	211.761	4.92958e-11	5.58807e-09	up	2633	3027	2545	60	149	7.71224	7.83562	7.62878	2.71814	3.56778	VWA3B	protein_coding	100623963	-	-	von Willebrand factor A domain containing 3B
ENSSSCG00000028587	4.50969	5.59282	139.088	1.91119e-09	6.90765e-08	up	1628	1722	1438	24	100	7.01871	7.02191	6.80529	1.40239	2.99359	PRSS54	protein_coding	100627282	-	Ensembl:ENSSSCG00000028587	protease, serine, 54		GO:0005737(cytoplasm)	GO:0004252(serine-type endopeptidase activity)	GO:0006508(proteolysis)
ENSSSCG00000040535	4.50323	0.727888	16.5679	0.000773303	0.00251381	up	9	26	13	0	1	-0.443051	0.986049	0.0422572	-5.73104	-3.3469		protein_coding
ENSSSCG00000048908	4.50252	0.0955055	14.4658	0.00138576	0.00415373	up	37	34	18	1	1	1.56826	1.36984	0.504397	-2.96371	-3.3469		protein_coding
ENSSSCG00000047857	4.49779	-0.613537	7.19504	0.0155908	0.0338264	up	12	20	15	0	1	-0.0372751	0.611645	0.245187	-5.73104	-3.3469	C13orf42	protein_coding
ENSSSCG00000001427	4.49266	8.50776	355.034	5.86859e-13	4.3253e-10	up	10664	13100	10365	385	456	9.73011	9.94914	9.65466	5.39648	5.17996	C4A	protein_coding	445467	C4	Ensembl:ENSSSCG00000001427|Vega:OTTSUSG00000001346	complement component 4A (Rodgers blood group)	ssc04610(Complement and coagulation cascades)//ssc05133(Pertussis)//ssc05150(Staphylococcus aureus infection)//ssc05322(Systemic lupus erythematosus)	GO:0005615(extracellular space)	GO:0004866(endopeptidase inhibitor activity)	GO:0010951(negative regulation of endopeptidase activity)
ENSSSCG00000004869	4.49223	0.685606	24.0509	0.000128118	0.000538347	up	42	44	38	0	3	1.75003	1.73942	1.57229	-5.73104	-1.95905	CNDP1	protein_coding	100516053	CN1|CPGL2	Ensembl:ENSSSCG00000004869	carnosine dipeptidase 1 (metallopeptidase M20 family)	ssc00330(Arginine and proline metabolism)//ssc00340(Histidine metabolism)//ssc00410(beta-Alanine metabolism)//		GO:0008237(metallopeptidase activity)//GO:0034701(tripeptidase activity)//GO:0016805(dipeptidase activity)	GO:0006508(proteolysis)
ENSSSCG00000006748	4.49086	0.0465344	9.33098	0.00707236	0.0170226	up	25	22	2	1	0	1.00705	0.747532	-2.51994	-2.96371	-5.73104	TSPAN2	protein_coding	100156161	-	Ensembl:ENSSSCG00000006748	tetraspanin 2		GO:0005887(integral component of plasma membrane)//GO:0043209(myelin sheath)		GO:0014002(astrocyte development)//GO:0061564(axon development)//GO:0048709(oligodendrocyte differentiation)//GO:0042552(myelination)//GO:0006954(inflammatory response)//GO:0014005(microglia development)//GO:0007166(cell surface receptor signaling pathway)
ENSSSCG00000032581	4.4881	4.02463	70.1296	2.82619e-07	3.6075e-06	up	572	507	515	3	39	5.51008	5.25838	5.3243	-1.52741	1.64046	SRRM5	protein_coding	102164232	-	-	serine/arginine repetitive matrix 5
ENSSSCG00000033154	4.48695	2.94187	96.3957	1.74379e-08	3.92667e-07	up	171	229	194	3	12	3.76946	4.11261	3.91691	-1.52741	-0.0405079	ARL6IP5	protein_coding	595127	-	-	ADP-ribosylation factor-like 6 interacting protein 5		GO:0005886(plasma membrane)//GO:0070062(extracellular exosome)//GO:0005789(endoplasmic reticulum membrane)//GO:0005856(cytoskeleton)//GO:0016021(integral component of membrane)		GO:0043280(positive regulation of cysteine-type endopeptidase activity involved in apoptotic process)//GO:0015813(L-glutamate transport)//GO:0032874(positive regulation of stress-activated MAPK cascade)//GO:0010917(negative regulation of mitochondrial membrane potential)//GO:0008631(intrinsic apoptotic signaling pathway in response to oxidative stress)
ENSSSCG00000006800	4.48039	1.63554	29.8955	4.15437e-05	0.000209144	up	104	112	59	0	7	3.05333	3.0824	2.20375	-5.73104	-0.798298	CD53	protein_coding	100152398	-	Ensembl:ENSSSCG00000006800|Vega:OTTSUSG00000002301	CD53 molecule		GO:0001772(immunological synapse)//GO:0016021(integral component of membrane)//GO:0005887(integral component of plasma membrane)//GO:0005911(cell-cell junction)//GO:0070062(extracellular exosome)		GO:0007166(cell surface receptor signaling pathway)//GO:1901741(positive regulation of myoblast fusion)
ENSSSCG00000033952	4.47367	0.772752	21.1571	0.000245529	0.000940015	up	44	63	19	1	2	1.81678	2.25481	0.581391	-2.96371	-2.49215		protein_coding
ENSSSCG00000023408	4.47186	7.7393	160.397	6.60306e-10	3.19751e-08	up	6618	7098	6462	114	430	9.04185	9.06508	8.97301	3.64219	5.09531	SAMD4A	protein_coding	100156574	-	Ensembl:ENSSSCG00000023408	sterile alpha motif domain containing 4A		GO:0045202(synapse)	GO:0030371(translation repressor activity)//GO:0044822(poly(A) RNA binding)	GO:0045727(positive regulation of translation)//GO:0006355(regulation of transcription, DNA-templated)//GO:0017148(negative regulation of translation)
ENSSSCG00000035158	4.47144	-0.378539	9.19585	0.00741342	0.0177429	up	20	16	10	0	1	0.688498	0.294154	-0.328363	-5.73104	-3.3469	DYTN	protein_coding	100517128	-	-	dystrotelin
ENSSSCG00000007678	4.47078	1.17256	18.8447	0.00042918	0.00151657	up	12	23	13	1	0	-0.0372751	0.810959	0.0422572	-2.96371	-5.73104	COL26A1	protein_coding	100519542	-	-	collagen, type XXVI, alpha 1		GO:0005578(proteinaceous extracellular matrix)//GO:0005783(endoplasmic reticulum)//GO:0005794(Golgi apparatus)		GO:0010811(positive regulation of cell-substrate adhesion)
ENSSSCG00000006343	4.46737	4.5531	77.9504	1.39018e-07	2.03638e-06	up	697	773	840	11	50	5.79512	5.86662	6.02986	0.288956	1.997	SPATA46	protein_coding
ENSSSCG00000013901	4.46402	2.8246	75.006	1.07544e-07	1.65046e-06	up	174	212	101	7	5	3.79452	4.00145	2.97686	-0.350472	-1.26495	IFI30	protein_coding	100174943	GILT	Ensembl:ENSSSCG00000013901	interferon, gamma-inducible protein 30	ssc04612(Antigen processing and presentation)	GO:0030054(cell junction)//GO:0005764(lysosome)//GO:0005576(extracellular region)//GO:0005886(plasma membrane)	GO:0016667(oxidoreductase activity, acting on a sulfur group of donors)	GO:0055114(oxidation-reduction process)//GO:0050821(protein stabilization)//GO:0042590(antigen processing and presentation of exogenous peptide antigen via MHC class I)//GO:0048147(negative regulation of fibroblast proliferation)//GO:0019886(antigen processing and presentation of exogenous peptide antigen via MHC class II)
ENSSSCG00000036402	4.46316	4.07917	188.304	1.0094e-10	9.34515e-09	up	412	409	450	15	17	5.03695	4.94867	5.12975	0.730475	0.453753	MYL9	protein_coding	100157760	LC20|MYRL2	Ensembl:ENSSSCG00000024230	myosin, light chain 9, regulatory	ssc04022(cGMP-PKG signaling pathway)//ssc04024(cAMP signaling pathway)//ssc04270(Vascular smooth muscle contraction)//ssc04510(Focal adhesion)//ssc04530(Tight junction)//ssc04670(Leukocyte transendothelial migration)//ssc04810(Regulation of actin cytoskeleton)//ssc04921(Oxytocin signaling pathway)	GO:0030018(Z disc)//GO:0016460(myosin II complex)//GO:0001725(stress fiber)	GO:0032036(myosin heavy chain binding)//GO:0005509(calcium ion binding)	GO:0070527(platelet aggregation)
ENSSSCG00000017789	4.46025	0.0945981	12.4246	0.00254767	0.00700504	up	18	18	10	0	1	0.538366	0.461616	-0.328363	-5.73104	-3.3469	ABHD15	protein_coding	100516224	-	Ensembl:ENSSSCG00000017789	abhydrolase domain containing 15		GO:0016020(membrane)
ENSSSCG00000017981	4.46014	1.26571	24.9254	0.000107101	0.000462607	up	73	49	77	1	4	2.54411	1.89387	2.58651	-2.96371	-1.57065	ALOXE3	protein_coding	100511043	-	-	arachidonate lipoxygenase 3
ENSSSCG00000037072	4.45906	4.73038	277.404	4.44812e-12	1.36401e-09	up	815	987	830	28	39	6.02069	6.2191	6.01258	1.62332	1.64046	TP53TG5	protein_coding	100152377	-	-	TP53 target 5
ENSSSCG00000045651	4.45832	0.457152	21.6558	0.000297969	0.00110952	up	48	46	30	1	2	1.94167	1.8032	1.23368	-2.96371	-2.49215		protein_coding
ENSSSCG00000037032	4.45799	1.04397	15.395	0.00106537	0.00331491	up	27	13	6	0	1	1.11708	-0.000302933	-1.04277	-5.73104	-3.3469	DNASE1L1	protein_coding	654408	-	-	deoxyribonuclease I-like 1		GO:0005783(endoplasmic reticulum)//GO:0005634(nucleus)//GO:0016021(integral component of membrane)//GO:0070062(extracellular exosome)	GO:0016888(endodeoxyribonuclease activity, producing 5'-phosphomonoesters)	GO:0090305(nucleic acid phosphodiester bond hydrolysis)//GO:0006308(DNA catabolic process)
ENSSSCG00000032538	4.45635	1.27602	24.1643	0.000129266	0.000541919	up	60	69	67	0	5	2.26218	2.38556	2.38649	-5.73104	-1.26495	GCM1	protein_coding	414910	GCM-1	Ensembl:ENSSSCG00000002630	glial cells missing homolog 1 (Drosophila)		GO:0005667(transcription factor complex)//GO:0005634(nucleus)	GO:0001077(transcriptional activator activity, RNA polymerase II core promoter proximal region sequence-specific binding)//GO:0008270(zinc ion binding)//GO:0000978(RNA polymerase II core promoter proximal region sequence-specific DNA binding)//GO:0042826(histone deacetylase binding)//GO:0008134(transcription factor binding)	GO:0060670(branching involved in labyrinthine layer morphogenesis)//GO:0060143(positive regulation of syncytium formation by plasma membrane fusion)//GO:0006366(transcription from RNA polymerase II promoter)//GO:0045944(positive regulation of transcription from RNA polymerase II promoter)//GO:0060706(cell differentiation involved in embryonic placenta development)//GO:0060018(astrocyte fate commi…
ENSSSCG00000003442	4.45621	3.72851	167.887	2.50254e-10	1.64237e-08	up	393	481	425	14	19	4.96887	5.18247	5.04734	0.632108	0.612128	C1orf158	protein_coding
ENSSSCG00000002006	4.45565	-0.0819562	10.9446	0.00408425	0.010577	up	13	16	19	1	0	0.0760565	0.294154	0.581391	-2.96371	-5.73104	PSME1	protein_coding	397572	-	Ensembl:ENSSSCG00000002006	proteasome activator subunit 1	ssc03050(Proteasome)//ssc04612(Antigen processing and presentation)	GO:0008537(proteasome activator complex)//GO:0070062(extracellular exosome)//GO:0005737(cytoplasm)//GO:0000502(proteasome complex)	GO:0061133(endopeptidase activator activity)	GO:0019884(antigen processing and presentation of exogenous antigen)//GO:0061136(regulation of proteasomal protein catabolic process)//GO:2000045(regulation of G1/S transition of mitotic cell cycle)//GO:0010950(positive regulation of endopeptidase activity)
ENSSSCG00000023972	4.45304	2.46786	80.556	6.45699e-08	1.102e-06	up	127	148	122	4	6	3.34098	3.48371	3.24879	-1.13209	-1.01284	DRAM1	protein_coding	100462750	-	-	DNA-damage regulated autophagy modulator 1		GO:0005764(lysosome)//GO:0016021(integral component of membrane)		GO:0010506(regulation of autophagy)
ENSSSCG00000007305	4.45195	4.6209	155.565	5.04102e-10	2.69103e-08	up	713	920	810	18	46	5.82785	6.11771	5.9774	0.990778	1.87729	SPAG4	protein_coding	100523033	-	Ensembl:ENSSSCG00000007305	sperm associated antigen 4		GO:0016021(integral component of membrane)//GO:0005635(nuclear envelope)	GO:0043495(protein anchor)	GO:0006998(nuclear envelope organization)//GO:0090286(cytoskeletal anchoring at nuclear membrane)
ENSSSCG00000006372	4.45142	1.8608	44.8271	3.46533e-06	2.66938e-05	up	79	127	109	2	6	2.65771	3.26335	3.08658	-2.07375	-1.01284	ARHGAP30	protein_coding	100158101	-	Ensembl:ENSSSCG00000006372	Rho GTPase activating protein 30		GO:0043231(intracellular membrane-bounded organelle)		GO:0007165(signal transduction)
ENSSSCG00000022672	4.45025	1.5853	31.8573	2.7525e-05	0.000148179	up	71	76	61	4	1	2.50416	2.52449	2.25165	-1.13209	-3.3469	TRPM4	protein_coding	102167071	-	Ensembl:ENSSSCG00000022672	transient receptor potential cation channel, subfamily M, member 4		GO:0005783(endoplasmic reticulum)//GO:0005654(nucleoplasm)//GO:0016021(integral component of membrane)//GO:0005794(Golgi apparatus)	GO:0005262(calcium channel activity)//GO:0005227(calcium activated cation channel activity)	GO:0002407(dendritic cell chemotaxis)//GO:0042310(vasoconstriction)//GO:0008284(positive regulation of cell proliferation)//GO:0061337(cardiac conduction)//GO:0002724(regulation of T cell cytokine production)//GO:0090263(positive regulation of canonical Wnt signaling pathway)//GO:0042391(regulation of membrane potential)//GO:0016925(protein sumoylation)//GO:0070588(calcium ion transmembrane trans…
ENSSSCG00000023500	4.44152	1.06937	32.3683	4.00463e-05	0.000202577	up	53	65	79	1	4	2.08396	2.29973	2.62339	-2.96371	-1.57065		protein_coding
ENSSSCG00000036444	4.44057	1.90652	43.4928	4.21069e-06	3.13938e-05	up	147	131	66	1	8	3.55161	3.308	2.36487	-2.96371	-0.61157	TEX22	protein_coding
ENSSSCG00000013618	4.43457	0.166295	12.1881	0.00274467	0.00747665	up	32	30	26	2	0	1.36024	1.19067	1.02901	-2.07375	-5.73104	EPOR	protein_coding	397554	-	Ensembl:ENSSSCG00000013618	erythropoietin receptor	ssc04060(Cytokine-cytokine receptor interaction)//ssc04151(PI3K-Akt signaling pathway)//ssc04630(Jak-STAT signaling pathway)//ssc04640(Hematopoietic cell lineage)	GO:0016021(integral component of membrane)	GO:0004900(erythropoietin receptor activity)//GO:0042802(identical protein binding)	GO:0007420(brain development)//GO:0046697(decidualization)//GO:0007507(heart development)//GO:0038162(erythropoietin-mediated signaling pathway)
ENSSSCG00000008349	4.43401	0.440967	21.5275	0.000225273	0.000876448	up	28	35	22	1	1	1.1691	1.41136	0.790418	-2.96371	-3.3469	CNRIP1	protein_coding	100737807	-	Ensembl:ENSSSCG00000008349	cannabinoid receptor interacting protein 1		GO:0043209(myelin sheath)
ENSSSCG00000003972	4.42945	4.01974	79.3695	1.06436e-07	1.63977e-06	up	442	614	521	4	39	5.13829	5.53451	5.34101	-1.13209	1.64046	SLFNL1	protein_coding	100526058	-	-	schlafen-like 1			GO:0005524(ATP binding)
ENSSSCG00000031236	4.42857	1.72498	41.6368	5.51495e-06	3.92196e-05	up	42	46	34	1	2	1.75003	1.8032	1.4129	-2.96371	-2.49215	GLIPR2	protein_coding	100515356	-	Ensembl:ENSSSCG00000005339	GLI pathogenesis-related 2		GO:0005576(extracellular region)
ENSSSCG00000035335	4.42786	1.86796	49.6417	1.79676e-06	1.57987e-05	up	115	122	72	2	6	3.19807	3.20552	2.48996	-2.07375	-1.01284	FGL1	protein_coding	100516651	-	-	fibrinogen-like 1		GO:0070062(extracellular exosome)
ENSSSCG00000016792	4.42464	4.48322	168.552	2.42591e-10	1.61023e-08	up	720	638	620	14	39	5.84194	5.58981	5.59188	0.632108	1.64046	RETREG1	protein_coding
ENSSSCG00000011995	4.42441	6.37507	158.228	7.31275e-10	3.46548e-08	up	2727	3262	2244	55	170	7.76284	7.94348	7.44721	2.59299	3.75772	CSNKA2IP	protein_coding
ENSSSCG00000042157	4.42176	3.3594	138.348	1.13265e-09	4.68828e-08	up	290	363	297	8	17	4.5307	4.77665	4.53069	-0.162162	0.453753		protein_coding
ENSSSCG00000015346	4.41319	6.52611	126.193	3.91417e-09	1.21665e-07	up	2840	3322	2826	43	210	7.82141	7.96978	7.77986	2.23915	4.06219	ICA1	protein_coding
ENSSSCG00000038415	4.41077	5.85055	67.9856	1.53564e-06	1.39834e-05	up	1853	2132	1740	36	122	7.20545	7.32999	7.08027	1.98393	3.27986		protein_coding
ENSSSCG00000035623	4.40926	2.21098	69.1482	1.90803e-07	2.63258e-06	up	102	119	88	3	5	3.02538	3.16967	2.77859	-1.52741	-1.26495	IQCM	protein_coding
ENSSSCG00000024336	4.40773	4.244	100.152	2.08295e-08	4.52197e-07	up	579	678	585	12	38	5.52763	5.6775	5.50809	0.412633	1.60322	TMPRSS2	protein_coding
ENSSSCG00000026473	4.40707	1.40973	21.4547	0.000233741	0.000903402	up	45	48	25	0	3	1.84903	1.86427	0.972956	-5.73104	-1.95905	ABCA8	protein_coding
ENSSSCG00000032115	4.40452	6.36226	311.446	1.72525e-12	7.4827e-10	up	2389	3180	2362	91	118	7.57195	7.90676	7.52114	3.31764	3.23186	OSGIN1	protein_coding
ENSSSCG00000038398	4.40437	3.68779	137.968	1.15696e-09	4.74948e-08	up	462	387	368	8	25	5.2021	4.86895	4.83971	-0.162162	1.00379	CD226	protein_coding	100517508	-	-	CD226 molecule	ssc04514(Cell adhesion molecules (CAMs))	GO:0009897(external side of plasma membrane)//GO:0005887(integral component of plasma membrane)//GO:0005913(cell-cell adherens junction)	GO:0019901(protein kinase binding)//GO:0042803(protein homodimerization activity)//GO:0004872(receptor activity)//GO:0005102(receptor binding)//GO:0005178(integrin binding)//GO:0050839(cell adhesion molecule binding)	GO:0007157(heterophilic cell-cell adhesion via plasma membrane cell adhesion molecules)//GO:0002860(positive regulation of natural killer cell mediated cytotoxicity directed against tumor cell target)//GO:0033005(positive regulation of mast cell activation)//GO:0007156(homophilic cell adhesion via plasma membrane adhesion molecules)//GO:0002891(positive regulation of immunoglobulin mediated immun…
ENSSSCG00000006555	4.40249	4.75154	110.049	1.05948e-08	2.64221e-07	up	768	869	1003	19	53	5.93502	6.03546	6.28565	1.06806	2.08068	C1orf189	protein_coding
ENSSSCG00000021585	4.40237	3.07049	52.5149	1.55274e-06	1.41198e-05	up	144	144	84	0	10	3.52191	3.44425	2.71167	-5.73104	-0.297966	OXTR	protein_coding	397092	-	Ensembl:ENSSSCG00000021585	oxytocin receptor	ssc04020(Calcium signaling pathway)//ssc04024(cAMP signaling pathway)//ssc04080(Neuroactive ligand-receptor interaction)//ssc04921(Oxytocin signaling pathway)	GO:0005886(plasma membrane)//GO:0005887(integral component of plasma membrane)//GO:0016021(integral component of membrane)	GO:0005000(vasopressin receptor activity)//GO:0042277(peptide binding)//GO:0004990(oxytocin receptor activity)	GO:1901652(response to peptide)//GO:0001992(regulation of systemic arterial blood pressure by vasopressin)//GO:0007595(lactation)//GO:0035176(social behavior)//GO:0045907(positive regulation of vasoconstriction)//GO:0045777(positive regulation of blood pressure)//GO:0007565(female pregnancy)//GO:0042711(maternal behavior)//GO:0007186(G-protein coupled receptor signaling pathway)//GO:0032870(cellu…
ENSSSCG00000004794	4.40079	6.35838	155.54	8.31403e-10	3.83966e-08	up	2893	2722	2513	46	183	7.84809	7.68241	7.61053	2.33607	3.86389	TMCO5A	protein_coding	100152005	-	Ensembl:ENSSSCG00000004794	transmembrane and coiled-coil domains 5A		GO:0016021(integral component of membrane)
ENSSSCG00000027113	4.40034	0.504426	14.263	0.00147588	0.00439022	up	29	63	28	1	2	1.21931	2.25481	1.13497	-2.96371	-2.49215	CNGA3	protein_coding
ENSSSCG00000034994	4.39912	8.16526	282.004	3.8895e-12	1.23886e-09	up	8010	9658	7495	220	470	9.31725	9.50938	9.18695	4.58961	5.22356	AKAP1	protein_coding	100533549	-	-	A kinase (PRKA) anchor protein 1
ENSSSCG00000003803	4.39435	4.70694	129.967	2.80175e-09	9.39152e-08	up	860	952	705	13	57	6.09821	6.16703	5.77717	0.52654	2.1852		protein_coding
ENSSSCG00000011727	4.38986	2.06958	46.2944	2.83204e-06	2.26775e-05	up	141	130	116	6	4	3.49159	3.29696	3.17618	-0.567104	-1.57065	PTX3	protein_coding	100513178	PTX-3	Ensembl:ENSSSCG00000011727|Vega:OTTSUSG00000001731	pentraxin 3, long		GO:0005615(extracellular space)	GO:0001849(complement component C1q binding)//GO:0046790(virion binding)//GO:0001872((1->3)-beta-D-glucan binding)	GO:0044869(negative regulation by host of viral exo-alpha-sialidase activity)//GO:0045429(positive regulation of nitric oxide biosynthetic process)//GO:0045087(innate immune response)//GO:0008228(opsonization)//GO:0046597(negative regulation of viral entry into host cell)//GO:0044871(negative regulation by host of viral glycoprotein metabolic process)//GO:0050766(positive regulation of phagocytos…
ENSSSCG00000023891	4.38905	0.541678	20.4134	0.000292665	0.00109201	up	37	28	17	1	1	1.56826	1.09198	0.42306	-2.96371	-3.3469	GRM7	protein_coding	100621119	-	Ensembl:ENSSSCG00000023891	glutamate receptor, metabotropic 7		GO:0030425(dendrite)//GO:0005887(integral component of plasma membrane)//GO:0042734(presynaptic membrane)//GO:0043235(receptor complex)//GO:0005938(cell cortex)	GO:0005245(voltage-gated calcium channel activity)//GO:0001642(group III metabotropic glutamate receptor activity)//GO:0005246(calcium channel regulator activity)//GO:0010855(adenylate cyclase inhibitor activity)//GO:0070905(serine binding)//GO:0016595(glutamate binding)//GO:0005509(calcium ion binding)	GO:0001661(conditioned taste aversion)//GO:0019226(transmission of nerve impulse)//GO:0007194(negative regulation of adenylate cyclase activity)//GO:0007614(short-term memory)//GO:0007268(synaptic transmission)//GO:0001662(behavioral fear response)//GO:0007605(sensory perception of sound)//GO:0007196(adenylate cyclase-inhibiting G-protein coupled glutamate receptor signaling pathway)//GO:0070588(…
ENSSSCG00000039337	4.38427	1.23743	29.9771	3.8815e-05	0.000197349	up	45	41	32	1	2	1.84903	1.63814	1.32607	-2.96371	-2.49215	ITPRIPL2	protein_coding
ENSSSCG00000003230	4.38367	4.08124	74.5544	1.63468e-07	2.33167e-06	up	558	626	477	4	43	5.47435	5.56242	5.21377	-1.13209	1.78051		protein_coding
ENSSSCG00000010304	4.37594	5.52431	171.978	2.52354e-10	1.6488e-08	up	1438	1720	1376	53	69	6.8397	7.02023	6.74171	2.53972	2.45979	MYOZ1	protein_coding	574060	-	Ensembl:ENSSSCG00000010304	myozenin 1		GO:0005634(nucleus)//GO:0015629(actin cytoskeleton)//GO:0031143(pseudopodium)	GO:0051373(FATZ binding)
ENSSSCG00000023824	4.37447	2.99044	83.5422	4.99602e-08	9.05319e-07	up	252	288	239	8	13	4.32825	4.44301	4.21752	-0.162162	0.0728188	IQCF2	protein_coding	100739013	-	-	IQ motif containing F2
ENSSSCG00000005340	4.37343	7.18258	163.905	5.61249e-10	2.8638e-08	up	4548	5190	4658	88	326	8.50071	8.61342	8.50077	3.26937	4.6961	CCIN	protein_coding	100515522	-	Ensembl:ENSSSCG00000005340	calicin		GO:0005634(nucleus)//GO:0031463(Cul3-RING ubiquitin ligase complex)	GO:0004842(ubiquitin-protein transferase activity)	GO:0016567(protein ubiquitination)
ENSSSCG00000017296	4.3705	8.63884	303.663	2.12322e-12	8.30596e-10	up	12058	14517	11587	368	691	9.90735	10.0973	9.81545	5.33136	5.77936	ACE	protein_coding	613133	-	Ensembl:ENSSSCG00000017296|Vega:OTTSUSG00000001748	angiotensin I converting enzyme (peptidyl-dipeptidase A) 1	ssc04614(Renin-angiotensin system)//	GO:0016020(membrane)//GO:0016021(integral component of membrane)//GO:0005737(cytoplasm)	GO:0008237(metallopeptidase activity)//GO:0004180(carboxypeptidase activity)//GO:0008241(peptidyl-dipeptidase activity)//GO:0046872(metal ion binding)	GO:0010629(negative regulation of gene expression)//GO:0003084(positive regulation of systemic arterial blood pressure)//GO:1903597(negative regulation of gap junction assembly)//GO:2000170(positive regulation of peptidyl-cysteine S-nitrosylation)//GO:0007283(spermatogenesis)//GO:1900086(positive regulation of peptidyl-tyrosine autophosphorylation)//GO:0032091(negative regulation of protein bindi…
ENSSSCG00000004355	4.36714	1.5577	37.0924	1.12017e-05	6.99802e-05	up	45	100	82	2	4	1.84903	2.91928	2.677	-2.07375	-1.57065		protein_coding
ENSSSCG00000030358	4.36519	0.671419	22.2183	0.000192294	0.000764385	up	20	29	32	1	1	0.688498	1.14217	1.32607	-2.96371	-3.3469	SARM1	protein_coding
ENSSSCG00000012970	4.36481	0.0441283	11.6964	0.00320254	0.00855453	up	36	31	17	2	0	1.52898	1.23759	0.42306	-2.07375	-5.73104	CTSW	protein_coding	100525853	-	Ensembl:ENSSSCG00000012970	cathepsin W	ssc04142(Lysosome)//ssc04210(Apoptosis)	GO:0016020(membrane)//GO:0005764(lysosome)//GO:0005615(extracellular space)	GO:0004197(cysteine-type endopeptidase activity)	GO:0006955(immune response)//GO:0051603(proteolysis involved in cellular protein catabolic process)
ENSSSCG00000032889	4.36447	3.86308	57.3551	1.05027e-06	1.03323e-05	up	394	629	412	9	31	4.97253	5.56932	5.00254	0.00438162	1.3115	ASB12	protein_coding
ENSSSCG00000008034	4.36301	0.16399	10.3003	0.00510932	0.0128302	up	27	36	21	2	0	1.11708	1.45172	0.724051	-2.07375	-5.73104	NOXO1	protein_coding	100523543	-	Ensembl:ENSSSCG00000008034	NADPH oxidase organizer 1		GO:0043020(NADPH oxidase complex)	GO:0016176(superoxide-generating NADPH oxidase activator activity)//GO:0019899(enzyme binding)//GO:0035091(phosphatidylinositol binding)//GO:0042802(identical protein binding)	GO:0006801(superoxide metabolic process)//GO:0022617(extracellular matrix disassembly)//GO:0043085(positive regulation of catalytic activity)
ENSSSCG00000017781	4.36114	0.372619	20.4594	0.000387002	0.00139194	up	35	40	41	1	2	1.48861	1.60273	1.68124	-2.96371	-2.49215	PIPOX	protein_coding	100515508	-	Ensembl:ENSSSCG00000017781	pipecolic acid oxidase	ssc00260(Glycine, serine and threonine metabolism)//ssc00310(Lysine degradation)//	GO:0005777(peroxisome)	GO:0005102(receptor binding)//GO:0008115(sarcosine oxidase activity)	GO:0055114(oxidation-reduction process)//GO:0033514(L-lysine catabolic process to acetyl-CoA via L-pipecolate)//GO:0046653(tetrahydrofolate metabolic process)
ENSSSCG00000002786	4.36044	-0.261375	8.43327	0.00975883	0.0224955	up	6	19	18	0	1	-1.00967	0.53858	0.504397	-5.73104	-3.3469	ELMO3	protein_coding	100522492	-	Ensembl:ENSSSCG00000002786	engulfment and cell motility 3	ssc05100(Bacterial invasion of epithelial cells)			GO:0016477(cell migration)
ENSSSCG00000031292	4.35795	0.597493	23.1994	0.000154347	0.000630118	up	31	43	42	1	2	1.31477	1.70644	1.71581	-2.96371	-2.49215		protein_coding
ENSSSCG00000021910	4.35693	0.032418	12.3225	0.00262968	0.00720075	up	20	41	17	0	2	0.688498	1.63814	0.42306	-5.73104	-2.49215	GAST	protein_coding	445524	-	Ensembl:ENSSSCG00000021910	gastrin	ssc04971(Gastric acid secretion)	GO:0005576(extracellular region)//GO:0005615(extracellular space)	GO:0005179(hormone activity)	GO:0007186(G-protein coupled receptor signaling pathway)//GO:0032094(response to food)
ENSSSCG00000017945	4.35026	1.2661	28.912	4.75341e-05	0.000233988	up	62	72	82	0	6	2.3093	2.44675	2.677	-5.73104	-1.01284	TMEM95	protein_coding	100621980	-	-	transmembrane protein 95		GO:0016021(integral component of membrane)
ENSSSCG00000026425	4.34675	2.65885	77.2324	8.73221e-08	1.40838e-06	up	157	239	163	8	7	3.64641	4.1742	3.66607	-0.162162	-0.798298	ADAMTSL2	protein_coding	100628047	-	Ensembl:ENSSSCG00000026425	ADAMTS-like 2		GO:0005578(proteinaceous extracellular matrix)	GO:0050436(microfibril binding)//GO:0008270(zinc ion binding)//GO:0004222(metalloendopeptidase activity)	GO:0006508(proteolysis)//GO:0060481(lobar bronchus epithelium development)//GO:0030512(negative regulation of transforming growth factor beta receptor signaling pathway)//GO:0030198(extracellular matrix organization)
ENSSSCG00000039175	4.33076	0.278069	14.0858	0.00154686	0.00457102	up	17	13	12	0	1	0.457004	-0.000302933	-0.0710236	-5.73104	-3.3469	MARCHF1	protein_coding
ENSSSCG00000049674	4.33039	-0.144837	10.6401	0.00451663	0.0115616	up	12	17	13	0	1	-0.0372751	0.380314	0.0422572	-5.73104	-3.3469		protein_coding
ENSSSCG00000008106	4.324	3.42282	111.088	6.04836e-09	1.67895e-07	up	277	323	435	11	18	4.46459	4.60834	5.08087	0.288956	0.535113		protein_coding
ENSSSCG00000021942	4.32222	3.20071	90.5451	2.78176e-08	5.71564e-07	up	316	305	230	8	16	4.65448	4.52568	4.1622	-0.162162	0.367529	CT83	protein_coding	102165465	CXHXorf61	Ensembl:ENSSSCG00000021942|Vega:OTTSUSG00000004809	cancer/testis antigen 83		GO:0005634(nucleus)
ENSSSCG00000002321	4.32122	1.63666	33.1683	2.19395e-05	0.000122712	up	121	89	83	4	4	3.2713	2.7516	2.69444	-1.13209	-1.57065		protein_coding
ENSSSCG00000000916	4.32062	3.37352	109.781	6.61196e-09	1.80954e-07	up	358	387	216	10	17	4.83439	4.86895	4.0717	0.153674	0.453753	LUM	protein_coding	100152607	-	Ensembl:ENSSSCG00000000916	lumican	ssc05205(Proteoglycans in cancer)	GO:0005578(proteinaceous extracellular matrix)//GO:0031012(extracellular matrix)//GO:0070062(extracellular exosome)//GO:0005583(fibrillar collagen trimer)//GO:0005615(extracellular space)	GO:0005518(collagen binding)	GO:0032914(positive regulation of transforming growth factor beta1 production)//GO:0045944(positive regulation of transcription from RNA polymerase II promoter)//GO:0007409(axonogenesis)//GO:0007601(visual perception)//GO:0030199(collagen fibril organization)
ENSSSCG00000029668	4.31909	1.20056	27.2784	6.54913e-05	0.000304999	up	53	60	37	2	2	2.08396	2.18471	1.53406	-2.07375	-2.49215		protein_coding
ENSSSCG00000015707	4.31704	0.498036	13.4395	0.00187154	0.00538881	up	12	23	7	0	1	-0.0372751	0.810959	-0.828393	-5.73104	-3.3469	GPR39	protein_coding	100158236	-	-	G protein-coupled receptor 39		GO:0005886(plasma membrane)//GO:0016021(integral component of membrane)	GO:0046872(metal ion binding)//GO:0004930(G-protein coupled receptor activity)	GO:0019216(regulation of lipid metabolic process)//GO:0008343(adult feeding behavior)//GO:0007186(G-protein coupled receptor signaling pathway)//GO:0042593(glucose homeostasis)//GO:0042391(regulation of membrane potential)//GO:0060455(negative regulation of gastric acid secretion)//GO:0042632(cholesterol homeostasis)//GO:0035774(positive regulation of insulin secretion involved in cellular respon…
ENSSSCG00000026175	4.31402	6.02351	163.305	5.04458e-10	2.69103e-08	up	2105	2308	1978	40	150	7.38938	7.44441	7.2652	2.13524	3.57742	FAM81B	protein_coding	100522665	-	Ensembl:ENSSSCG00000026175	family with sequence similarity 81, member B		GO:0005634(nucleus)
ENSSSCG00000006774	4.30919	4.04523	129.96	1.84822e-09	6.72881e-08	up	502	569	487	24	19	5.32184	5.42475	5.24369	1.40239	0.612128	PPM1J	protein_coding	102162031	-	Ensembl:ENSSSCG00000006774	protein phosphatase, Mg2+/Mn2+ dependent, 1J			GO:0004722(protein serine/threonine phosphatase activity)	GO:0006470(protein dephosphorylation)
ENSSSCG00000033844	4.30739	6.39392	188.309	1.24235e-10	1.07227e-08	up	2466	2969	1968	69	146	7.61771	7.80771	7.25789	2.91924	3.53848	CYP1B1	protein_coding
ENSSSCG00000050573	4.30735	1.98288	43.9214	3.95806e-06	2.97765e-05	up	98	106	176	1	10	2.9678	3.00314	3.77661	-2.96371	-0.297966		protein_coding
ENSSSCG00000034802	4.307	0.129019	13.1146	0.00206315	0.00585268	up	27	38	13	1	1	1.11708	1.5292	0.0422572	-2.96371	-3.3469		protein_coding
ENSSSCG00000035245	4.30615	-0.659027	7.21683	0.0154588	0.0335821	up	13	16	12	0	1	0.0760565	0.294154	-0.0710236	-5.73104	-3.3469	BAAT	protein_coding	100515185	-	Ensembl:ENSSSCG00000005398	bile acid CoA:amino acid N-acyltransferase	ssc00120(Primary bile acid biosynthesis)//ssc00430(Taurine and hypotaurine metabolism)//ssc01040(Biosynthesis of unsaturated fatty acids)//		GO:0016790(thiolester hydrolase activity)	GO:0006637(acyl-CoA metabolic process)
ENSSSCG00000038331	4.30454	8.83123	254.333	9.01613e-12	1.82772e-09	up	13984	15912	14911	396	927	10.1211	10.2297	10.1793	5.4371	6.20311		protein_coding
ENSSSCG00000014803	4.30441	7.05073	306.039	1.99179e-12	8.01653e-10	up	4157	5285	3662	143	233	8.37103	8.63959	8.15371	3.96873	4.21197	LRRC51	protein_coding	100520208	-	Ensembl:ENSSSCG00000014803	leucine-rich repeat-containing protein 51
ENSSSCG00000003149	4.30421	6.14032	174.302	2.57798e-10	1.65914e-08	up	2293	2399	2140	46	158	7.51279	7.5002	7.37875	2.33607	3.65226	TULP2	protein_coding
ENSSSCG00000010468	4.29887	5.36918	122.716	4.80242e-09	1.42156e-07	up	1209	1357	1020	17	91	6.5895	6.6783	6.30989	0.90912	2.85787	CPEB3	protein_coding	100152117	-	-	cytoplasmic polyadenylation element binding protein 3	ssc04114(Oocyte meiosis)//ssc04320(Dorso-ventral axis formation)//ssc04914(Progesterone-mediated oocyte maturation)	GO:0043005(neuron projection)//GO:1990124(messenger ribonucleoprotein complex)//GO:0045202(synapse)//GO:0030014(CCR4-NOT complex)//GO:0005634(nucleus)//GO:0005737(cytoplasm)	GO:0000166(nucleotide binding)//GO:0043022(ribosome binding)//GO:0000900(translation repressor activity, nucleic acid binding)//GO:0003730(mRNA 3'-UTR binding)//GO:0008135(translation factor activity, RNA binding)	GO:0006412(translation)//GO:0060213(positive regulation of nuclear-transcribed mRNA poly(A) tail shortening)//GO:0061158(3'-UTR-mediated mRNA destabilization)//GO:0000122(negative regulation of transcription from RNA polymerase II promoter)//GO:2000766(negative regulation of cytoplasmic translation)
ENSSSCG00000016582	4.29702	4.80085	53.109	5.89376e-06	4.14621e-05	up	865	1012	857	13	69	6.10657	6.25518	6.05875	0.52654	2.45979	FAM71F1	protein_coding	100519990	-	-	family with sequence similarity 71, member F1		GO:0005634(nucleus)
ENSSSCG00000035529	4.2955	-0.187579	10.4937	0.00539473	0.0134487	up	32	33	9	0	2	1.36024	1.32709	-0.476581	-5.73104	-2.49215	GKN1	protein_coding	100502561	AMP-18|AMP18	Ensembl:ENSSSCG00000029891	gastrokine 1		GO:0005576(extracellular region)		GO:0051781(positive regulation of cell division)
ENSSSCG00000004340	4.29316	4.87038	266.848	6.10178e-12	1.48206e-09	up	928	987	961	31	52	6.20797	6.2191	6.22395	1.76931	2.05332	FHL5	protein_coding	100152075	-	Ensembl:ENSSSCG00000004340	four and a half LIM domains 5			GO:0008270(zinc ion binding)//GO:0003713(transcription coactivator activity)	GO:0045944(positive regulation of transcription from RNA polymerase II promoter)
ENSSSCG00000005267	4.29245	4.91742	183.359	1.24689e-10	1.07227e-08	up	537	726	404	23	24	5.41903	5.77615	4.97427	1.34144	0.945456	ANXA1	protein_coding	396942	ANX1	Ensembl:ENSSSCG00000005267|Vega:OTTSUSG00000002648	annexin A1		GO:0001533(cornified envelope)//GO:0005768(endosome)//GO:0031313(extrinsic component of endosome membrane)//GO:0031514(motile cilium)//GO:0016328(lateral plasma membrane)//GO:0001891(phagocytic cup)//GO:0016323(basolateral plasma membrane)//GO:0031901(early endosome membrane)//GO:0070062(extracellular exosome)//GO:0031232(extrinsic component of external side of plasma membrane)//GO:0005925(focal …	GO:0048306(calcium-dependent protein binding)//GO:0005198(structural molecule activity)//GO:0030674(protein binding, bridging)//GO:0004859(phospholipase inhibitor activity)//GO:0005544(calcium-dependent phospholipid binding)//GO:0019834(phospholipase A2 inhibitor activity)//GO:0005509(calcium ion binding)	GO:2000483(negative regulation of interleukin-8 secretion)//GO:0033031(positive regulation of neutrophil apoptotic process)//GO:0050727(regulation of inflammatory response)//GO:0002685(regulation of leukocyte migration)//GO:0007187(G-protein coupled receptor signaling pathway, coupled to cyclic nucleotide second messenger)//GO:0032743(positive regulation of interleukin-2 production)//GO:0050482(a…
ENSSSCG00000021745	4.28929	0.55791	19.9862	0.00032427	0.0011954	up	53	38	22	2	1	2.08396	1.5292	0.790418	-2.07375	-3.3469	ERMAP	protein_coding	100620314	-	-	erythroblast membrane-associated protein (Scianna blood group)		GO:0005886(plasma membrane)//GO:0016021(integral component of membrane)//GO:0031410(cytoplasmic vesicle)
ENSSSCG00000038149	4.287	1.51112	24.0504	0.000137844	0.000573301	up	63	100	81	1	6	2.3323	2.91928	2.65935	-2.96371	-1.01284	KCNE4	protein_coding	397167	-	-	potassium channel, voltage gated subfamily E regulatory beta subunit 4		GO:0016021(integral component of membrane)	GO:0005249(voltage-gated potassium channel activity)	GO:0071805(potassium ion transmembrane transport)
ENSSSCG00000004644	4.2852	-0.411213	8.71783	0.00879737	0.0205499	up	10	18	15	1	0	-0.294746	0.461616	0.245187	-2.96371	-5.73104	HDC	protein_coding	100156724	-	Ensembl:ENSSSCG00000004644	histidine decarboxylase	ssc00340(Histidine metabolism)//		GO:0030170(pyridoxal phosphate binding)//GO:0016831(carboxy-lyase activity)	GO:0006520(cellular amino acid metabolic process)
ENSSSCG00000011279	4.28336	4.09203	142.504	9.00752e-10	4.00325e-08	up	440	588	636	13	36	5.13175	5.47212	5.62863	0.52654	1.52571	LYZL4	protein_coding	100522642	-	Ensembl:ENSSSCG00000011279	lysozyme-like 4		GO:0016021(integral component of membrane)//GO:0005634(nucleus)	GO:0003796(lysozyme activity)	GO:0008152(metabolic process)
ENSSSCG00000010523	4.27564	-0.115548	10.5545	0.00464729	0.0118474	up	26	25	22	0	2	1.06312	0.930014	0.790418	-5.73104	-2.49215	HOGA1	protein_coding	100153961	DHDPSL	-	4-hydroxy-2-oxoglutarate aldolase 1	ssc00330(Arginine and proline metabolism)//ssc00630(Glyoxylate and dicarboxylate metabolism)//	GO:0005739(mitochondrion)//GO:0070062(extracellular exosome)	GO:0016829(lyase activity)//GO:0042803(protein homodimerization activity)	GO:0019470(4-hydroxyproline catabolic process)//GO:0042866(pyruvate biosynthetic process)//GO:0009436(glyoxylate catabolic process)//GO:0033609(oxalate metabolic process)
ENSSSCG00000003494	4.27325	0.257795	15.6245	0.00123609	0.00376796	up	28	41	37	0	3	1.1691	1.63814	1.53406	-5.73104	-1.95905	PLA2G2A	protein_coding
ENSSSCG00000028827	4.27123	3.78476	125.506	2.39519e-09	8.29625e-08	up	348	362	238	7	21	4.79354	4.77267	4.21148	-0.350472	0.754825	PARVA	protein_coding	100518536	-	-	parvin, alpha	ssc04510(Focal adhesion)	GO:0030027(lamellipodium)//GO:0005634(nucleus)//GO:0005925(focal adhesion)//GO:0005737(cytoplasm)//GO:0015629(actin cytoskeleton)	GO:0003779(actin binding)	GO:0071670(smooth muscle cell chemotaxis)//GO:0031532(actin cytoskeleton reorganization)//GO:0070252(actin-mediated cell contraction)//GO:0007163(establishment or maintenance of cell polarity)//GO:0034113(heterotypic cell-cell adhesion)//GO:0002040(sprouting angiogenesis)//GO:0003148(outflow tract septum morphogenesis)
ENSSSCG00000001550	4.26853	4.42089	110.43	9.48042e-09	2.43116e-07	up	605	742	647	13	47	5.59097	5.80759	5.65336	0.52654	1.90816	ARMC12	protein_coding	100157423	-	Ensembl:ENSSSCG00000001550	armadillo repeat containing 12		GO:0005634(nucleus)
ENSSSCG00000033941	4.26726	3.64697	54.4612	1.46034e-06	1.3445e-05	up	401	402	308	2	32	4.99793	4.92378	4.58312	-2.07375	1.35696	C2orf88	protein_coding
ENSSSCG00000013714	4.26705	1.51269	38.3205	9.19565e-06	5.94499e-05	up	82	63	62	1	5	2.71132	2.25481	2.27501	-2.96371	-1.26495		protein_coding
ENSSSCG00000016832	4.26483	0.36724	13.0894	0.00208564	0.00590641	up	28	57	21	0	3	1.1691	2.11102	0.724051	-5.73104	-1.95905	IL7R	protein_coding	100271930	CD127	Ensembl:ENSSSCG00000016832|Vega:OTTSUSG00000003539	interleukin 7 receptor	ssc04060(Cytokine-cytokine receptor interaction)//ssc04068(FoxO signaling pathway)//ssc04151(PI3K-Akt signaling pathway)//ssc04630(Jak-STAT signaling pathway)//ssc04640(Hematopoietic cell lineage)//ssc05340(Primary immunodeficiency)	GO:0009897(external side of plasma membrane)//GO:0016021(integral component of membrane)	GO:0004896(cytokine receptor activity)	GO:0042100(B cell proliferation)//GO:0000902(cell morphogenesis)//GO:0008361(regulation of cell size)//GO:0010628(positive regulation of gene expression)//GO:0048872(homeostasis of number of cells)//GO:0033089(positive regulation of T cell differentiation in thymus)//GO:0030217(T cell differentiation)//GO:0019221(cytokine-mediated signaling pathway)//GO:0001915(negative regulation of T cell media…
ENSSSCG00000006196	4.2596	5.00725	124.091	4.42676e-09	1.3339e-07	up	942	1177	821	17	73	6.22956	6.47304	5.99686	0.90912	2.54082	SLCO5A1	protein_coding	100157250	-	-	solute carrier organic anion transporter family, member 5A1		GO:0005887(integral component of plasma membrane)	GO:0015347(sodium-independent organic anion transmembrane transporter activity)	GO:0043252(sodium-independent organic anion transport)
ENSSSCG00000009666	4.25941	3.30097	77.0467	9.48221e-08	1.49786e-06	up	230	295	167	9	11	4.19659	4.47762	3.70099	0.00438162	-0.163501	EPHX2	protein_coding	414425	-	Ensembl:ENSSSCG00000009666	epoxide hydrolase 2, cytoplasmic	ssc00590(Arachidonic acid metabolism)//	GO:0005777(peroxisome)//GO:0070062(extracellular exosome)	GO:0004301(epoxide hydrolase activity)//GO:0005102(receptor binding)//GO:0000287(magnesium ion binding)//GO:0042577(lipid phosphatase activity)//GO:0015643(toxic substance binding)//GO:0033885(10-hydroxy-9-(phosphonooxy)octadecanoate phosphatase activity)//GO:0016787(hydrolase activity)	GO:0010628(positive regulation of gene expression)//GO:0046839(phospholipid dephosphorylation)//GO:0042632(cholesterol homeostasis)//GO:0009636(response to toxic substance)//GO:0046272(stilbene catabolic process)//GO:0019439(aromatic compound catabolic process)//GO:0090181(regulation of cholesterol metabolic process)
ENSSSCG00000040111	4.25907	1.22313	24.5379	0.000116166	0.000494902	up	68	90	45	0	6	2.44209	2.76768	1.81479	-5.73104	-1.01284	MSANTD1	protein_coding	100518261	-	Ensembl:ENSSSCG00000008696	Myb/SANT-like DNA-binding domain containing 1		GO:0016604(nuclear body)		GO:0010468(regulation of gene expression)
ENSSSCG00000029635	4.25817	0.207455	10.6885	0.00445567	0.0114261	up	28	24	23	1	1	1.1691	0.871714	0.853865	-2.96371	-3.3469	GRIN3B	protein_coding	100623799	-	Ensembl:ENSSSCG00000029635	glutamate receptor, ionotropic, N-methyl-D-aspartate 3B	ssc04024(cAMP signaling pathway)//ssc04080(Neuroactive ligand-receptor interaction)//ssc04724(Glutamatergic synapse)//ssc05030(Cocaine addiction)//ssc05031(Amphetamine addiction)//ssc05033(Nicotine addiction)//ssc05034(Alcoholism)	GO:0045211(postsynaptic membrane)//GO:0030054(cell junction)//GO:0017146(NMDA selective glutamate receptor complex)//GO:0043025(neuronal cell body)	GO:0004972(NMDA glutamate receptor activity)//GO:0005262(calcium channel activity)//GO:0005234(extracellular-glutamate-gated ion channel activity)	GO:0035235(ionotropic glutamate receptor signaling pathway)//GO:0051205(protein insertion into membrane)//GO:0070588(calcium ion transmembrane transport)//GO:0051924(regulation of calcium ion transport)
ENSSSCG00000016443	4.25244	0.162143	11.8357	0.00306389	0.00822824	up	11	20	9	0	1	-0.160274	0.611645	-0.476581	-5.73104	-3.3469	TMEM176A	protein_coding	100523103	-	Ensembl:ENSSSCG00000016443	transmembrane protein 176A		GO:0016021(integral component of membrane)		GO:2001199(negative regulation of dendritic cell differentiation)
ENSSSCG00000001052	4.2515	6.0907	194.621	8.34006e-11	8.23726e-09	up	1656	1775	1700	37	121	7.04331	7.06564	7.04672	2.02327	3.26801	PHACTR1	protein_coding	100153737	-	-	phosphatase and actin regulator 1		GO:0005634(nucleus)//GO:0005829(cytosol)	GO:0008157(protein phosphatase 1 binding)//GO:0003779(actin binding)//GO:0004864(protein phosphatase inhibitor activity)//GO:0008599(protein phosphatase type 1 regulator activity)	GO:0043149(stress fiber assembly)//GO:0043086(negative regulation of catalytic activity)//GO:0048870(cell motility)//GO:0031532(actin cytoskeleton reorganization)
ENSSSCG00000000982	4.24752	2.66299	91.4658	2.56668e-08	5.33972e-07	up	178	171	163	6	9	3.82727	3.69179	3.66607	-0.567104	-0.446264	TTLL8	protein_coding	100520675	-	-	tubulin tyrosine ligase-like family member 8		GO:0015630(microtubule cytoskeleton)//GO:0005930(axoneme)	GO:0070736(protein-glycine ligase activity, initiating)	GO:0042384(cilium assembly)//GO:0018094(protein polyglycylation)
ENSSSCG00000026796	4.24706	5.46744	111.756	9.48013e-09	2.43116e-07	up	1504	1508	1353	22	115	6.90443	6.83049	6.7174	1.2778	3.19478	MS4A5	protein_coding	100628049	-	Ensembl:ENSSSCG00000026796	membrane-spanning 4-domains, subfamily A, member 5		GO:0016021(integral component of membrane)
ENSSSCG00000013343	4.2458	-0.300417	7.03713	0.0165933	0.0357162	up	2	28	10	0	1	-2.4892	1.09198	-0.328363	-5.73104	-3.3469	SLC17A6	protein_coding	100519886	-	-	solute carrier family 17 (vesicular glutamate transporter), member 6	ssc04721(Synaptic vesicle cycle)//ssc04723(Retrograde endocannabinoid signaling)//ssc04724(Glutamatergic synapse)//ssc05033(Nicotine addiction)	GO:0016021(integral component of membrane)//GO:0030672(synaptic vesicle membrane)	GO:0005313(L-glutamate transmembrane transporter activity)	GO:0089711(L-glutamate transmembrane transport)
ENSSSCG00000009844	4.24539	4.75389	164.565	2.92856e-10	1.82625e-08	up	424	637	478	27	17	5.07834	5.58755	5.21679	1.57118	0.453753	HSPB8	protein_coding
ENSSSCG00000005257	4.23994	3.40038	76.9363	1.01143e-07	1.57157e-06	up	309	372	171	4	22	4.62218	4.81196	3.73509	-1.13209	0.821207	TRPM3	protein_coding	100157158	-	-	transient receptor potential cation channel, subfamily M, member 3		GO:0016021(integral component of membrane)	GO:0005227(calcium activated cation channel activity)	GO:0050951(sensory perception of temperature stimulus)//GO:0098655(cation transmembrane transport)//GO:0016048(detection of temperature stimulus)//GO:0051262(protein tetramerization)
ENSSSCG00000017996	4.23126	2.66354	88.4226	3.28767e-08	6.48146e-07	up	169	246	169	9	8	3.75251	4.21581	3.71814	0.00438162	-0.61157	DHRS7C	protein_coding	100515625	-	Ensembl:ENSSSCG00000017996	dehydrogenase/reductase (SDR family) member 7C		GO:0033017(sarcoplasmic reticulum membrane)//GO:0014801(longitudinal sarcoplasmic reticulum)	GO:0004745(retinol dehydrogenase activity)	GO:0055114(oxidation-reduction process)//GO:0010880(regulation of release of sequestered calcium ion into cytosol by sarcoplasmic reticulum)
ENSSSCG00000004597	4.22813	2.16159	39.2881	8.45683e-06	5.55592e-05	up	118	174	128	0	13	3.23515	3.71684	3.31792	-5.73104	0.0728188	AQP9	protein_coding	100127153	-	Ensembl:ENSSSCG00000004597	aquaporin 9	ssc04976(Bile secretion)	GO:0016021(integral component of membrane)//GO:0043231(intracellular membrane-bounded organelle)	GO:0005345(purine nucleobase transmembrane transporter activity)//GO:0015250(water channel activity)//GO:0015204(urea transmembrane transporter activity)//GO:0015254(glycerol channel activity)//GO:0005350(pyrimidine nucleobase transmembrane transporter activity)	GO:0071918(urea transmembrane transport)//GO:0015855(pyrimidine nucleobase transport)//GO:0006833(water transport)//GO:1904823(purine nucleobase transmembrane transport)//GO:0071320(cellular response to cAMP)//GO:0046689(response to mercury ion)//GO:0072531(pyrimidine-containing compound transmembrane transport)//GO:0015793(glycerol transport)//GO:0015837(amine transport)//GO:0034220(ion transmem…
ENSSSCG00000030271	4.22806	6.14742	269.459	5.63687e-12	1.44181e-09	up	2185	2560	2141	87	119	7.44319	7.5939	7.37943	3.25292	3.24401	GSTO2	protein_coding
ENSSSCG00000000292	4.22795	1.10867	20.7106	0.000274479	0.00103343	up	52	66	49	0	5	2.0566	2.32167	1.93702	-5.73104	-1.26495	ZNF385A	protein_coding	100736804	-	Ensembl:ENSSSCG00000000292	zinc finger protein 385A		GO:0030425(dendrite)//GO:0043025(neuronal cell body)//GO:0000790(nuclear chromatin)	GO:0008270(zinc ion binding)//GO:0002039(p53 binding)//GO:0003730(mRNA 3'-UTR binding)	GO:1902166(negative regulation of intrinsic apoptotic signaling pathway in response to DNA damage by p53 class mediator)//GO:0070889(platelet alpha granule organization)//GO:0030220(platelet formation)//GO:0006974(cellular response to DNA damage stimulus)//GO:2000765(regulation of cytoplasmic translation)//GO:0045600(positive regulation of fat cell differentiation)//GO:0007626(locomotory behavior…
ENSSSCG00000012985	4.22666	2.88877	103.61	1.02009e-08	2.57944e-07	up	172	219	186	8	9	3.77786	4.04826	3.85623	-0.162162	-0.446264	LTBP3	protein_coding	100517877	-	Ensembl:ENSSSCG00000012985	latent transforming growth factor beta binding protein 3		GO:0031012(extracellular matrix)//GO:0070062(extracellular exosome)	GO:0050431(transforming growth factor beta binding)//GO:0005509(calcium ion binding)	GO:1902462(positive regulation of mesenchymal stem cell proliferation)//GO:2000741(positive regulation of mesenchymal stem cell differentiation)//GO:0036363(transforming growth factor beta activation)
ENSSSCG00000001487	4.22534	-0.3028	9.99325	0.00561737	0.0139272	up	10	17	12	0	1	-0.294746	0.380314	-0.0710236	-5.73104	-3.3469	KLHL31	protein_coding	100152767	-	-	kelch-like family member 31		GO:0031463(Cul3-RING ubiquitin ligase complex)	GO:0004842(ubiquitin-protein transferase activity)	GO:0006355(regulation of transcription, DNA-templated)//GO:0016567(protein ubiquitination)//GO:0007519(skeletal muscle tissue development)
ENSSSCG00000031976	4.22473	3.55103	74.3316	1.58639e-07	2.27207e-06	up	371	428	304	7	27	4.88581	5.01414	4.56427	-0.350472	1.11381	ANKRD53	protein_coding	100739578	-	-	ankyrin repeat domain 53
ENSSSCG00000008434	4.22433	7.02211	248.201	1.09895e-11	2.04908e-09	up	3722	4551	3179	111	243	8.21157	8.42388	7.94966	3.60377	4.27254	TTC7A	protein_coding	100522733	-	Ensembl:ENSSSCG00000008434	tetratricopeptide repeat domain 7A		GO:0005623(cell)		GO:0030097(hemopoiesis)//GO:0006879(cellular iron ion homeostasis)
ENSSSCG00000050055	4.22424	-0.914013	6.49426	0.0220396	0.0456702	up	7	25	7	0	1	-0.79511	0.930014	-0.828393	-5.73104	-3.3469		protein_coding
ENSSSCG00000011965	4.224	0.141064	12.5903	0.00242063	0.0067131	up	12	12	15	0	1	-0.0372751	-0.113518	0.245187	-5.73104	-3.3469	TMEM45A	protein_coding	100522901	-	Ensembl:ENSSSCG00000011965	transmembrane protein 45A		GO:0016021(integral component of membrane)
ENSSSCG00000002918	4.22314	-0.313272	9.70051	0.00621259	0.015184	up	15	18	8	1	0	0.279068	0.461616	-0.64179	-2.96371	-5.73104		protein_coding
ENSSSCG00000015270	4.22093	2.55432	49.1476	2.08536e-06	1.778e-05	up	179	198	174	10	6	3.83534	3.903	3.76015	0.153674	-1.01284	FMOD	protein_coding	100526237	-	Ensembl:ENSSSCG00000015270	fibromodulin		GO:0005578(proteinaceous extracellular matrix)//GO:0005615(extracellular space)	GO:0048495(Roundabout binding)//GO:0008201(heparin binding)	GO:0007409(axonogenesis)//GO:0035385(Roundabout signaling pathway)//GO:0050770(regulation of axonogenesis)//GO:0048846(axon extension involved in axon guidance)//GO:0030199(collagen fibril organization)
ENSSSCG00000042755	4.21863	0.559573	17.6305	0.000746695	0.00243898	up	34	64	36	0	4	1.44708	2.27744	1.49479	-5.73104	-1.57065		protein_coding
ENSSSCG00000033809	4.21788	-0.463017	6.38628	0.0215364	0.0447996	up	15	19	7	1	0	0.279068	0.53858	-0.828393	-2.96371	-5.73104		protein_coding
ENSSSCG00000012769	4.21706	1.62158	38.9103	8.37736e-06	5.51788e-05	up	46	83	46	3	2	1.88057	2.6512	1.84633	-1.52741	-2.49215	ATP2B3	protein_coding	100520061	-	Ensembl:ENSSSCG00000012769|Vega:OTTSUSG00000004932	ATPase, Ca++ transporting, plasma membrane 3	ssc04020(Calcium signaling pathway)//ssc04022(cGMP-PKG signaling pathway)//ssc04024(cAMP signaling pathway)//ssc04261(Adrenergic signaling in cardiomyocytes)//ssc04970(Salivary secretion)//ssc04972(Pancreatic secretion)	GO:0043231(intracellular membrane-bounded organelle)//GO:0005887(integral component of plasma membrane)//GO:0005794(Golgi apparatus)//GO:1903561(extracellular vesicle)//GO:0016021(integral component of membrane)	GO:0005524(ATP binding)//GO:0030165(PDZ domain binding)//GO:0046872(metal ion binding)//GO:0005388(calcium-transporting ATPase activity)	GO:0008152(metabolic process)//GO:0070588(calcium ion transmembrane transport)//GO:0006874(cellular calcium ion homeostasis)
ENSSSCG00000033403	4.20927	0.175327	11.4195	0.0034996	0.00922332	up	16	7	17	1	0	0.370777	-0.870287	0.42306	-2.96371	-5.73104		protein_coding
ENSSSCG00000010291	4.20404	-0.538748	5.60946	0.029802	0.0593579	up	10	28	3	1	0	-0.294746	1.09198	-1.98787	-2.96371	-5.73104	PLA2G12B	protein_coding	100152597	-	Ensembl:ENSSSCG00000010291	phospholipase A2, group XIIB	ssc00564(Glycerophospholipid metabolism)//ssc00565(Ether lipid metabolism)//ssc00590(Arachidonic acid metabolism)//ssc00591(Linoleic acid metabolism)//ssc00592(alpha-Linolenic acid metabolism)//	GO:0005576(extracellular region)	GO:0004623(phospholipase A2 activity)//GO:0005509(calcium ion binding)	GO:0016042(lipid catabolic process)//GO:0042632(cholesterol homeostasis)//GO:0070328(triglyceride homeostasis)
ENSSSCG00000016431	4.20207	6.92194	128.244	3.47759e-09	1.11188e-07	up	4018	4059	3289	72	298	8.32196	8.25883	7.99874	2.98049	4.56664	GALNTL5	protein_coding	100515695	-	-	polypeptide N-acetylgalactosaminyltransferase-like 5	ssc00512(Mucin type O-Glycan biosynthesis)//	GO:0016021(integral component of membrane)		GO:0007286(spermatid development)
ENSSSCG00000009362	4.20083	1.50085	22.2357	0.000191539	0.000761995	up	31	17	25	2	0	1.31477	0.380314	0.972956	-2.07375	-5.73104	TRPC4	protein_coding	100157635	-	Ensembl:ENSSSCG00000009362	transient receptor potential cation channel, subfamily C, member 4		GO:0005887(integral component of plasma membrane)//GO:0005901(caveola)//GO:0009986(cell surface)//GO:0034704(calcium channel complex)//GO:0005829(cytosol)//GO:0016323(basolateral plasma membrane)//GO:0030863(cortical cytoskeleton)//GO:0005911(cell-cell junction)	GO:0045296(cadherin binding)//GO:0070679(inositol 1,4,5 trisphosphate binding)//GO:0015279(store-operated calcium channel activity)//GO:0008013(beta-catenin binding)	GO:0070509(calcium ion import)//GO:0014051(gamma-aminobutyric acid secretion)//GO:0070588(calcium ion transmembrane transport)//GO:0048709(oligodendrocyte differentiation)//GO:0006828(manganese ion transport)//GO:0051480(regulation of cytosolic calcium ion concentration)
ENSSSCG00000037142	4.20065	4.5341	180.054	1.44026e-10	1.16334e-08	up	730	819	674	22	47	5.86184	5.94999	5.71232	1.2778	1.90816		protein_coding
ENSSSCG00000017057	4.20052	5.58867	156.294	6.47802e-10	3.15227e-08	up	1538	1687	1530	34	118	6.93668	6.99229	6.89474	1.90187	3.23186	FAM71B	protein_coding	100521874	-	-	family with sequence similarity 71, member B		GO:0005634(nucleus)
ENSSSCG00000035071	4.19687	2.27664	68.5303	2.03163e-07	2.7536e-06	up	138	156	162	4	10	3.46061	3.55954	3.6572	-1.13209	-0.297966	DCST1	protein_coding	100622304	-	-	DC-STAMP domain containing 1
ENSSSCG00000013354	4.19393	-0.129176	9.76879	0.00606766	0.0148608	up	12	14	14	1	0	-0.0372751	0.10467	0.147287	-2.96371	-5.73104	CSRP3	protein_coding	100337687	-	Ensembl:ENSSSCG00000013354	cysteine and glycine-rich protein 3 (cardiac LIM protein)		GO:0030018(Z disc)	GO:0031433(telethonin binding)//GO:0008270(zinc ion binding)//GO:0008307(structural constituent of muscle)//GO:0042805(actinin binding)	GO:0033365(protein localization to organelle)//GO:0003300(cardiac muscle hypertrophy)//GO:0045663(positive regulation of myoblast differentiation)//GO:1903919(negative regulation of actin filament severing)//GO:0035995(detection of muscle stretch)//GO:0006874(cellular calcium ion homeostasis)//GO:0060048(cardiac muscle contraction)//GO:0045662(negative regulation of myoblast differentiation)//GO:…
ENSSSCG00000031994	4.1931	-0.889236	6.53092	0.0202999	0.04258	up	8	19	11	0	1	-0.608368	0.53858	-0.193963	-5.73104	-3.3469		protein_coding
ENSSSCG00000012257	4.19118	6.66404	188.85	1.21472e-10	1.06056e-08	up	2994	3241	2786	74	216	7.89759	7.93417	7.7593	3.01993	4.10279		protein_coding
ENSSSCG00000006399	4.18872	-0.0341853	10.0785	0.00545641	0.0135703	up	37	12	22	1	1	1.56826	-0.113518	0.790418	-2.96371	-3.3469	VSIG8	protein_coding	100514765	-	Ensembl:ENSSSCG00000006399	V-set and immunoglobulin domain containing 8
ENSSSCG00000035600	4.18598	-0.199766	9.90983	0.00578016	0.014274	up	11	18	9	0	1	-0.160274	0.461616	-0.476581	-5.73104	-3.3469	DNAJC12	protein_coding	100153566	-	Ensembl:ENSSSCG00000010233	DnaJ (Hsp40) homolog, subfamily C, member 12
ENSSSCG00000006217	4.18552	6.46578	274.253	4.88242e-12	1.36401e-09	up	2915	3121	2688	87	190	7.85901	7.87974	7.70764	3.25292	3.91797	DNAJC5B	protein_coding	100157247	CSP-beta	Ensembl:ENSSSCG00000006217	DnaJ (Hsp40) homolog, subfamily C, member 5 beta	ssc04141(Protein processing in endoplasmic reticulum)	GO:0016020(membrane)
ENSSSCG00000041243	4.18542	-0.637408	5.70263	0.0286223	0.0573127	up	10	8	22	1	0	-0.294746	-0.683862	0.790418	-2.96371	-5.73104		protein_coding
ENSSSCG00000015815	4.1847	4.85298	178.872	1.51737e-10	1.20131e-08	up	714	817	670	17	53	5.82987	5.94646	5.70373	0.90912	2.08068	FGFR1	protein_coding	100153248	FGFR1IIIC	Ensembl:ENSSSCG00000015815|Vega:OTTSUSG00000002337	fibroblast growth factor receptor 1	ssc04010(MAPK signaling pathway)//ssc04014(Ras signaling pathway)//ssc04015(Rap1 signaling pathway)//ssc04151(PI3K-Akt signaling pathway)//ssc04520(Adherens junction)//ssc04550(Signaling pathways regulating pluripotency of stem cells)//ssc04810(Regulation of actin cytoskeleton)//ssc05200(Pathways in cancer)//ssc05205(Proteoglycans in cancer)//ssc05215(Prostate cancer)//ssc05218(Melanoma)//ssc0523…	GO:0016021(integral component of membrane)//GO:0043235(receptor complex)	GO:0005524(ATP binding)//GO:0008201(heparin binding)//GO:0005007(fibroblast growth factor-activated receptor activity)//GO:0017134(fibroblast growth factor binding)//GO:0042803(protein homodimerization activity)	GO:0010976(positive regulation of neuron projection development)//GO:0030326(embryonic limb morphogenesis)//GO:0035607(fibroblast growth factor receptor signaling pathway involved in orbitofrontal cortex development)//GO:0060117(auditory receptor cell development)//GO:0048378(regulation of lateral mesodermal cell fate specification)//GO:0000122(negative regulation of transcription from RNA polyme…
ENSSSCG00000040366	4.1832	4.00687	132.896	1.54432e-09	5.97455e-08	up	408	450	493	9	34	5.02288	5.08641	5.26135	0.00438162	1.4438	ADAMTSL1	protein_coding
ENSSSCG00000001544	4.17974	3.50558	90.4521	2.78512e-08	5.71666e-07	up	120	129	120	8	3	3.25935	3.28585	3.22499	-0.162162	-1.95905	TEAD3	protein_coding	654299	-	-	TEA domain family member 3	ssc04390(Hippo signaling pathway)	GO:0005667(transcription factor complex)//GO:0005634(nucleus)	GO:0001085(RNA polymerase II transcription factor binding)//GO:0003677(DNA binding)//GO:0003700(transcription factor activity, sequence-specific DNA binding)	GO:0035329(hippo signaling)//GO:0045944(positive regulation of transcription from RNA polymerase II promoter)//GO:1902459(positive regulation of stem cell population maintenance)
ENSSSCG00000036407	4.17915	4.28675	152.42	5.33822e-10	2.79535e-08	up	604	568	701	19	40	5.58859	5.42221	5.76896	1.06806	1.67677		protein_coding
ENSSSCG00000040950	4.17843	2.23523	54.8089	9.35008e-07	9.42139e-06	up	105	183	126	2	11	3.06711	3.7895	3.29525	-2.07375	-0.163501		protein_coding
ENSSSCG00000015617	4.17713	-0.00624364	13.1764	0.00202505	0.00575605	up	21	21	29	1	1	0.758085	0.681188	1.18517	-2.96371	-3.3469	G0S2	protein_coding	100624161	-	Ensembl:ENSSSCG00000015617|Vega:OTTSUSG00000003549	G0/G1 switch 2		GO:0016021(integral component of membrane)//GO:0005739(mitochondrion)		GO:2001238(positive regulation of extrinsic apoptotic signaling pathway)//GO:0097191(extrinsic apoptotic signaling pathway)
ENSSSCG00000027923	4.17545	-0.936403	6.80927	0.018153	0.0385985	up	19	8	10	0	1	0.615384	-0.683862	-0.328363	-5.73104	-3.3469	GPR142	protein_coding
ENSSSCG00000032785	4.17416	2.55412	42.6218	5.86037e-06	4.12709e-05	up	202	181	170	0	18	4.00952	3.77366	3.72664	-5.73104	0.535113	SLC25A41	protein_coding	100517328	-	Ensembl:ENSSSCG00000013537	solute carrier family 25, member 41
ENSSSCG00000004726	4.1712	4.88989	179.232	1.49728e-10	1.19489e-08	up	812	1060	808	22	64	6.01537	6.32202	5.97384	1.2778	2.35165	LRRC57	protein_coding	100513451	-	Ensembl:ENSSSCG00000004726	leucine rich repeat containing 57		GO:0070062(extracellular exosome)
ENSSSCG00000011850	4.17076	2.66737	76.9965	8.925e-08	1.43443e-06	up	182	165	225	5	13	3.85928	3.64033	4.13053	-0.822113	0.0728188		protein_coding
ENSSSCG00000009809	4.16805	4.03294	126.53	2.26848e-09	7.91231e-08	up	572	599	386	23	25	5.51008	5.49884	4.90856	1.34144	1.00379	MORN3	protein_coding	100158159	-	Ensembl:ENSSSCG00000009809	MORN repeat containing 3		GO:0005634(nucleus)
ENSSSCG00000026387	4.16671	7.55926	258.274	7.95768e-12	1.70714e-09	up	5916	7376	5219	270	299	8.88008	9.1205	8.66482	4.88486	4.57146		protein_coding
ENSSSCG00000038713	4.16622	4.62075	152.907	5.36344e-10	2.8012e-08	up	700	864	702	18	55	5.80132	6.02713	5.77102	0.990778	2.13388		protein_coding
ENSSSCG00000026142	4.16477	1.02474	29.2216	4.47927e-05	0.000222477	up	64	52	46	1	4	2.35494	1.97918	1.84633	-2.96371	-1.57065	TNK1	protein_coding	100621720	-	Ensembl:ENSSSCG00000026142	tyrosine kinase, non-receptor, 1		GO:0031234(extrinsic component of cytoplasmic side of plasma membrane)//GO:0005829(cytosol)	GO:0005102(receptor binding)//GO:0004715(non-membrane spanning protein tyrosine kinase activity)//GO:0005524(ATP binding)	GO:0007169(transmembrane receptor protein tyrosine kinase signaling pathway)//GO:0045087(innate immune response)//GO:0038083(peptidyl-tyrosine autophosphorylation)//GO:0046580(negative regulation of Ras protein signal transduction)//GO:0030154(cell differentiation)//GO:0042127(regulation of cell proliferation)//GO:0030308(negative regulation of cell growth)
ENSSSCG00000002355	4.16365	7.04449	169.143	3.86257e-10	2.20177e-08	up	3760	4500	3289	93	287	8.22622	8.40762	7.99874	3.34895	4.51242	ENTPD5	protein_coding	100154506	-	-	ectonucleoside triphosphate diphosphohydrolase 5	ssc00230(Purine metabolism)//ssc00240(Pyrimidine metabolism)	GO:0070062(extracellular exosome)	GO:0016787(hydrolase activity)	GO:0008152(metabolic process)
ENSSSCG00000002424	4.15926	7.81552	225.932	2.37417e-11	3.56143e-09	up	7320	7640	6445	198	504	9.18729	9.17123	8.96921	4.43773	5.32428	SPATA7	protein_coding	100153278	-	Ensembl:ENSSSCG00000002424	spermatogenesis associated 7		GO:0032391(photoreceptor connecting cilium)//GO:0036064(ciliary basal body)//GO:0005930(axoneme)		GO:1903546(protein localization to photoreceptor outer segment)//GO:1903621(protein localization to photoreceptor connecting cilium)//GO:0045494(photoreceptor cell maintenance)
ENSSSCG00000007382	4.15041	0.225553	10.4565	0.00480216	0.0121506	up	16	12	9	0	1	0.370777	-0.113518	-0.476581	-5.73104	-3.3469	PABPC1L	protein_coding	100151962	-	Ensembl:ENSSSCG00000007382	poly(A) binding protein, cytoplasmic 1-like	ssc03013(RNA transport)//ssc03015(mRNA surveillance pathway)//ssc03018(RNA degradation)	GO:0070062(extracellular exosome)//GO:0005737(cytoplasm)	GO:0000166(nucleotide binding)//GO:0003723(RNA binding)	GO:0001556(oocyte maturation)//GO:0006378(mRNA polyadenylation)
ENSSSCG00000037762	4.14217	1.95452	40.3955	6.65434e-06	4.58428e-05	up	49	69	83	5	1	1.97127	2.38556	2.69444	-0.822113	-3.3469	TBX1	protein_coding
ENSSSCG00000032493	4.1416	1.54199	26.9517	7.33095e-05	0.000335615	up	96	94	85	0	9	2.93813	2.83024	2.72869	-5.73104	-0.446264	TRIML1	protein_coding	100156467	-	-	tripartite motif family-like 1
ENSSSCG00000001416	4.14132	0.558781	17.1834	0.000656785	0.0021803	up	58	45	23	0	4	2.21347	1.77166	0.853865	-5.73104	-1.57065		protein_coding
ENSSSCG00000009031	4.14013	3.7267	115.753	4.43275e-09	1.3339e-07	up	313	391	342	8	26	4.64073	4.88378	4.73407	-0.162162	1.05985	EDNRA	protein_coding	397457	-	-	endothelin receptor type A	ssc04020(Calcium signaling pathway)//ssc04022(cGMP-PKG signaling pathway)//ssc04024(cAMP signaling pathway)//ssc04080(Neuroactive ligand-receptor interaction)//ssc04270(Vascular smooth muscle contraction)//	GO:0016021(integral component of membrane)//GO:0005886(plasma membrane)	GO:0004962(endothelin receptor activity)	GO:0042310(vasoconstriction)//GO:0060322(head development)//GO:0015758(glucose transport)//GO:0007507(heart development)//GO:0086100(endothelin receptor signaling pathway)//GO:0001569(patterning of blood vessels)//GO:0030818(negative regulation of cAMP biosynthetic process)//GO:0014824(artery smooth muscle contraction)//GO:0001701(in utero embryonic development)//GO:0007585(respiratory gaseous ex…
ENSSSCG00000011241	4.13862	0.631986	14.1097	0.00153613	0.00454371	up	14	11	13	1	0	0.18113	-0.23638	0.0422572	-2.96371	-5.73104	DCLK3	protein_coding	100514320	-	-	doublecortin-like kinase 3			GO:0005524(ATP binding)//GO:0004674(protein serine/threonine kinase activity)	GO:0006468(protein phosphorylation)
ENSSSCG00000026707	4.13854	-0.602727	7.08506	0.0162768	0.0350917	up	22	4	10	0	1	0.824469	-1.64088	-0.328363	-5.73104	-3.3469	XCR1	protein_coding	414375	-	Ensembl:ENSSSCG00000026707	chemokine (C motif) receptor 1	ssc04060(Cytokine-cytokine receptor interaction)//ssc04062(Chemokine signaling pathway)	GO:0005622(intracellular)//GO:0016021(integral component of membrane)	GO:0004950(chemokine receptor activity)	GO:0051209(release of sequestered calcium ion into cytosol)//GO:0070098(chemokine-mediated signaling pathway)//GO:0007186(G-protein coupled receptor signaling pathway)//GO:0006935(chemotaxis)
ENSSSCG00000012714	4.13564	1.60549	42.0698	5.17014e-06	3.71308e-05	up	94	91	96	2	7	2.90783	2.78358	2.90379	-2.07375	-0.798298		protein_coding
ENSSSCG00000015873	4.13459	0.321465	10.6901	0.00444222	0.0113975	up	19	14	5	1	0	0.615384	0.10467	-1.29466	-2.96371	-5.73104	ACVR1C	protein_coding	100156756	-	-	activin A receptor, type IC	ssc04350(TGF-beta signaling pathway)//ssc04550(Signaling pathways regulating pluripotency of stem cells)	GO:0048179(activin receptor complex)	GO:0005524(ATP binding)//GO:0016361(activin receptor activity, type I)//GO:0038100(nodal binding)//GO:0019838(growth factor binding)//GO:0004702(receptor signaling protein serine/threonine kinase activity)	GO:1901164(negative regulation of trophoblast cell migration)//GO:0019915(lipid storage)//GO:0002021(response to dietary excess)//GO:0009749(response to glucose)//GO:0023014(signal transduction by protein phosphorylation)//GO:0030154(cell differentiation)//GO:0030262(apoptotic nuclear changes)//GO:0043280(positive regulation of cysteine-type endopeptidase activity involved in apoptotic process)//…
ENSSSCG00000016469	4.13309	1.9227	38.5129	8.91928e-06	5.79724e-05	up	81	91	95	7	1	2.69367	2.78358	2.88872	-0.350472	-3.3469	TRPV5	protein_coding
ENSSSCG00000014091	4.13174	0.758808	4.66863	0.045958	0.0863623	up	3	1	2	0	0	-1.95599	-3.40682	-2.51994	-5.73104	-5.73104	F2RL1	protein_coding	100519703	-	Ensembl:ENSSSCG00000014091|Vega:OTTSUSG00000002456	coagulation factor II (thrombin) receptor-like 1	ssc04080(Neuroactive ligand-receptor interaction)//ssc04750(Inflammatory mediator regulation of TRP channels)//ssc05143(African trypanosomiasis)	GO:0005887(integral component of plasma membrane)//GO:0005769(early endosome)//GO:0031143(pseudopodium)//GO:0005829(cytosol)	GO:0001965(G-protein alpha-subunit binding)//GO:0015057(thrombin receptor activity)//GO:0004930(G-protein coupled receptor activity)//GO:0031681(G-protein beta-subunit binding)	GO:1900135(positive regulation of renin secretion into blood stream)//GO:0043123(positive regulation of I-kappaB kinase/NF-kappaB signaling)//GO:0032930(positive regulation of superoxide anion generation)//GO:0045907(positive regulation of vasoconstriction)//GO:0034145(positive regulation of toll-like receptor 4 signaling pathway)//GO:0007204(positive regulation of cytosolic calcium ion concentra…
ENSSSCG00000013551	4.12848	6.39287	244.331	1.24813e-11	2.25637e-09	up	2661	2934	2036	99	147	7.7275	7.79061	7.30689	3.43898	3.54832	C3	protein_coding	397072	C3d	-	complement component 3	ssc04145(Phagosome)//ssc04610(Complement and coagulation cascades)//ssc05133(Pertussis)//ssc05134(Legionellosis)//ssc05140(Leishmaniasis)//ssc05142(Chagas disease (American trypanosomiasis))//ssc05150(Staphylococcus aureus infection)//ssc05152(Tuberculosis)//ssc05168(Herpes simplex infection)//ssc05203(Viral carcinogenesis)//ssc05322(Systemic lupus erythematosus)	GO:0005615(extracellular space)	GO:0031715(C5L2 anaphylatoxin chemotactic receptor binding)//GO:0004866(endopeptidase inhibitor activity)	GO:0006957(complement activation, alternative pathway)//GO:0045087(innate immune response)//GO:0006958(complement activation, classical pathway)//GO:0010866(regulation of triglyceride biosynthetic process)//GO:0010828(positive regulation of glucose transport)//GO:0006954(inflammatory response)//GO:0006631(fatty acid metabolic process)//GO:0010884(positive regulation of lipid storage)//GO:0001934(…
ENSSSCG00000015360	4.12828	4.72365	144.352	8.99044e-10	4.00325e-08	up	838	824	671	16	62	6.06083	5.95877	5.70589	0.82256	2.30602	ANKMY2	protein_coding	100627896	-	Ensembl:ENSSSCG00000026258	ankyrin repeat and MYND domain containing 2			GO:0046872(metal ion binding)
ENSSSCG00000021026	4.12693	1.41797	27.1509	6.7185e-05	0.000311817	up	35	49	43	0	4	1.48861	1.89387	1.74956	-5.73104	-1.57065	TMEM51	protein_coding	100626319	-	-	transmembrane protein 51		GO:0016021(integral component of membrane)
ENSSSCG00000006359	4.12558	6.0428	174.979	2.20546e-10	1.5439e-08	up	2067	2243	2030	121	73	7.3631	7.40321	7.30263	3.72803	2.54082	ADAMTS4	protein_coding	100157276	-	Ensembl:ENSSSCG00000006359	ADAM metallopeptidase with thrombospondin type 1 motif, 4		GO:0005578(proteinaceous extracellular matrix)//GO:0005615(extracellular space)	GO:0008270(zinc ion binding)//GO:0002020(protease binding)//GO:0004222(metalloendopeptidase activity)	GO:0006508(proteolysis)//GO:0042742(defense response to bacterium)
ENSSSCG00000003191	4.1242	6.47664	264.756	6.50546e-12	1.52695e-09	up	2745	2987	2991	91	198	7.77233	7.81643	7.86172	3.31764	3.9774	TSKS	protein_coding	100522079	-	Ensembl:ENSSSCG00000003191	testis-specific serine kinase substrate		GO:0001669(acrosomal vesicle)//GO:0005814(centriole)	GO:0019901(protein kinase binding)	GO:0010923(negative regulation of phosphatase activity)
ENSSSCG00000005439	4.12224	7.22958	263.434	6.77568e-12	1.57188e-09	up	4691	5220	4814	150	341	8.54537	8.62173	8.54829	4.03759	4.76095	ACTL7A	protein_coding	100155616	-	Ensembl:ENSSSCG00000005439	actin-like 7A		GO:0043234(protein complex)//GO:0031514(motile cilium)//GO:0005794(Golgi apparatus)//GO:0001673(male germ cell nucleus)
ENSSSCG00000013425	4.12207	1.39237	28.9257	4.74088e-05	0.000233441	up	68	87	62	1	6	2.44209	2.71891	2.27501	-2.96371	-1.01284	MISP	protein_coding	106509466	-	-	mitotic spindle positioning		GO:0005886(plasma membrane)//GO:0043231(intracellular membrane-bounded organelle)//GO:0005925(focal adhesion)
ENSSSCG00000049278	4.12177	4.29173	158.952	3.84523e-10	2.20177e-08	up	599	742	589	16	48	5.5766	5.80759	5.51791	0.82256	1.93839		protein_coding
ENSSSCG00000034728	4.12156	5.4401	128.552	3.41676e-09	1.09595e-07	up	1410	1439	1408	43	98	6.81134	6.76293	6.77488	2.23915	2.96451	RNF151	protein_coding	100624064	-	-	ring finger protein 151		GO:0005634(nucleus)	GO:0004842(ubiquitin-protein transferase activity)//GO:0008270(zinc ion binding)	GO:0016567(protein ubiquitination)
ENSSSCG00000010253	4.12081	8.25411	297.791	2.49154e-12	9.20534e-10	up	8767	10373	7970	372	501	9.44752	9.61241	9.2756	5.34695	5.31567	HK1	protein_coding	100152344	-	Ensembl:ENSSSCG00000010253	hexokinase 1	ssc00010(Glycolysis / Gluconeogenesis)//ssc00051(Fructose and mannose metabolism)//ssc00052(Galactose metabolism)//ssc00500(Starch and sucrose metabolism)//ssc00520(Amino sugar and nucleotide sugar metabolism)//ssc00524(Butirosin and neomycin biosynthesis)//	GO:0005739(mitochondrion)//GO:0045121(membrane raft)//GO:0097228(sperm principal piece)//GO:0005829(cytosol)	GO:0005524(ATP binding)//GO:0005536(glucose binding)//GO:0004340(glucokinase activity)//GO:0019158(mannokinase activity)//GO:0008865(fructokinase activity)	GO:0051156(glucose 6-phosphate metabolic process)//GO:0046835(carbohydrate phosphorylation)//GO:0001678(cellular glucose homeostasis)//GO:0072656(maintenance of protein location in mitochondrion)//GO:0006096(glycolytic process)//GO:1903599(positive regulation of mitophagy)//GO:0072655(establishment of protein localization to mitochondrion)
ENSSSCG00000040010	4.11829	-0.141244	9.53218	0.00658689	0.0159911	up	31	24	16	2	0	1.31477	0.871714	0.336863	-2.07375	-5.73104	BCL2A1	protein_coding	100156860	-	Ensembl:ENSSSCG00000001778	BCL2-related protein A1	ssc04064(NF-kappa B signaling pathway)//ssc04210(Apoptosis)//ssc05202(Transcriptional misregulation in cancer)	GO:0005741(mitochondrial outer membrane)	GO:0015267(channel activity)//GO:0046982(protein heterodimerization activity)//GO:0042803(protein homodimerization activity)	GO:0001836(release of cytochrome c from mitochondria)//GO:0008630(intrinsic apoptotic signaling pathway in response to DNA damage)//GO:0043065(positive regulation of apoptotic process)//GO:0008053(mitochondrial fusion)//GO:0043066(negative regulation of apoptotic process)//GO:0097192(extrinsic apoptotic signaling pathway in absence of ligand)//GO:0055085(transmembrane transport)
ENSSSCG00000034801	4.11684	-0.992788	5.61208	0.0314183	0.0621605	up	2	14	20	0	1	-2.4892	0.10467	0.654484	-5.73104	-3.3469		protein_coding
ENSSSCG00000034308	4.11523	0.415078	15.1524	0.00114014	0.00350924	up	41	19	40	2	1	1.71546	0.53858	1.64583	-2.07375	-3.3469	LRMDA	protein_coding
ENSSSCG00000003711	4.11226	7.99314	217.739	3.19509e-11	4.39622e-09	up	8043	8406	8515	246	598	9.32318	9.30908	9.37103	4.75064	5.57089	CABYR	protein_coding	100511266	-	Ensembl:ENSSSCG00000003711	calcium binding tyrosine-(Y)-phosphorylation regulated		GO:0005730(nucleolus)//GO:0035686(sperm fibrous sheath)//GO:0097229(sperm end piece)//GO:0005737(cytoplasm)//GO:0097228(sperm principal piece)	GO:0019899(enzyme binding)//GO:0046982(protein heterodimerization activity)//GO:0019904(protein domain specific binding)//GO:0005509(calcium ion binding)
ENSSSCG00000000296	4.11224	1.11785	20.4651	0.000402542	0.00143721	up	71	57	74	6	0	2.50416	2.11102	2.52936	-0.567104	-5.73104		protein_coding
ENSSSCG00000025777	4.11009	4.02406	128.824	1.96141e-09	7.05085e-08	up	441	450	449	9	36	5.13502	5.08641	5.12654	0.00438162	1.52571	ESR1	protein_coding	397435	ER-alpha	-	estrogen receptor 1	ssc04915(Estrogen signaling pathway)//ssc04917(Prolactin signaling pathway)//ssc04919(Thyroid hormone signaling pathway)//ssc04961(Endocrine and other factor-regulated calcium reabsorption)//ssc05205(Proteoglycans in cancer)	GO:0005886(plasma membrane)//GO:0000790(nuclear chromatin)//GO:0035327(transcriptionally active chromatin)//GO:0005794(Golgi apparatus)//GO:0005829(cytosol)//GO:0005634(nucleus)//GO:0005737(cytoplasm)	GO:0034056(estrogen response element binding)//GO:0003682(chromatin binding)//GO:0008013(beta-catenin binding)//GO:0030284(estrogen receptor activity)//GO:0043565(sequence-specific DNA binding)//GO:0000978(RNA polymerase II core promoter proximal region sequence-specific DNA binding)//GO:0042802(identical protein binding)//GO:0003700(transcription factor activity, sequence-specific DNA binding)//…	GO:0043433(negative regulation of sequence-specific DNA binding transcription factor activity)//GO:0030520(intracellular estrogen receptor signaling pathway)//GO:0043401(steroid hormone mediated signaling pathway)//GO:0045429(positive regulation of nitric oxide biosynthetic process)//GO:0071392(cellular response to estradiol stimulus)//GO:0030518(intracellular steroid hormone receptor signaling p…
ENSSSCG00000017271	4.10855	0.946344	21.2	0.000243086	0.000931938	up	31	37	88	1	4	1.31477	1.49098	2.77859	-2.96371	-1.57065	CACNG1	protein_coding	733677	-	Ensembl:ENSSSCG00000017271	calcium channel, voltage-dependent, gamma subunit 1	ssc04010(MAPK signaling pathway)//ssc04260(Cardiac muscle contraction)//ssc04261(Adrenergic signaling in cardiomyocytes)//ssc04921(Oxytocin signaling pathway)//ssc05410(Hypertrophic cardiomyopathy (HCM))//ssc05412(Arrhythmogenic right ventricular cardiomyopathy (ARVC))//ssc05414(Dilated cardiomyopathy)	GO:0005891(voltage-gated calcium channel complex)//GO:0005622(intracellular)	GO:0005245(voltage-gated calcium channel activity)	GO:0070588(calcium ion transmembrane transport)//GO:0070296(sarcoplasmic reticulum calcium ion transport)//GO:0034765(regulation of ion transmembrane transport)
ENSSSCG00000026724	4.10592	5.07133	139.222	1.41947e-09	5.62254e-08	up	932	1001	850	18	77	6.21417	6.23942	6.04693	0.990778	2.61754	PLBD1	protein_coding	100155493	-	Ensembl:ENSSSCG00000027602	phospholipase B domain containing 1		GO:0005615(extracellular space)
ENSSSCG00000030432	4.10443	1.2832	30.5473	3.48932e-05	0.000180164	up	41	87	61	2	4	1.71546	2.71891	2.25165	-2.07375	-1.57065	RAB42	protein_coding	100621746	-	-	RAB42, member RAS oncogene family		GO:0005622(intracellular)	GO:0005525(GTP binding)	GO:0015031(protein transport)//GO:0007264(small GTPase mediated signal transduction)
ENSSSCG00000017321	4.10382	3.33404	88.763	3.21672e-08	6.36674e-07	up	330	355	289	11	21	4.71697	4.74452	4.49133	0.288956	0.754825	LYZL6	protein_coding	100738578	-	-	lysozyme-like 6			GO:0003796(lysozyme activity)	GO:0008152(metabolic process)
ENSSSCG00000002971	4.10115	1.25483	21.6397	0.000219896	0.000857534	up	64	39	30	4	0	2.35494	1.56643	1.23368	-1.13209	-5.73104	ACP7	protein_coding
ENSSSCG00000012112	4.09929	1.85862	38.137	9.46798e-06	6.08164e-05	up	39	55	33	1	3	1.64374	2.05972	1.37014	-2.96371	-1.95905	ARHGAP6	protein_coding
ENSSSCG00000037697	4.09823	2.20535	53.718	2.23455e-06	1.87003e-05	up	112	143	190	9	5	3.16001	3.43422	3.88689	0.00438162	-1.26495	MGP	protein_coding	397206	MPG	Ensembl:ENSSSCG00000000606	matrix Gla protein		GO:0031012(extracellular matrix)//GO:0070062(extracellular exosome)	GO:0005201(extracellular matrix structural constituent)//GO:0005509(calcium ion binding)	GO:0051216(cartilage development)//GO:0001503(ossification)//GO:0030500(regulation of bone mineralization)//GO:0030154(cell differentiation)
ENSSSCG00000011668	4.09705	4.8057	161.343	3.45141e-10	2.02527e-08	up	857	959	905	38	51	6.09317	6.17759	6.13736	2.06157	2.02543	TRIM42	protein_coding	100154919	-	Ensembl:ENSSSCG00000011668	tripartite motif containing 42		GO:0005622(intracellular)	GO:0008270(zinc ion binding)
ENSSSCG00000040035	4.09665	2.42938	28.8009	5.72026e-05	0.000272439	up	147	158	79	0	13	3.55161	3.57789	2.62339	-5.73104	0.0728188		protein_coding
ENSSSCG00000039798	4.09549	-0.772602	4.98125	0.039176	0.0751875	up	12	1	22	0	1	-0.0372751	-3.40682	0.790418	-5.73104	-3.3469	SLC11A1	protein_coding	396764	NRAMP1	-	solute carrier family 11 (proton-coupled divalent metal ion transporter), member 1	ssc04142(Lysosome)//ssc04978(Mineral absorption)	GO:0005622(intracellular)//GO:0016021(integral component of membrane)	GO:0005215(transporter activity)	GO:0000165(MAPK cascade)//GO:0055072(iron ion homeostasis)//GO:0032496(response to lipopolysaccharide)//GO:0006811(ion transport)
ENSSSCG00000022114	4.09404	7.00822	47.6565	1.61245e-05	9.4869e-05	up	4434	4491	3763	40	421	8.46409	8.40473	8.19296	2.13524	5.06481		protein_coding
ENSSSCG00000005055	4.09137	3.81739	62.1214	5.56061e-07	6.17361e-06	up	217	321	195	1	24	4.11274	4.59938	3.92432	-2.96371	0.945456	LGALS3	protein_coding	100038033	-	Ensembl:ENSSSCG00000005055|Vega:OTTSUSG00000000925	lectin, galactoside-binding, soluble, 3		GO:0001772(immunological synapse)//GO:0005743(mitochondrial inner membrane)//GO:0070062(extracellular exosome)//GO:0009897(external side of plasma membrane)//GO:0005578(proteinaceous extracellular matrix)//GO:0005634(nucleus)//GO:0005615(extracellular space)	GO:0044822(poly(A) RNA binding)//GO:0043236(laminin binding)//GO:0030246(carbohydrate binding)//GO:0019863(IgE binding)//GO:0042056(chemoattractant activity)	GO:0071674(mononuclear cell migration)//GO:0048245(eosinophil chemotaxis)//GO:0030198(extracellular matrix organization)//GO:1902041(regulation of extrinsic apoptotic signaling pathway via death domain receptors)//GO:2001237(negative regulation of extrinsic apoptotic signaling pathway)//GO:0042129(regulation of T cell proliferation)//GO:0070232(regulation of T cell apoptotic process)//GO:0050918(…
ENSSSCG00000037183	4.0903	5.00001	42.3506	2.48316e-05	0.000136122	up	1099	1062	967	22	86	6.4519	6.32474	6.23293	1.2778	2.77655	ARRDC5	protein_coding
ENSSSCG00000030003	4.08899	-0.0453196	6.16846	0.0237165	0.0487149	up	25	5	5	0	1	1.00705	-1.33599	-1.29466	-5.73104	-3.3469		protein_coding
ENSSSCG00000002476	4.08837	-0.966042	6.83851	0.0179428	0.038225	up	14	12	9	0	1	0.18113	-0.113518	-0.476581	-5.73104	-3.3469	SERPINA1	protein_coding	397688	PI	Ensembl:ENSSSCG00000002476	serpin peptidase inhibitor, clade A (alpha-1 antiproteinase, antitrypsin), member 1	ssc04610(Complement and coagulation cascades)	GO:0005783(endoplasmic reticulum)//GO:0070062(extracellular exosome)//GO:0005794(Golgi apparatus)//GO:0005615(extracellular space)	GO:0004867(serine-type endopeptidase inhibitor activity)//GO:0002020(protease binding)//GO:0001948(glycoprotein binding)//GO:0042802(identical protein binding)	GO:0010951(negative regulation of endopeptidase activity)
ENSSSCG00000031231	4.08463	5.07732	110.829	1.00681e-08	2.54909e-07	up	1088	1206	1028	24	91	6.43739	6.50814	6.32116	1.40239	2.85787	CCDC54	protein_coding
ENSSSCG00000031648	4.0812	-0.30953	8.21553	0.010575	0.0241425	up	15	10	10	0	1	0.279068	-0.370687	-0.328363	-5.73104	-3.3469	CCN5	protein_coding
ENSSSCG00000039071	4.07669	4.85331	213.251	3.73702e-11	4.71882e-09	up	379	505	387	18	24	4.91657	5.25268	4.91229	0.990778	0.945456		protein_coding
ENSSSCG00000001915	4.07525	4.4246	78.0365	1.19593e-07	1.79669e-06	up	693	782	621	8	66	5.78682	5.88332	5.59421	-0.162162	2.39588	TBC1D21	protein_coding	100153671	-	-	TBC1 domain family, member 21
ENSSSCG00000010888	4.07478	3.8891	83.8181	6.79129e-08	1.14648e-06	up	498	505	418	21	26	5.3103	5.25268	5.02339	1.21122	1.05985		protein_coding
ENSSSCG00000051215	4.0718	0.701055	18.5135	0.000604385	0.00203203	up	60	42	46	0	5	2.26218	1.67269	1.84633	-5.73104	-1.26495		protein_coding
ENSSSCG00000007063	4.07094	6.31701	158.598	6.29646e-10	3.07894e-08	up	2725	2744	2327	71	201	7.76178	7.69403	7.4996	2.96036	3.99907	ANKEF1	protein_coding	100517504	ANKRD5	Ensembl:ENSSSCG00000007063	ankyrin repeat and EF-hand domain containing 1
ENSSSCG00000025416	4.06759	5.37533	271.979	5.22523e-12	1.37169e-09	up	1261	1387	1348	47	89	6.65024	6.70984	6.71206	2.36698	2.82589	CAMKV	protein_coding	100623981	-	Ensembl:ENSSSCG00000025416	CaM kinase-like vesicle-associated			GO:0004672(protein kinase activity)//GO:0005524(ATP binding)	GO:0006468(protein phosphorylation)
ENSSSCG00000005503	4.06679	0.752302	16.6866	0.000750118	0.00244856	up	43	51	35	3	1	1.78379	1.9513	1.45442	-1.52741	-3.3469	TLR4	protein_coding	399541	-	Ensembl:ENSSSCG00000005503|Vega:OTTSUSG00000001001	toll-like receptor 4	ssc04064(NF-kappa B signaling pathway)//ssc04066(HIF-1 signaling pathway)//ssc04145(Phagosome)//ssc04151(PI3K-Akt signaling pathway)//ssc04620(Toll-like receptor signaling pathway)//ssc05132(Salmonella infection)//ssc05133(Pertussis)//ssc05134(Legionellosis)//ssc05140(Leishmaniasis)//ssc05142(Chagas disease (American trypanosomiasis))//ssc05144(Malaria)//ssc05145(Toxoplasmosis)//ssc05146(Amoebias…	GO:0046696(lipopolysaccharide receptor complex)//GO:0005886(plasma membrane)	GO:0001875(lipopolysaccharide receptor activity)//GO:0004888(transmembrane signaling receptor activity)	GO:0006954(inflammatory response)//GO:0042116(macrophage activation)//GO:0032497(detection of lipopolysaccharide)//GO:0045087(innate immune response)//GO:0050829(defense response to Gram-negative bacterium)//GO:0002755(MyD88-dependent toll-like receptor signaling pathway)//GO:0034142(toll-like receptor 4 signaling pathway)//GO:1900227(positive regulation of NLRP3 inflammasome complex assembly)//G…
ENSSSCG00000006595	4.06326	-1.04349	5.53938	0.0323788	0.0638008	up	20	3	11	0	1	0.688498	-2.02795	-0.193963	-5.73104	-3.3469	IVL	protein_coding	407242	-	-	involucrin		GO:0001533(cornified envelope)//GO:0070062(extracellular exosome)//GO:0005737(cytoplasm)	GO:0005198(structural molecule activity)//GO:0030674(protein binding, bridging)	GO:0018149(peptide cross-linking)//GO:0010224(response to UV-B)//GO:0031424(keratinization)
ENSSSCG00000017723	4.05727	4.39966	193.162	8.24216e-11	8.18106e-09	up	507	553	463	17	35	5.33613	5.38362	5.17082	0.90912	1.48534	CCL2	protein_coding	397422	MCP-1	Ensembl:ENSSSCG00000017723	chemokine (C-C motif) ligand 2	ssc04060(Cytokine-cytokine receptor interaction)//ssc04062(Chemokine signaling pathway)//ssc04621(NOD-like receptor signaling pathway)//ssc04668(TNF signaling pathway)//	GO:0005622(intracellular)//GO:0005615(extracellular space)	GO:0048020(CCR chemokine receptor binding)//GO:0031727(CCR2 chemokine receptor binding)//GO:0008009(chemokine activity)	GO:0051770(positive regulation of nitric-oxide synthase biosynthetic process)//GO:0090280(positive regulation of calcium ion import)//GO:0009611(response to wounding)//GO:0048246(macrophage chemotaxis)//GO:0050729(positive regulation of inflammatory response)//GO:0010759(positive regulation of macrophage chemotaxis)//GO:0016525(negative regulation of angiogenesis)//GO:0050870(positive regulation …
ENSSSCG00000015561	4.05564	1.31501	21.518	0.000234265	0.000905214	up	48	133	52	0	8	1.94167	3.32982	2.02234	-5.73104	-0.61157	APOBEC4	protein_coding	100515680	-	-	apolipoprotein B mRNA editing enzyme, catalytic polypeptide-like 4 (putative)			GO:0008270(zinc ion binding)//GO:0016814(hydrolase activity, acting on carbon-nitrogen (but not peptide) bonds, in cyclic amidines)	GO:0008152(metabolic process)
ENSSSCG00000042673	4.05543	1.4872	42.9233	4.55876e-06	3.3477e-05	up	86	71	87	4	4	2.77984	2.42664	2.76215	-1.13209	-1.57065		protein_coding
ENSSSCG00000029838	4.05346	1.3171	29.5816	4.18251e-05	0.000210295	up	70	58	56	3	3	2.48376	2.136	2.12877	-1.52741	-1.95905	FZD2	protein_coding	100337669	-	-	frizzled class receptor 2	ssc04310(Wnt signaling pathway)//ssc04390(Hippo signaling pathway)//ssc04550(Signaling pathways regulating pluripotency of stem cells)//ssc04916(Melanogenesis)//ssc05166(HTLV-I infection)//ssc05200(Pathways in cancer)//ssc05205(Proteoglycans in cancer)//ssc05217(Basal cell carcinoma)
ENSSSCG00000016754	4.05152	3.5859	115.912	4.38687e-09	1.32736e-07	up	282	328	263	8	22	4.49038	4.63048	4.35544	-0.162162	0.821207	AEBP1	protein_coding	733628	-	Ensembl:ENSSSCG00000016754	AE binding protein 1		GO:0031012(extracellular matrix)//GO:0070062(extracellular exosome)//GO:0005615(extracellular space)	GO:0008270(zinc ion binding)//GO:0001227(transcriptional repressor activity, RNA polymerase II transcription regulatory region sequence-specific binding)//GO:0004185(serine-type carboxypeptidase activity)//GO:0000977(RNA polymerase II regulatory region sequence-specific DNA binding)//GO:0004181(metallocarboxypeptidase activity)//GO:0003714(transcription corepressor activity)	GO:0006518(peptide metabolic process)//GO:0000122(negative regulation of transcription from RNA polymerase II promoter)//GO:0016485(protein processing)
ENSSSCG00000007868	4.04894	5.80553	162.17	3.9809e-10	2.24994e-08	up	1858	2023	1546	59	130	7.20934	7.25429	6.90975	2.69397	3.37132	TMC5	protein_coding	100623809	-	-	transmembrane channel-like 5		GO:0016021(integral component of membrane)//GO:0070062(extracellular exosome)
ENSSSCG00000031258	4.04866	1.5988	23.693	0.000153649	0.000628165	up	113	101	71	0	10	3.17281	2.9336	2.46985	-5.73104	-0.297966		protein_coding
ENSSSCG00000001566	4.04554	0.202797	9.24038	0.00731474	0.0175257	up	18	37	8	0	2	0.538366	1.49098	-0.64179	-5.73104	-2.49215	RAB44	protein_coding	100153789	-	-	RAB44, member RAS oncogene family		GO:0005622(intracellular)	GO:0005525(GTP binding)	GO:0015031(protein transport)//GO:0007264(small GTPase mediated signal transduction)
ENSSSCG00000006390	4.04366	1.23406	24.726	0.000110846	0.000476204	up	75	69	36	2	4	2.58298	2.38556	1.49479	-2.07375	-1.57065	CASQ1	protein_coding	100156448	-	Ensembl:ENSSSCG00000006390	calsequestrin 1 (fast-twitch, skeletal muscle)		GO:0033018(sarcoplasmic reticulum lumen)//GO:0005759(mitochondrial matrix)	GO:0005509(calcium ion binding)	GO:0051258(protein polymerization)//GO:0045214(sarcomere organization)//GO:0009408(response to heat)//GO:0007029(endoplasmic reticulum organization)//GO:0014809(regulation of skeletal muscle contraction by regulation of release of sequestered calcium ion)
ENSSSCG00000006864	4.04226	6.13098	177.712	1.8757e-10	1.37078e-08	up	2088	2351	1718	55	164	7.37769	7.47104	7.06191	2.59299	3.70596	CDC14A	protein_coding	100525219	-	-	cell division cycle 14A	ssc04110(Cell cycle)	GO:0005813(centrosome)//GO:0072686(mitotic spindle)//GO:0005634(nucleus)//GO:0005737(cytoplasm)//GO:0000922(spindle pole)	GO:0004722(protein serine/threonine phosphatase activity)//GO:0008138(protein tyrosine/serine/threonine phosphatase activity)//GO:0004725(protein tyrosine phosphatase activity)	GO:0071850(mitotic cell cycle arrest)//GO:0042384(cilium assembly)//GO:0007096(regulation of exit from mitosis)//GO:0051256(mitotic spindle midzone assembly)//GO:0035335(peptidyl-tyrosine dephosphorylation)
ENSSSCG00000014002	4.04108	6.23202	177.779	1.94863e-10	1.39846e-08	up	2269	2440	2647	95	159	7.49761	7.52464	7.68547	3.37959	3.66135	THEG	protein_coding	100517267	-	Ensembl:ENSSSCG00000014002	theg spermatid protein				GO:0007283(spermatogenesis)
ENSSSCG00000021606	4.04061	3.9283	85.3977	5.66279e-08	9.9278e-07	up	381	417	305	6	33	4.92416	4.9766	4.56901	-0.567104	1.40104	FLVCR2	protein_coding	100217391	-	Ensembl:ENSSSCG00000021606	feline leukemia virus subgroup C cellular receptor family, member 2		GO:0016021(integral component of membrane)	GO:0020037(heme binding)//GO:0015232(heme transporter activity)	GO:0055085(transmembrane transport)//GO:0015886(heme transport)
ENSSSCG00000011750	4.03907	3.67869	103.864	1.00158e-08	2.54203e-07	up	265	275	164	9	15	4.40075	4.37643	3.67488	0.00438162	0.275822	PLD1	protein_coding	100519446	-	Ensembl:ENSSSCG00000011750	phospholipase D1, phosphatidylcholine-specific	ssc00564(Glycerophospholipid metabolism)//ssc00565(Ether lipid metabolism)//	GO:0005765(lysosomal membrane)//GO:0005768(endosome)//GO:0005794(Golgi apparatus)//GO:0016324(apical plasma membrane)//GO:0030139(endocytic vesicle)	GO:0004630(phospholipase D activity)//GO:0035091(phosphatidylinositol binding)	GO:0006654(phosphatidic acid biosynthetic process)//GO:0030334(regulation of cell migration)//GO:0048870(cell motility)//GO:0050830(defense response to Gram-positive bacterium)//GO:0050764(regulation of phagocytosis)//GO:0032534(regulation of microvillus assembly)//GO:0048017(inositol lipid-mediated signaling)
ENSSSCG00000011630	4.03835	1.07288	27.8212	5.87966e-05	0.000279098	up	46	49	26	1	3	1.88057	1.89387	1.02901	-2.96371	-1.95905	ACKR4	protein_coding	100037292	CCR11|CCRL1|CCX-CKR	-	atypical chemokine receptor 4
ENSSSCG00000008721	4.03674	3.17749	71.5414	1.52996e-07	2.20074e-06	up	167	294	151	6	15	3.73536	4.47273	3.55591	-0.567104	0.275822	ABLIM2	protein_coding	100522624	-	Ensembl:ENSSSCG00000008721	actin binding LIM protein family, member 2	ssc04360(Axon guidance)	GO:0030016(myofibril)//GO:0015629(actin cytoskeleton)	GO:0008270(zinc ion binding)//GO:0003779(actin binding)	GO:0030036(actin cytoskeleton organization)//GO:0006351(transcription, DNA-templated)//GO:0045944(positive regulation of transcription from RNA polymerase II promoter)
ENSSSCG00000024966	4.03566	2.5428	46.4898	2.97463e-06	2.35317e-05	up	157	184	204	4	15	3.64641	3.79735	3.98933	-1.13209	0.275822	TRIM77	protein_coding
ENSSSCG00000016050	4.03553	4.31863	151.178	5.68997e-10	2.88857e-08	up	454	600	546	15	41	5.17692	5.50125	5.40859	0.730475	1.71219	INPP1	protein_coding	100514878	-	Ensembl:ENSSSCG00000016050	inositol polyphosphate-1-phosphatase	ssc00562(Inositol phosphate metabolism)//	GO:0005737(cytoplasm)	GO:0000287(magnesium ion binding)//GO:0004441(inositol-1,4-bisphosphate 1-phosphatase activity)	GO:0046855(inositol phosphate dephosphorylation)//GO:0046854(phosphatidylinositol phosphorylation)//GO:0007165(signal transduction)
ENSSSCG00000000132	4.03525	4.96023	52.9214	5.91324e-06	4.15551e-05	up	977	1111	945	12	99	6.28218	6.3898	6.19974	0.412633	2.97913	TEX33	protein_coding	100152026	-	Ensembl:ENSSSCG00000000132	testis expressed 33
ENSSSCG00000001096	4.03362	3.09361	54.4499	1.31146e-06	1.23095e-05	up	217	293	314	12	16	4.11274	4.46782	4.61093	0.412633	0.367529	ARMH2	protein_coding
ENSSSCG00000036052	4.03174	5.21443	156.051	5.18352e-10	2.74845e-08	up	1278	1205	1032	33	92	6.66956	6.50695	6.32676	1.85902	2.87359		protein_coding
ENSSSCG00000038561	4.02996	0.106728	10.1369	0.00534897	0.0133497	up	13	11	10	0	1	0.0760565	-0.23638	-0.328363	-5.73104	-3.3469		protein_coding
ENSSSCG00000011831	4.02846	3.43163	36.4588	2.0298e-05	0.000114819	up	360	389	248	9	26	4.84242	4.87638	4.2708	0.00438162	1.05985	APOD	protein_coding	100157318	-	-	apolipoprotein D		GO:0030425(dendrite)//GO:0048471(perinuclear region of cytoplasm)//GO:0022626(cytosolic ribosome)//GO:0005783(endoplasmic reticulum)//GO:0005615(extracellular space)//GO:0043025(neuronal cell body)	GO:0008289(lipid binding)//GO:0015485(cholesterol binding)//GO:0005215(transporter activity)	GO:0007568(aging)//GO:0042493(response to drug)//GO:0071638(negative regulation of monocyte chemotactic protein-1 production)//GO:0042308(negative regulation of protein import into nucleus)//GO:0007420(brain development)//GO:0010642(negative regulation of platelet-derived growth factor receptor signaling pathway)//GO:0014012(peripheral nervous system axon regeneration)//GO:2000098(negative regula…
ENSSSCG00000035675	4.02766	2.61258	59.2662	5.52463e-07	6.14735e-06	up	119	128	71	2	9	3.2473	3.27464	2.46985	-2.07375	-0.446264	METTL7A	protein_coding
ENSSSCG00000007186	4.0268	3.51178	45.1221	4.68827e-06	3.42371e-05	up	394	352	355	9	30	4.97253	4.73228	4.78785	0.00438162	1.26456		protein_coding
ENSSSCG00000012103	4.02549	0.237396	5.9813	0.0259058	0.0525517	up	17	17	0	0	1	0.457004	0.380314	-5.73104	-5.73104	-3.3469		protein_coding
ENSSSCG00000039598	4.02413	3.31015	77.4862	8.70695e-08	1.40544e-06	up	268	249	237	3	24	4.41698	4.23328	4.20541	-1.52741	0.945456	ADAT2	protein_coding	100154785	-	-	adenosine deaminase, tRNA-specific 2		GO:0052718(tRNA-specific adenosine-34 deaminase complex)	GO:0052717(tRNA-specific adenosine-34 deaminase activity)//GO:0008270(zinc ion binding)	GO:0006400(tRNA modification)//GO:0002100(tRNA wobble adenosine to inosine editing)
ENSSSCG00000011810	4.02401	5.07737	256.949	8.29735e-12	1.76107e-09	up	804	909	766	33	53	6.00109	6.10036	5.89685	1.85902	2.08068	BCL6	protein_coding	100156549	-	Ensembl:ENSSSCG00000011810	B-cell CLL/lymphoma 6	ssc04068(FoxO signaling pathway)//ssc05202(Transcriptional misregulation in cancer)	GO:0005634(nucleus)//GO:0005657(replication fork)	GO:0001161(intronic transcription regulatory region sequence-specific DNA binding)//GO:0031490(chromatin DNA binding)//GO:0046872(metal ion binding)//GO:0001227(transcriptional repressor activity, RNA polymerase II transcription regulatory region sequence-specific binding)//GO:0000977(RNA polymerase II regulatory region sequence-specific DNA binding)	GO:0030890(positive regulation of B cell proliferation)//GO:0000060(protein import into nucleus, translocation)//GO:0000122(negative regulation of transcription from RNA polymerase II promoter)//GO:0035024(negative regulation of Rho protein signal transduction)//GO:0032764(negative regulation of mast cell cytokine production)//GO:0007283(spermatogenesis)//GO:0050727(regulation of inflammatory res…
ENSSSCG00000039922	4.02167	0.976786	17.5395	0.000598437	0.00201407	up	20	16	26	0	2	0.688498	0.294154	1.02901	-5.73104	-2.49215	CDC42EP5	protein_coding	100525753	-	-	CDC42 effector protein (Rho GTPase binding) 5
ENSSSCG00000027124	4.0212	2.14871	54.9946	9.14133e-07	9.27663e-06	up	128	145	121	9	4	3.35228	3.45422	3.23694	0.00438162	-1.57065		protein_coding
ENSSSCG00000036612	4.0202	4.97129	224.85	2.44142e-11	3.63499e-09	up	833	945	1046	48	48	6.0522	6.15638	6.3462	2.39725	1.93839	TNFAIP2	protein_coding
ENSSSCG00000026149	4.01748	0.448443	12.5145	0.00247785	0.00684645	up	11	32	19	0	2	-0.160274	1.28304	0.581391	-5.73104	-2.49215	PKLR	protein_coding	100533203	-	-	pyruvate kinase, liver and RBC
ENSSSCG00000023028	4.01531	2.85242	68.6032	2.0166e-07	2.73695e-06	up	162	202	118	3	14	3.69157	3.93182	3.2008	-1.52741	0.177888	JAM2	protein_coding	102166598	-	-	junctional adhesion molecule 2		GO:0016021(integral component of membrane)
ENSSSCG00000022649	4.01193	3.49393	107.819	7.57155e-09	2.01682e-07	up	268	325	203	8	20	4.41698	4.61723	3.98225	-0.162162	0.68524	SLC7A11	protein_coding
ENSSSCG00000007528	4.00548	-0.100697	8.06594	0.0111804	0.0253317	up	21	3	9	0	1	0.758085	-2.02795	-0.476581	-5.73104	-3.3469	PHACTR3	protein_coding	100126239	-	Ensembl:ENSSSCG00000007528|Vega:OTTSUSG00000000617	phosphatase and actin regulator 3		GO:0005654(nucleoplasm)	GO:0008157(protein phosphatase 1 binding)//GO:0003779(actin binding)//GO:0004864(protein phosphatase inhibitor activity)//GO:0008599(protein phosphatase type 1 regulator activity)	GO:0043086(negative regulation of catalytic activity)
ENSSSCG00000016244	4.00487	4.79512	146.394	7.55576e-10	3.55531e-08	up	858	936	819	26	68	6.09485	6.14258	5.99334	1.51708	2.4388	COL4A4	protein_coding	100621403	-	-	collagen, type IV, alpha 4	ssc04151(PI3K-Akt signaling pathway)//ssc04510(Focal adhesion)//ssc04512(ECM-receptor interaction)//	GO:0005605(basal lamina)//GO:0005587(collagen type IV trimer)	GO:0005201(extracellular matrix structural constituent)	GO:0032836(glomerular basement membrane development)
ENSSSCG00000044869	4.0044	5.03224	152.81	5.79038e-10	2.92466e-08	up	936	1114	1074	25	89	6.22035	6.39369	6.3843	1.46088	2.82589		protein_coding
ENSSSCG00000034827	4.00425	-1.01997	5.73119	0.0282689	0.0567226	up	13	12	8	0	1	0.0760565	-0.113518	-0.64179	-5.73104	-3.3469	CHP2	protein_coding	106508704	-	-	calcineurin-like EF-hand protein 2
ENSSSCG00000005221	4.00399	6.8974	216.772	3.31141e-11	4.46392e-09	up	3476	3833	3587	114	282	8.11293	8.17618	8.12386	3.64219	4.48708	SPATA6L	protein_coding	100522592	-	-	spermatogenesis associated 6-like
ENSSSCG00000012376	4.00203	-0.755331	6.9056	0.0174711	0.0373436	up	11	9	13	0	1	-0.160274	-0.518793	0.0422572	-5.73104	-3.3469	GDPD2	protein_coding	100516309	-	Ensembl:ENSSSCG00000012376|Vega:OTTSUSG00000004622	glycerophosphodiester phosphodiesterase domain containing 2		GO:0016021(integral component of membrane)	GO:0008889(glycerophosphodiester phosphodiesterase activity)	GO:0006629(lipid metabolic process)//GO:0008152(metabolic process)
ENSSSCG00000036013	4.00061	-0.779865	5.65348	0.0292179	0.0583626	up	14	13	6	0	1	0.18113	-0.000302933	-1.04277	-5.73104	-3.3469		protein_coding
ENSSSCG00000041126	3.99688	3.61153	57.1574	9.58837e-07	9.59848e-06	up	340	418	428	9	34	4.76001	4.98005	5.05748	0.00438162	1.4438		protein_coding
ENSSSCG00000014988	3.99517	0.693735	19.4269	0.000371574	0.00134355	up	18	50	25	2	1	0.538366	1.92287	0.972956	-2.07375	-3.3469	MMP13	protein_coding	397346	MMP-13	Ensembl:ENSSSCG00000014988	matrix metallopeptidase 13		GO:0031012(extracellular matrix)//GO:0005576(extracellular region)	GO:0005518(collagen binding)//GO:0008270(zinc ion binding)//GO:0004222(metalloendopeptidase activity)//GO:0005509(calcium ion binding)	GO:0044267(cellular protein metabolic process)//GO:0001958(endochondral ossification)//GO:0003417(growth plate cartilage development)//GO:0030574(collagen catabolic process)//GO:0006508(proteolysis)//GO:0030282(bone mineralization)
ENSSSCG00000017144	3.99363	2.7124	82.9762	5.21647e-08	9.32561e-07	up	194	192	147	5	14	3.95129	3.85867	3.51724	-0.822113	0.177888	NPTX1	protein_coding	100525071	-	-	neuronal pentraxin I
ENSSSCG00000012517	3.99234	0.761982	16.0383	0.000892322	0.0028457	up	38	25	31	3	0	1.60649	0.930014	1.28062	-1.52741	-5.73104		protein_coding
ENSSSCG00000049336	3.99226	1.62531	29.1402	4.58675e-05	0.00022696	up	94	94	93	2	8	2.90783	2.83024	2.85811	-2.07375	-0.61157	H2BE1	protein_coding
ENSSSCG00000025537	3.99127	1.66089	19.7252	0.000347284	0.00126829	up	45	20	23	0	3	1.84903	0.611645	0.853865	-5.73104	-1.95905	PTPN6	protein_coding	100171389	-	Ensembl:ENSSSCG00000025537	protein tyrosine phosphatase, non-receptor type 6	ssc04520(Adherens junction)//ssc04630(Jak-STAT signaling pathway)//ssc04650(Natural killer cell mediated cytotoxicity)//ssc04660(T cell receptor signaling pathway)//ssc04662(B cell receptor signaling pathway)//ssc05140(Leishmaniasis)//ssc05205(Proteoglycans in cancer)	GO:0005730(nucleolus)//GO:0070062(extracellular exosome)//GO:0042105(alpha-beta T cell receptor complex)//GO:0005911(cell-cell junction)//GO:0005737(cytoplasm)	GO:0019901(protein kinase binding)//GO:0001784(phosphotyrosine binding)//GO:0042169(SH2 domain binding)//GO:0005001(transmembrane receptor protein tyrosine phosphatase activity)//GO:0017124(SH3 domain binding)	GO:0002924(negative regulation of humoral immune response mediated by circulating immunoglobulin)//GO:0050853(B cell receptor signaling pathway)//GO:0042267(natural killer cell mediated cytotoxicity)//GO:0033630(positive regulation of cell adhesion mediated by integrin)//GO:0070527(platelet aggregation)//GO:0014068(positive regulation of phosphatidylinositol 3-kinase signaling)//GO:0033277(aborti…
ENSSSCG00000032082	3.99105	1.39605	24.7293	0.000111527	0.000478616	up	81	75	68	1	7	2.69367	2.50544	2.40779	-2.96371	-0.798298		protein_coding
ENSSSCG00000008240	3.99027	2.21279	51.6992	1.37703e-06	1.28042e-05	up	107	184	125	2	13	3.09427	3.79735	3.28377	-2.07375	0.0728188		protein_coding
ENSSSCG00000009526	3.9883	2.25992	43.9566	3.92399e-06	2.95983e-05	up	91	82	62	5	3	2.86115	2.63377	2.27501	-0.822113	-1.95905	ITGBL1	protein_coding	100525532	-	Ensembl:ENSSSCG00000009526	integrin, beta-like 1 (with EGF-like repeat domains)		GO:0005575(cellular_component)	GO:0003674(molecular_function)	GO:0008150(biological_process)
ENSSSCG00000038292	3.9853	4.47865	91.1174	4.06941e-08	7.65769e-07	up	674	746	769	16	65	5.74673	5.81535	5.90249	0.82256	2.37394		protein_coding
ENSSSCG00000025270	3.98309	2.59001	63.2547	3.54028e-07	4.31473e-06	up	106	89	66	5	4	3.08075	2.7516	2.36487	-0.822113	-1.57065	CHRD	protein_coding	100620350	-	Ensembl:ENSSSCG00000025270	chordin	ssc04350(TGF-beta signaling pathway)	GO:0005615(extracellular space)	GO:0045545(syndecan binding)//GO:0008201(heparin binding)	GO:0030514(negative regulation of BMP signaling pathway)//GO:0030336(negative regulation of cell migration)//GO:0001702(gastrulation with mouth forming second)//GO:0002053(positive regulation of mesenchymal cell proliferation)//GO:0045785(positive regulation of cell adhesion)//GO:0030900(forebrain development)//GO:0045668(negative regulation of osteoblast differentiation)//GO:0001707(mesoderm for…
ENSSSCG00000039568	3.98087	2.58144	49.1888	2.07415e-06	1.7707e-05	up	205	215	142	7	13	4.03076	4.0217	3.4674	-0.350472	0.0728188	SNAI2	protein_coding	102162332	-	-	snail family zinc finger 2			GO:0003676(nucleic acid binding)//GO:0046872(metal ion binding)
ENSSSCG00000010980	3.97796	5.81497	230.128	2.02505e-11	3.15639e-09	up	1631	1983	1867	75	122	7.02137	7.22548	7.18189	3.03925	3.27986	C9orf24	protein_coding
ENSSSCG00000035848	3.97475	4.10424	161.347	3.41984e-10	2.01289e-08	up	534	598	531	26	33	5.41095	5.49643	5.36842	1.51708	1.40104		protein_coding
ENSSSCG00000021808	3.97202	4.8066	107.696	1.23804e-08	3.03068e-07	up	798	872	1045	19	83	5.99029	6.04043	6.34482	1.06806	2.72547	TEX38	protein_coding	100738423	-	Ensembl:ENSSSCG00000021808	testis expressed 38		GO:0016021(integral component of membrane)		GO:0098779(mitophagy in response to mitochondrial depolarization)
ENSSSCG00000004128	3.97065	4.556	109.596	9.81329e-09	2.50283e-07	up	819	694	763	23	61	6.02775	5.71114	5.89119	1.34144	2.28265	ZC2HC1B	protein_coding	100524002	-	Ensembl:ENSSSCG00000004128	zinc finger, C2HC-type containing 1B
ENSSSCG00000031346	3.96961	1.38497	32.8288	2.30773e-05	0.000128102	up	78	85	58	1	7	2.63939	2.68545	2.17919	-2.96371	-0.798298	CMKLR1	protein_coding	780421	CMLKR1|GPCR	Ensembl:ENSSSCG00000009947	chemerin chemokine-like receptor 1
ENSSSCG00000006472	3.96663	-0.0231782	9.07445	0.00774004	0.0184142	up	12	11	11	1	0	-0.0372751	-0.23638	-0.193963	-2.96371	-5.73104	CRABP2	protein_coding	100155151	-	Ensembl:ENSSSCG00000006472|Vega:OTTSUSG00000002087	cellular retinoic acid binding protein 2		GO:0005634(nucleus)//GO:0005737(cytoplasm)//GO:0070062(extracellular exosome)	GO:0001972(retinoic acid binding)//GO:0005215(transporter activity)	GO:0042573(retinoic acid metabolic process)//GO:0048672(positive regulation of collateral sprouting)//GO:0006810(transport)//GO:0035115(embryonic forelimb morphogenesis)//GO:0048385(regulation of retinoic acid receptor signaling pathway)
ENSSSCG00000047591	3.96585	-1.10408	5.67471	0.0306172	0.0607382	up	15	10	7	0	1	0.279068	-0.370687	-0.828393	-5.73104	-3.3469		protein_coding
ENSSSCG00000007226	3.96331	1.11552	20.7983	0.000267564	0.00101121	up	33	69	48	4	1	1.40431	2.38556	1.90742	-1.13209	-3.3469	DEFB123	protein_coding	100521232	-	Ensembl:ENSSSCG00000007226|Vega:OTTSUSG00000001573	defensin, beta 123		GO:0005576(extracellular region)//GO:0009986(cell surface)		GO:0045087(innate immune response)//GO:0042742(defense response to bacterium)
ENSSSCG00000042317	3.96277	4.05101	124.988	2.47201e-09	8.48864e-08	up	530	633	417	17	41	5.40011	5.57846	5.01994	0.90912	1.71219	C4orf51	protein_coding
ENSSSCG00000010384	3.96019	5.50173	133.811	2.25587e-09	7.8821e-08	up	1470	1542	1426	41	126	6.87145	6.86265	6.7932	2.17072	3.32631	LRRC18	protein_coding	100152341	-	-	leucine rich repeat containing 18
ENSSSCG00000004039	3.95962	1.94845	30.5088	3.52318e-05	0.000181771	up	52	65	60	5	1	2.0566	2.29973	2.2279	-0.822113	-3.3469	SLC22A3	protein_coding	100142677	-	Ensembl:ENSSSCG00000004039	solute carrier family 22 member 3	ssc05231(Choline metabolism in cancer)	GO:0005887(integral component of plasma membrane)	GO:0005329(dopamine transmembrane transporter activity)//GO:0015651(quaternary ammonium group transmembrane transporter activity)	GO:0098779(mitophagy in response to mitochondrial depolarization)//GO:0072488(ammonium transmembrane transport)//GO:0051615(histamine uptake)//GO:0015695(organic cation transport)//GO:0015872(dopamine transport)//GO:0015697(quaternary ammonium group transport)//GO:0032098(regulation of appetite)
ENSSSCG00000008841	3.958	5.63243	141.387	1.27742e-09	5.15905e-08	up	1148	1220	886	26	97	6.51482	6.52479	6.10675	1.51708	2.94975	PDGFRA	protein_coding
ENSSSCG00000038280	3.95713	7.01809	275.011	4.77381e-12	1.36401e-09	up	3625	4497	3520	150	279	8.17348	8.40666	8.09665	4.03759	4.47167		protein_coding
ENSSSCG00000014408	3.95572	2.38235	45.7975	3.06417e-06	2.41157e-05	up	145	184	157	10	7	3.53188	3.79735	3.61204	0.153674	-0.798298	PLAC8L1	protein_coding	100525635	-	Ensembl:ENSSSCG00000014408	PLAC8-like 1
ENSSSCG00000027701	3.94996	3.30623	112.262	5.5875e-09	1.59704e-07	up	267	254	243	9	19	4.41159	4.26193	4.24144	0.00438162	0.612128	RP2	protein_coding	100622983	-	-	retinitis pigmentosa 2 (X-linked recessive)		GO:0070062(extracellular exosome)//GO:1990075(periciliary membrane compartment)//GO:0005794(Golgi apparatus)//GO:0005814(centriole)//GO:0031410(cytoplasmic vesicle)//GO:0036064(ciliary basal body)	GO:0005096(GTPase activator activity)//GO:0003779(actin binding)//GO:0005525(GTP binding)	GO:0043547(positive regulation of GTPase activity)//GO:0000902(cell morphogenesis)//GO:0006892(post-Golgi vesicle-mediated transport)//GO:0007010(cytoskeleton organization)
ENSSSCG00000022351	3.94886	4.00444	116.483	4.22674e-09	1.29337e-07	up	306	401	249	18	16	4.60812	4.92019	4.2766	0.990778	0.367529	GSTO1	protein_coding	397117	GSTO 1-1|SPG-R	Ensembl:ENSSSCG00000022351	glutathione S-transferase omega 1	ssc00480(Glutathione metabolism)//ssc00980(Metabolism of xenobiotics by cytochrome P450)//ssc00982(Drug metabolism - cytochrome P450)//ssc05204(Chemical carcinogenesis)	GO:0005737(cytoplasm)//GO:0005829(cytosol)	GO:0045174(glutathione dehydrogenase (ascorbate) activity)//GO:0016491(oxidoreductase activity)//GO:0050610(methylarsonate reductase activity)//GO:0004364(glutathione transferase activity)	GO:0055114(oxidation-reduction process)//GO:0098869(cellular oxidant detoxification)//GO:0019852(L-ascorbic acid metabolic process)//GO:0042178(xenobiotic catabolic process)//GO:0071243(cellular response to arsenic-containing substance)//GO:0006749(glutathione metabolic process)
ENSSSCG00000050201	3.9482	0.0200732	13.6281	0.0021178	0.00598475	up	30	36	21	1	2	1.26783	1.45172	0.724051	-2.96371	-2.49215		protein_coding
ENSSSCG00000011905	3.946	5.95689	83.8081	9.43303e-08	1.49127e-06	up	1942	1874	2228	38	198	7.27312	7.14393	7.43689	2.06157	3.9774		protein_coding
ENSSSCG00000006545	3.9411	0.390281	9.80831	0.00598551	0.0146997	up	16	12	4	0	1	0.370777	-0.113518	-1.60002	-5.73104	-3.3469	CHRNB2	protein_coding	100516491	-	Ensembl:ENSSSCG00000006545	cholinergic receptor, nicotinic, beta 2 (neuronal)	ssc04080(Neuroactive ligand-receptor interaction)//ssc04725(Cholinergic synapse)//ssc05033(Nicotine addiction)	GO:0005892(acetylcholine-gated channel complex)//GO:0009897(external side of plasma membrane)//GO:0030054(cell junction)//GO:0045211(postsynaptic membrane)	GO:0004889(acetylcholine-activated cation-selective channel activity)//GO:0015464(acetylcholine receptor activity)//GO:0042166(acetylcholine binding)	GO:0042220(response to cocaine)//GO:0021771(lateral geniculate nucleus development)//GO:0099565(chemical synaptic transmission, postsynaptic)//GO:0021952(central nervous system projection neuron axonogenesis)//GO:0033603(positive regulation of dopamine secretion)//GO:0008542(visual learning)//GO:0007271(synaptic transmission, cholinergic)//GO:0042113(B cell activation)//GO:0007605(sensory percept…
ENSSSCG00000027565	3.94029	2.47443	43.6163	4.17123e-06	3.11686e-05	up	97	130	70	1	10	2.95304	3.29696	2.44946	-2.96371	-0.297966	ARHGAP45	protein_coding
ENSSSCG00000009237	3.93909	0.99206	19.5025	0.000364748	0.00132407	up	28	39	18	0	3	1.1691	1.56643	0.504397	-5.73104	-1.95905	HPSE	protein_coding	100271932	-	Ensembl:ENSSSCG00000009237	heparanase	ssc00531(Glycosaminoglycan degradation)//	GO:0005654(nucleoplasm)//GO:0005764(lysosome)//GO:0045121(membrane raft)	GO:0045545(syndecan binding)//GO:0046983(protein dimerization activity)//GO:0016798(hydrolase activity, acting on glycosyl bonds)	GO:0061042(vascular wound healing)//GO:0051798(positive regulation of hair follicle development)//GO:0030194(positive regulation of blood coagulation)//GO:0033690(positive regulation of osteoblast proliferation)//GO:0005975(carbohydrate metabolic process)//GO:0051897(positive regulation of protein kinase B signaling)//GO:0010575(positive regulation of vascular endothelial growth factor production…
ENSSSCG00000001621	3.93864	2.36059	47.2236	2.48332e-06	2.03135e-05	up	71	57	64	1	6	2.50416	2.11102	2.32064	-2.96371	-1.01284	TFEB	protein_coding
ENSSSCG00000015700	3.93727	1.42397	13.4712	0.00185391	0.005345	up	17	5	10	0	1	0.457004	-1.33599	-0.328363	-5.73104	-3.3469	TMEM163	protein_coding	100512373	-	-	transmembrane protein 163
ENSSSCG00000025133	3.93718	0.404301	13.1609	0.00203454	0.00578139	up	26	46	20	3	0	1.06312	1.8032	0.654484	-1.52741	-5.73104	ITGB2	protein_coding	396943	CD18	Ensembl:ENSSSCG00000025133	integrin, beta 2 (complement component 3 receptor 3 and 4 subunit)	ssc04015(Rap1 signaling pathway)//ssc04145(Phagosome)//ssc04390(Hippo signaling pathway)//ssc04514(Cell adhesion molecules (CAMs))//ssc04610(Complement and coagulation cascades)//ssc04650(Natural killer cell mediated cytotoxicity)//ssc04670(Leukocyte transendothelial migration)//ssc04810(Regulation of actin cytoskeleton)//ssc05133(Pertussis)//ssc05134(Legionellosis)//ssc05140(Leishmaniasis)//ssc0…	GO:0034687(integrin alphaL-beta2 complex)//GO:0070062(extracellular exosome)//GO:0008305(integrin complex)//GO:0009986(cell surface)//GO:0016020(membrane)	GO:0019901(protein kinase binding)//GO:0030369(ICAM-3 receptor activity)//GO:0004872(receptor activity)//GO:0050839(cell adhesion molecule binding)//GO:0046872(metal ion binding)//GO:0001948(glycoprotein binding)	GO:0007159(leukocyte cell-cell adhesion)//GO:0035987(endodermal cell differentiation)//GO:0071404(cellular response to low-density lipoprotein particle stimulus)//GO:0034113(heterotypic cell-cell adhesion)//GO:0031623(receptor internalization)//GO:0007229(integrin-mediated signaling pathway)//GO:0043113(receptor clustering)//GO:0050730(regulation of peptidyl-tyrosine phosphorylation)//GO:0050766(…
ENSSSCG00000006266	3.93631	3.22228	74.2231	1.18184e-07	1.77954e-06	up	291	288	238	5	26	4.53566	4.44301	4.21148	-0.822113	1.05985	ST18	protein_coding	100154114	-	Ensembl:ENSSSCG00000006266	suppression of tumorigenicity 18, zinc finger		GO:0005634(nucleus)	GO:0008270(zinc ion binding)//GO:0003700(transcription factor activity, sequence-specific DNA binding)	GO:0006355(regulation of transcription, DNA-templated)
ENSSSCG00000016245	3.93552	4.59736	160.64	3.53965e-10	2.05289e-08	up	847	820	612	24	62	6.07624	5.95175	5.57315	1.40239	2.30602	COL4A3	protein_coding	100621504	-	-	collagen, type IV, alpha 3 (Goodpasture antigen)
ENSSSCG00000016435	3.93514	4.64534	166.064	2.72709e-10	1.73274e-08	up	526	647	509	18	45	5.38918	5.61001	5.3074	0.990778	1.84575	SMARCD3	protein_coding	100521999	-	Ensembl:ENSSSCG00000016435	SWI/SNF related, matrix associated, actin dependent regulator of chromatin, subfamily d, member 3		GO:0071565(nBAF complex)//GO:0005737(cytoplasm)//GO:0000790(nuclear chromatin)	GO:0016922(ligand-dependent nuclear receptor binding)//GO:0030374(ligand-dependent nuclear receptor transcription coactivator activity)//GO:0008134(transcription factor binding)//GO:0035257(nuclear hormone receptor binding)	GO:0006337(nucleosome disassembly)//GO:0003407(neural retina development)//GO:0002052(positive regulation of neuroblast proliferation)//GO:0043393(regulation of protein binding)//GO:0006351(transcription, DNA-templated)//GO:0042692(muscle cell differentiation)//GO:0003219(cardiac right ventricle formation)//GO:0003139(secondary heart field specification)//GO:0045893(positive regulation of transcr…
ENSSSCG00000017909	3.9346	3.12239	89.5757	2.99078e-08	6.03262e-07	up	240	239	269	7	21	4.25793	4.1742	4.38796	-0.350472	0.754825	CHRNE	protein_coding	100512810	-	-	cholinergic receptor, nicotinic, epsilon (muscle)
ENSSSCG00000002671	3.9346	1.36054	32.3732	2.50236e-05	0.000136855	up	47	87	57	1	6	1.91144	2.71891	2.1542	-2.96371	-1.01284	ATP2C2	protein_coding	100514770	-	Ensembl:ENSSSCG00000002671	ATPase, Ca++ transporting, type 2C, member 2		GO:0048471(perinuclear region of cytoplasm)//GO:0005887(integral component of plasma membrane)//GO:0000139(Golgi membrane)//GO:0031410(cytoplasmic vesicle)//GO:0009898(cytoplasmic side of plasma membrane)	GO:0005524(ATP binding)//GO:0015410(manganese-transporting ATPase activity)//GO:0046872(metal ion binding)//GO:0005388(calcium-transporting ATPase activity)	GO:0008152(metabolic process)//GO:0070588(calcium ion transmembrane transport)//GO:0006874(cellular calcium ion homeostasis)//GO:0090280(positive regulation of calcium ion import)//GO:0071421(manganese ion transmembrane transport)//GO:0061180(mammary gland epithelium development)//GO:0072661(protein targeting to plasma membrane)
ENSSSCG00000032887	3.93375	3.19021	54.0977	1.36721e-06	1.27523e-05	up	252	319	271	5	27	4.32825	4.59037	4.39863	-0.822113	1.11381	EFCAB1	protein_coding
ENSSSCG00000017373	3.93349	4.79373	73.9671	1.9798e-07	2.70726e-06	up	908	869	868	11	93	6.17654	6.03546	6.07715	0.288956	2.88915	CFAP97D1	protein_coding
ENSSSCG00000040430	3.93027	0.048483	12.7475	0.0027212	0.00742182	up	17	29	43	2	1	0.457004	1.14217	1.74956	-2.07375	-3.3469		protein_coding
ENSSSCG00000013445	3.92771	8.19666	255.242	8.75878e-12	1.82028e-09	up	8071	9730	7294	324	624	9.32819	9.52009	9.14774	5.14774	5.63227	CSNK1G2	protein_coding	100525276	-	Ensembl:ENSSSCG00000013445	casein kinase 1, gamma 2	ssc04340(Hedgehog signaling pathway)	GO:0016020(membrane)	GO:0005524(ATP binding)//GO:0004674(protein serine/threonine kinase activity)	GO:0016055(Wnt signaling pathway)//GO:0018105(peptidyl-serine phosphorylation)
ENSSSCG00000006729	3.92454	7.85926	251.847	9.76388e-12	1.90672e-09	up	7239	8290	6687	277	568	9.17124	9.28903	9.02239	4.92176	5.49667	TENT5C	protein_coding
ENSSSCG00000030735	3.92208	0.731859	10.2986	0.00506405	0.0127334	up	5	22	6	1	0	-1.26181	0.747532	-1.04277	-2.96371	-5.73104		protein_coding
ENSSSCG00000000363	3.92004	1.23114	22.3497	0.000186991	0.000746536	up	56	57	47	0	6	2.16305	2.11102	1.8772	-5.73104	-1.01284	GDF11	protein_coding	397254	BMP11	-	growth differentiation factor 11		GO:0043234(protein complex)//GO:0005615(extracellular space)	GO:0008083(growth factor activity)//GO:0005160(transforming growth factor beta receptor binding)//GO:0005125(cytokine activity)	GO:0001656(metanephros development)//GO:0060021(palate development)//GO:0010862(positive regulation of pathway-restricted SMAD protein phosphorylation)//GO:0031016(pancreas development)//GO:0001501(skeletal system development)//GO:0048593(camera-type eye morphogenesis)//GO:0021512(spinal cord anterior/posterior patterning)//GO:0060395(SMAD protein signal transduction)//GO:0045596(negative regulat…
ENSSSCG00000000025	3.91981	-0.344879	8.20616	0.0106118	0.0242183	up	2	27	31	1	1	-2.4892	1.03999	1.28062	-2.96371	-3.3469		protein_coding
ENSSSCG00000015864	3.91921	4.42737	185.905	1.11765e-10	1.01818e-08	up	438	547	414	20	32	5.12518	5.36789	5.00953	1.14141	1.35696	MYO7B	protein_coding	100737623	-	Ensembl:ENSSSCG00000015864	myosin VIIB		GO:0005856(cytoskeleton)
ENSSSCG00000038325	3.91656	3.54203	58.4116	8.32646e-07	8.58507e-06	up	392	395	324	7	36	4.9652	4.89845	4.65612	-0.350472	1.52571	GOT1L1	protein_coding
ENSSSCG00000008624	3.91648	8.22383	289.069	3.17752e-12	1.07449e-09	up	9306	10643	7939	424	617	9.5336	9.64948	9.26998	5.53563	5.616	LPIN1	protein_coding	100170845	lipin1	Ensembl:ENSSSCG00000008624	lipin 1	ssc00561(Glycerolipid metabolism)//ssc00564(Glycerophospholipid metabolism)//	GO:0005634(nucleus)//GO:0005741(mitochondrial outer membrane)	GO:0008195(phosphatidate phosphatase activity)//GO:0003713(transcription coactivator activity)	GO:0006357(regulation of transcription from RNA polymerase II promoter)//GO:0016311(dephosphorylation)//GO:0019432(triglyceride biosynthetic process)//GO:0009062(fatty acid catabolic process)//GO:0045944(positive regulation of transcription from RNA polymerase II promoter)
ENSSSCG00000001908	3.9154	6.89848	198.653	6.6581e-11	7.0575e-09	up	3593	4269	3288	145	279	8.16069	8.3316	7.9983	3.98874	4.47167	CCDC33	protein_coding	100622018	-	-	coiled-coil domain containing 33
ENSSSCG00000024420	3.91448	0.898286	22.7924	0.000168967	0.000682264	up	31	40	40	1	3	1.31477	1.60273	1.64583	-2.96371	-1.95905	GMNC	protein_coding	100521153	-	Ensembl:ENSSSCG00000024420	geminin coiled-coil domain containing		GO:0005634(nucleus)	GO:0003682(chromatin binding)	GO:0006270(DNA replication initiation)//GO:0008283(cell proliferation)
ENSSSCG00000040725	3.91383	1.73778	25.7253	9.3988e-05	0.000414674	up	101	84	75	0	10	3.0112	2.66843	2.54866	-5.73104	-0.297966	IL11	protein_coding
ENSSSCG00000010112	3.91202	5.87624	167.989	2.91038e-10	1.82625e-08	up	1720	2000	1932	59	160	7.09801	7.2378	7.23126	2.69397	3.67038	TSSK1B	protein_coding	102159240	TSSK1	Ensembl:ENSSSCG00000010112	testis-specific serine kinase 1B		GO:0031514(motile cilium)//GO:0005737(cytoplasm)	GO:0005524(ATP binding)//GO:0004674(protein serine/threonine kinase activity)//GO:0000287(magnesium ion binding)	GO:0006468(protein phosphorylation)//GO:0007286(spermatid development)//GO:0035556(intracellular signal transduction)
ENSSSCG00000014843	3.91075	2.46893	31.7621	3.34611e-05	0.000173804	up	147	209	162	2	18	3.55161	3.98091	3.6572	-2.07375	0.535113	CHRDL2	protein_coding	100739055	-	Ensembl:ENSSSCG00000014843	chordin-like 2		GO:0005615(extracellular space)		GO:0030514(negative regulation of BMP signaling pathway)//GO:0030154(cell differentiation)
ENSSSCG00000007181	3.91061	-1.13599	5.51388	0.0327238	0.0643794	up	9	14	8	0	1	-0.443051	0.10467	-0.64179	-5.73104	-3.3469		protein_coding
ENSSSCG00000016059	3.91042	7.54394	109.817	1.07577e-08	2.67948e-07	up	6302	6370	5311	133	590	8.97127	8.90896	8.69003	3.86427	5.55147	STAT4	protein_coding	397261	-	Ensembl:ENSSSCG00000016059	signal transducer and activator of transcription 4	ssc04630(Jak-STAT signaling pathway)//ssc05161(Hepatitis B)//ssc05321(Inflammatory bowel disease (IBD))	GO:0005654(nucleoplasm)//GO:0005737(cytoplasm)	GO:0004871(signal transducer activity)//GO:0000977(RNA polymerase II regulatory region sequence-specific DNA binding)//GO:0003700(transcription factor activity, sequence-specific DNA binding)	GO:0008283(cell proliferation)//GO:0006468(protein phosphorylation)//GO:0019221(cytokine-mediated signaling pathway)//GO:0006351(transcription, DNA-templated)//GO:0045944(positive regulation of transcription from RNA polymerase II promoter)
ENSSSCG00000017599	3.90841	5.6686	98.986	2.26414e-08	4.83121e-07	up	1846	1492	1620	41	155	7.19999	6.8151	6.97719	2.17072	3.62465	KIF2B	protein_coding	100520975	-	Ensembl:ENSSSCG00000017599|Vega:OTTSUSG00000000847	kinesin family member 2B		GO:0005730(nucleolus)//GO:0005871(kinesin complex)//GO:0005874(microtubule)	GO:0005524(ATP binding)//GO:0008017(microtubule binding)//GO:0016887(ATPase activity)//GO:0003777(microtubule motor activity)	GO:0051983(regulation of chromosome segregation)//GO:0008152(metabolic process)//GO:0007019(microtubule depolymerization)//GO:0007018(microtubule-based movement)
ENSSSCG00000034826	3.90798	1.85045	31.0745	3.32971e-05	0.000173088	up	111	141	89	2	11	3.1471	3.41393	2.79485	-2.07375	-0.163501		protein_coding
ENSSSCG00000039745	3.90739	4.8703	189.009	9.79849e-11	9.22185e-09	up	802	850	588	29	56	5.9975	6.00357	5.51546	1.67364	2.15977	HMOX1	protein_coding	445512	HSP32	-	heme oxygenase 1	ssc00860(Porphyrin and chlorophyll metabolism)//ssc04978(Mineral absorption)	GO:0005783(endoplasmic reticulum)//GO:0016021(integral component of membrane)//GO:0005634(nucleus)//GO:0005789(endoplasmic reticulum membrane)//GO:0048471(perinuclear region of cytoplasm)	GO:0004871(signal transducer activity)//GO:0042803(protein homodimerization activity)//GO:0046872(metal ion binding)//GO:0004392(heme oxygenase (decyclizing) activity)//GO:0020037(heme binding)	GO:0051260(protein homooligomerization)//GO:0043123(positive regulation of I-kappaB kinase/NF-kappaB signaling)//GO:0006979(response to oxidative stress)//GO:0006788(heme oxidation)//GO:0006879(cellular iron ion homeostasis)//GO:0071243(cellular response to arsenic-containing substance)//GO:1903901(negative regulation of viral life cycle)//GO:1902042(negative regulation of extrinsic apoptotic sig…
ENSSSCG00000017565	3.90567	8.17321	284.944	3.57359e-12	1.1688e-09	up	8569	10593	8823	465	574	9.41457	9.64269	9.42229	5.66874	5.51182	SPATA20	protein_coding	100286812	-	Ensembl:ENSSSCG00000017565	spermatogenesis associated 20			GO:0003824(catalytic activity)	GO:0008152(metabolic process)
ENSSSCG00000032328	3.90221	1.05457	21.3915	0.000232489	0.000899085	up	29	37	42	0	4	1.21931	1.49098	1.71581	-5.73104	-1.57065	MAP6D1	protein_coding
ENSSSCG00000049617	3.90069	-0.695034	6.5342	0.0202729	0.0425394	up	10	18	3	0	1	-0.294746	0.461616	-1.98787	-5.73104	-3.3469		protein_coding
ENSSSCG00000040579	3.89887	4.68518	124.663	2.97343e-09	9.78925e-08	up	776	912	816	31	65	5.94997	6.10512	5.98805	1.76931	2.37394	ZNF683	protein_coding	100524870	-	-	zinc finger protein 683
ENSSSCG00000025492	3.8969	2.54612	45.633	3.34633e-06	2.60211e-05	up	188	168	159	3	17	3.90602	3.66629	3.63027	-1.52741	0.453753	NUDT13	protein_coding	106504089	-	Ensembl:ENSSSCG00000025492	nudix (nucleoside diphosphate linked moiety X)-type motif 13		GO:0005739(mitochondrion)	GO:0046872(metal ion binding)//GO:0016787(hydrolase activity)	GO:0008152(metabolic process)
ENSSSCG00000014157	3.89551	3.09793	61.253	4.88021e-07	5.58286e-06	up	163	304	202	17	7	3.70044	4.52094	3.97514	0.90912	-0.798298	NR2F1	protein_coding	100621341	-	Ensembl:ENSSSCG00000014157	nuclear receptor subfamily 2, group F, member 1		GO:0005634(nucleus)	GO:0008270(zinc ion binding)//GO:0003707(steroid hormone receptor activity)//GO:0004879(RNA polymerase II transcription factor activity, ligand-activated sequence-specific DNA binding)//GO:0043565(sequence-specific DNA binding)	GO:0043401(steroid hormone mediated signaling pathway)//GO:0030522(intracellular receptor signaling pathway)//GO:0006351(transcription, DNA-templated)//GO:0001764(neuron migration)//GO:0021796(cerebral cortex regionalization)//GO:0000122(negative regulation of transcription from RNA polymerase II promoter)//GO:0010870(positive regulation of receptor biosynthetic process)
ENSSSCG00000010385	3.89548	2.82644	53.3093	1.12922e-06	1.09206e-05	up	85	133	121	1	12	2.76301	3.32982	3.23694	-2.96371	-0.0405079	VSTM4	protein_coding	100157009	-	Ensembl:ENSSSCG00000010385	V-set and transmembrane domain containing 4		GO:0016021(integral component of membrane)
ENSSSCG00000007498	3.89509	6.10976	137.794	1.8998e-09	6.87894e-08	up	2171	2187	2347	63	203	7.43392	7.36673	7.51195	2.78834	4.01334	FAM209B	protein_coding	100134988	C17H20orf106|C20orf106	Ensembl:ENSSSCG00000007498|Vega:OTTSUSG00000000582	family with sequence similarity 209, member B
ENSSSCG00000017006	3.89275	0.651384	18.2128	0.000503295	0.00173394	up	42	43	24	1	3	1.75003	1.70644	0.914639	-2.96371	-1.95905	LCP2	protein_coding	100511843	-	Ensembl:ENSSSCG00000017006	lymphocyte cytosolic protein 2 (SH2 domain containing leukocyte protein of 76kDa)	ssc04015(Rap1 signaling pathway)//ssc04380(Osteoclast differentiation)//ssc04611(Platelet activation)//ssc04650(Natural killer cell mediated cytotoxicity)//ssc04660(T cell receptor signaling pathway)//ssc04664(Fc epsilon RI signaling pathway)	GO:0005622(intracellular)//GO:0044853(plasma membrane raft)//GO:0005911(cell-cell junction)//GO:0036398(TCR signalosome)		GO:0007169(transmembrane receptor protein tyrosine kinase signaling pathway)//GO:0045576(mast cell activation)//GO:0045860(positive regulation of protein kinase activity)//GO:0006955(immune response)//GO:0035556(intracellular signal transduction)//GO:0050663(cytokine secretion)
ENSSSCG00000015591	3.89156	4.15279	59.0318	8.72896e-07	8.94001e-06	up	540	590	584	11	57	5.42706	5.47701	5.50562	0.288956	2.1852	SPATA45	protein_coding	100524164	-	-	spermatogenesis associated 45
ENSSSCG00000001536	3.88902	2.70337	35.3282	1.83248e-05	0.00010539	up	199	182	153	2	19	3.98795	3.7816	3.57486	-2.07375	0.612128	SCUBE3	protein_coding
ENSSSCG00000051570	3.88706	-0.0618794	11.7918	0.00310681	0.00833006	up	25	23	10	1	1	1.00705	0.810959	-0.328363	-2.96371	-3.3469		protein_coding
ENSSSCG00000035908	3.88267	5.43342	167.109	2.67778e-10	1.70685e-08	up	1209	1424	1155	37	113	6.5895	6.74782	6.48918	2.02327	3.16952		protein_coding
ENSSSCG00000009488	3.87592	1.11654	21.2877	0.000238165	0.000916542	up	36	37	33	0	4	1.52898	1.49098	1.37014	-5.73104	-1.57065	SLITRK5	protein_coding	100155909	-	-	SLIT and NTRK-like family, member 5		GO:0016021(integral component of membrane)//GO:0043235(receptor complex)		GO:0007409(axonogenesis)//GO:0007625(grooming behavior)//GO:0072358(cardiovascular system development)//GO:0043588(skin development)//GO:0007268(synaptic transmission)//GO:0009410(response to xenobiotic stimulus)//GO:0021756(striatum development)//GO:0051965(positive regulation of synapse assembly)//GO:0048813(dendrite morphogenesis)//GO:0030534(adult behavior)
ENSSSCG00000021179	3.87255	2.50486	66.9637	2.38703e-07	3.14555e-06	up	132	175	166	7	11	3.39659	3.7251	3.69234	-0.350472	-0.163501		protein_coding
ENSSSCG00000002669	3.87233	5.18359	175.005	1.80362e-10	1.34772e-08	up	856	1230	949	36	83	6.09148	6.53657	6.20583	1.98393	2.72547	CRISPLD2	protein_coding	100625354	-	Ensembl:ENSSSCG00000002669	cysteine-rich secretory protein LCCL domain containing 2		GO:0005578(proteinaceous extracellular matrix)//GO:0030133(transport vesicle)//GO:0070062(extracellular exosome)//GO:0005576(extracellular region)	GO:0008201(heparin binding)	GO:0060325(face morphogenesis)//GO:0030198(extracellular matrix organization)
ENSSSCG00000016642	3.8704	0.623722	17.8849	0.000547333	0.00186282	up	27	42	16	2	1	1.11708	1.67269	0.336863	-2.07375	-3.3469	GPR85	protein_coding	100736987	-	-	G protein-coupled receptor 85		GO:0005783(endoplasmic reticulum)//GO:0005886(plasma membrane)//GO:0016021(integral component of membrane)	GO:0004930(G-protein coupled receptor activity)	GO:0007186(G-protein coupled receptor signaling pathway)
ENSSSCG00000045886	3.86933	2.24614	54.0868	1.02137e-06	1.01129e-05	up	105	200	109	4	12	3.06711	3.91749	3.08658	-1.13209	-0.0405079		protein_coding
ENSSSCG00000039890	3.86854	1.52253	39.8645	7.22024e-06	4.90211e-05	up	59	61	67	3	4	2.23803	2.20846	2.38649	-1.52741	-1.57065	RASL11A	protein_coding	100736950	-	Ensembl:ENSSSCG00000009304	RAS-like, family 11, member A
ENSSSCG00000040454	3.86827	4.26075	85.7375	6.23315e-08	1.07356e-06	up	611	667	566	19	54	5.6052	5.65391	5.46047	1.06806	2.10752	TEX43	protein_coding
ENSSSCG00000038514	3.86509	2.18618	49.1196	1.92482e-06	1.6682e-05	up	85	97	62	6	3	2.76301	2.87545	2.27501	-0.567104	-1.95905	DDAH2	protein_coding
ENSSSCG00000007371	3.86486	-0.572232	7.506	0.0138219	0.0304541	up	12	9	9	0	1	-0.0372751	-0.518793	-0.476581	-5.73104	-3.3469	HNF4A	protein_coding	733636	HNF-4alpha	Ensembl:ENSSSCG00000007371	hepatocyte nuclear factor 4, alpha	ssc04152(AMPK signaling pathway)//ssc04950(Maturity onset diabetes of the young)	GO:0005634(nucleus)//GO:0005737(cytoplasm)	GO:0008270(zinc ion binding)//GO:0001102(RNA polymerase II activating transcription factor binding)//GO:0042803(protein homodimerization activity)//GO:0005102(receptor binding)//GO:0000979(RNA polymerase II core promoter sequence-specific DNA binding)//GO:0004879(RNA polymerase II transcription factor activity, ligand-activated sequence-specific DNA binding)//GO:0005504(fatty acid binding)//GO:00…	GO:0006591(ornithine metabolic process)//GO:0019216(regulation of lipid metabolic process)//GO:0050796(regulation of insulin secretion)//GO:0043401(steroid hormone mediated signaling pathway)//GO:0045944(positive regulation of transcription from RNA polymerase II promoter)//GO:0070328(triglyceride homeostasis)//GO:0007596(blood coagulation)//GO:0009749(response to glucose)//GO:0030522(intracellul…
ENSSSCG00000001826	3.86485	3.9465	100.156	1.34817e-08	3.24063e-07	up	489	453	404	10	44	5.284	5.09599	4.97427	0.153674	1.8135	CFAP100	protein_coding
ENSSSCG00000023090	3.86429	4.70232	163.045	3.15006e-10	1.89524e-08	up	793	854	798	27	70	5.98122	6.01034	5.95588	1.57118	2.48048	BEST1	protein_coding	397169	VMD2	Ensembl:ENSSSCG00000023090	bestrophin 1		GO:0016323(basolateral plasma membrane)//GO:0034707(chloride channel complex)//GO:0016021(integral component of membrane)//GO:0005887(integral component of plasma membrane)	GO:0005254(chloride channel activity)	GO:0030321(transepithelial chloride transport)//GO:1902476(chloride transmembrane transport)//GO:0050908(detection of light stimulus involved in visual perception)//GO:0051924(regulation of calcium ion transport)
ENSSSCG00000031261	3.86394	0.775624	21.251	0.000240211	0.000923399	up	33	41	38	3	1	1.40431	1.63814	1.57229	-1.52741	-3.3469	RHOQ	protein_coding	100523840	-	-	ras homolog family member Q	ssc04910(Insulin signaling pathway)	GO:0045121(membrane raft)//GO:0070062(extracellular exosome)//GO:0005884(actin filament)	GO:0003924(GTPase activity)//GO:0032427(GBD domain binding)//GO:0005525(GTP binding)//GO:0005522(profilin binding)	GO:0046326(positive regulation of glucose import)//GO:0008360(regulation of cell shape)//GO:0046039(GTP metabolic process)//GO:0008286(insulin receptor signaling pathway)//GO:0007264(small GTPase mediated signal transduction)//GO:0045944(positive regulation of transcription from RNA polymerase II promoter)//GO:0090005(negative regulation of establishment of protein localization to plasma membrane…
ENSSSCG00000035895	3.86329	1.34356	31.0335	3.1896e-05	0.000167286	up	44	66	47	1	5	1.81678	2.32167	1.8772	-2.96371	-1.26495	JDP2	protein_coding	100624820	-	-	Jun dimerization protein 2
ENSSSCG00000032832	3.86086	4.15796	171.791	2.08793e-10	1.48243e-08	up	569	588	574	27	40	5.5025	5.47212	5.48071	1.57118	1.67677	TEX36	protein_coding	100521931	-	Ensembl:ENSSSCG00000010740	testis expressed 36
ENSSSCG00000017164	3.85738	6.56704	261.424	7.21116e-12	1.61651e-09	up	2081	2575	1839	103	149	7.37284	7.60233	7.16009	3.49603	3.56778		protein_coding
ENSSSCG00000050990	3.85674	4.26648	143.451	8.55697e-10	3.92286e-08	up	518	581	735	20	53	5.36708	5.45484	5.83727	1.14141	2.08068		protein_coding
ENSSSCG00000042073	3.84981	2.76171	74.031	1.18004e-07	1.77816e-06	up	181	178	281	9	16	3.85135	3.74959	4.45086	0.00438162	0.367529	DPEP2NB	protein_coding
ENSSSCG00000011362	3.84837	1.94302	25.1952	0.000115732	0.0004934	up	102	77	174	3	11	3.02538	2.54328	3.76015	-1.52741	-0.163501	TMEM89	protein_coding	100523569	-	Ensembl:ENSSSCG00000011362	transmembrane protein 89		GO:0016021(integral component of membrane)//GO:0005634(nucleus)
ENSSSCG00000033520	3.84719	-0.311444	6.66241	0.0192516	0.0406315	up	2	12	16	0	1	-2.4892	-0.113518	0.336863	-5.73104	-3.3469	IL23A	protein_coding	100155546	SGRF|il23p19	-	interleukin 23, alpha subunit p19	ssc04060(Cytokine-cytokine receptor interaction)//ssc04630(Jak-STAT signaling pathway)//ssc05133(Pertussis)//ssc05152(Tuberculosis)//ssc05321(Inflammatory bowel disease (IBD))//ssc05323(Rheumatoid arthritis)	GO:0070743(interleukin-23 complex)	GO:0045519(interleukin-23 receptor binding)//GO:0005125(cytokine activity)	GO:0048771(tissue remodeling)//GO:0042102(positive regulation of T cell proliferation)//GO:0045087(innate immune response)//GO:0006954(inflammatory response)//GO:0010535(positive regulation of activation of JAK2 kinase activity)//GO:0051607(defense response to virus)//GO:2000330(positive regulation of T-helper 17 cell lineage commitment)
ENSSSCG00000044271	3.84698	1.5385	30.7476	5.25334e-05	0.000254577	up	95	80	98	8	2	2.92306	2.59825	2.93347	-0.162162	-2.49215	IQCF6	protein_coding	100738888	-	-	IQ motif containing F6
ENSSSCG00000011806	3.84652	0.418654	14.0655	0.00155604	0.00459305	up	27	12	17	1	1	1.11708	-0.113518	0.42306	-2.96371	-3.3469	MASP1	protein_coding	100152125	-	Ensembl:ENSSSCG00000011806|Vega:OTTSUSG00000002731	mannan-binding lectin serine peptidase 1 (C4/C2 activating component of Ra-reactive factor)	ssc04610(Complement and coagulation cascades)//ssc05150(Staphylococcus aureus infection)	GO:0005576(extracellular region)//GO:0005615(extracellular space)	GO:0048306(calcium-dependent protein binding)//GO:0004252(serine-type endopeptidase activity)//GO:0005509(calcium ion binding)//GO:0042803(protein homodimerization activity)	GO:0006508(proteolysis)//GO:0045916(negative regulation of complement activation)//GO:0006956(complement activation)
ENSSSCG00000036381	3.84598	3.97861	99.9874	1.36511e-08	3.27653e-07	up	473	432	396	9	44	5.23603	5.02755	4.94543	0.00438162	1.8135	RBMS3	protein_coding
ENSSSCG00000046447	3.84355	0.569416	13.3309	0.00193964	0.00555204	up	57	42	27	0	5	2.18848	1.67269	1.08296	-5.73104	-1.26495		protein_coding
ENSSSCG00000036130	3.84303	-0.27159	7.28534	0.0150538	0.0328094	up	12	19	23	0	2	-0.0372751	0.53858	0.853865	-5.73104	-2.49215		protein_coding
ENSSSCG00000040162	3.83987	3.43366	117.334	3.99973e-09	1.23527e-07	up	251	302	226	15	15	4.32252	4.51143	4.13692	0.730475	0.275822	NUPR1	protein_coding
ENSSSCG00000038160	3.83917	1.68833	37.4216	1.06199e-05	6.70001e-05	up	123	86	73	4	7	3.2949	2.70228	2.5098	-1.13209	-0.798298	CNGA1	protein_coding
ENSSSCG00000033037	3.83537	4.23447	133.927	1.45514e-09	5.72612e-08	up	412	565	499	18	41	5.03695	5.41457	5.27879	0.990778	1.71219	SLC25A37	protein_coding	100153622	-	Ensembl:ENSSSCG00000009641	solute carrier family 25 (mitochondrial iron transporter), member 37		GO:0016021(integral component of membrane)	GO:0003735(structural constituent of ribosome)	GO:0006412(translation)//GO:0006810(transport)
ENSSSCG00000012758	3.83307	7.31707	237.493	1.57026e-11	2.63707e-09	up	4210	4975	4204	171	373	8.3893	8.55238	8.35283	4.22642	4.89027	NSDHL	protein_coding	100157894	-	Ensembl:ENSSSCG00000012758|Vega:OTTSUSG00000004930	NAD(P) dependent steroid dehydrogenase-like	ssc00100(Steroid biosynthesis)//	GO:0005783(endoplasmic reticulum)//GO:0005811(lipid particle)//GO:0016021(integral component of membrane)	GO:0003854(3-beta-hydroxy-delta5-steroid dehydrogenase activity)	GO:0055114(oxidation-reduction process)//GO:0060716(labyrinthine layer blood vessel development)//GO:0001942(hair follicle development)//GO:0008203(cholesterol metabolic process)//GO:0006694(steroid biosynthetic process)//GO:0007224(smoothened signaling pathway)
ENSSSCG00000008311	3.8284	5.12853	180.602	1.40599e-10	1.16119e-08	up	854	1168	1050	43	80	6.08811	6.46196	6.3517	2.23915	2.67252	CYP26B1	protein_coding
ENSSSCG00000000433	3.82558	3.72232	90.4498	2.84574e-08	5.80615e-07	up	334	368	320	7	35	4.73434	4.79637	4.63821	-0.350472	1.48534	B4GALNT1	protein_coding	100516440	-	-	beta-1,4-N-acetyl-galactosaminyl transferase 1	ssc00604(Glycosphingolipid biosynthesis - ganglio series)//	GO:0030173(integral component of Golgi membrane)	GO:0016758(transferase activity, transferring hexosyl groups)	GO:0001574(ganglioside biosynthetic process)//GO:0030259(lipid glycosylation)//GO:0007283(spermatogenesis)//GO:0019915(lipid storage)
ENSSSCG00000010522	3.82487	2.91477	79.4321	7.14244e-08	1.19146e-06	up	141	242	178	9	13	3.49159	4.19218	3.79289	0.00438162	0.0728188	ANKRD2	protein_coding	100155185	-	Ensembl:ENSSSCG00000010522	ankyrin repeat domain 2 (stretch responsive muscle)
ENSSSCG00000021569	3.82415	1.51725	29.2955	4.41645e-05	0.000220282	up	50	79	53	3	4	2.00028	2.58016	2.04969	-1.52741	-1.57065	MMP25	protein_coding	100626072	-	-	matrix metallopeptidase 25		GO:0031012(extracellular matrix)//GO:0005886(plasma membrane)//GO:0016021(integral component of membrane)	GO:0008270(zinc ion binding)//GO:0004222(metalloendopeptidase activity)//GO:0005509(calcium ion binding)	GO:0006508(proteolysis)//GO:0006954(inflammatory response)//GO:0060022(hard palate development)
ENSSSCG00000013658	3.824	2.85124	69.1571	1.90633e-07	2.63205e-06	up	162	136	86	7	8	3.69157	3.36194	2.74552	-0.350472	-0.61157	S1PR2	protein_coding	100511551	-	Ensembl:ENSSSCG00000013658	sphingosine-1-phosphate receptor 2	ssc04071(Sphingolipid signaling pathway)//ssc04080(Neuroactive ligand-receptor interaction)	GO:0016021(integral component of membrane)	GO:0001664(G-protein coupled receptor binding)//GO:0005178(integrin binding)//GO:0038036(sphingosine-1-phosphate receptor activity)	GO:0031532(actin cytoskeleton reorganization)//GO:0046847(filopodium assembly)//GO:0090394(negative regulation of excitatory postsynaptic potential)//GO:1903142(positive regulation of establishment of endothelial barrier)//GO:0003376(sphingosine-1-phosphate signaling pathway)//GO:0010800(positive regulation of peptidyl-threonine phosphorylation)
ENSSSCG00000025687	3.82124	-1.10213	4.95997	0.0395145	0.075745	up	13	3	15	1	0	0.0760565	-2.02795	0.245187	-2.96371	-5.73104		protein_coding
ENSSSCG00000004534	3.81891	-0.461281	6.75973	0.0185155	0.0392314	up	11	14	6	1	0	-0.160274	0.10467	-1.04277	-2.96371	-5.73104	CCDC68	protein_coding	100152360	-	Ensembl:ENSSSCG00000004534	coiled-coil domain containing 68		GO:0005622(intracellular)		GO:0035556(intracellular signal transduction)
ENSSSCG00000050581	3.81664	1.12833	17.9082	0.000544063	0.0018539	up	29	31	18	0	3	1.21931	1.23759	0.504397	-5.73104	-1.95905		protein_coding
ENSSSCG00000036702	3.81618	5.69155	263.046	6.8574e-12	1.57255e-09	up	1137	1264	1127	65	74	6.50093	6.5759	6.45378	2.8333	2.56039	ACTN1	protein_coding	100513412	-	Ensembl:ENSSSCG00000020703	actinin, alpha 1	ssc04510(Focal adhesion)//ssc04520(Adherens junction)//ssc04530(Tight junction)//ssc04670(Leukocyte transendothelial migration)//ssc04810(Regulation of actin cytoskeleton)//ssc05146(Amoebiasis)//ssc05203(Viral carcinogenesis)//ssc05322(Systemic lupus erythematosus)//ssc05412(Arrhythmogenic right ventricular cardiomyopathy (ARVC))	GO:0005916(fascia adherens)//GO:0030018(Z disc)//GO:0070062(extracellular exosome)//GO:0005903(brush border)//GO:0001725(stress fiber)//GO:0001726(ruffle)//GO:0005884(actin filament)//GO:0005615(extracellular space)//GO:0005925(focal adhesion)	GO:0042803(protein homodimerization activity)//GO:0030374(ligand-dependent nuclear receptor transcription coactivator activity)//GO:0003725(double-stranded RNA binding)//GO:0017166(vinculin binding)//GO:0005178(integrin binding)//GO:0044325(ion channel binding)//GO:0005509(calcium ion binding)//GO:0051015(actin filament binding)	GO:0048041(focal adhesion assembly)//GO:0030220(platelet formation)//GO:0051639(actin filament network formation)//GO:0051764(actin crosslink formation)//GO:0051017(actin filament bundle assembly)//GO:0051271(negative regulation of cellular component movement)//GO:1903506(regulation of nucleic acid-templated transcription)
ENSSSCG00000004939	3.81595	1.1872	19.517	0.000364021	0.00132215	up	30	59	37	0	5	1.26783	2.16056	1.53406	-5.73104	-1.26495	MEGF11	protein_coding
ENSSSCG00000017109	3.81463	1.35025	18.0544	0.000524055	0.00179431	up	19	15	22	2	0	0.615384	0.202521	0.790418	-2.07375	-5.73104	ADAMTS16	protein_coding	100519115	-	Ensembl:ENSSSCG00000017109	ADAM metallopeptidase with thrombospondin type 1 motif, 16		GO:0005578(proteinaceous extracellular matrix)	GO:0008270(zinc ion binding)//GO:0004222(metalloendopeptidase activity)	GO:0001658(branching involved in ureteric bud morphogenesis)//GO:0006508(proteolysis)
ENSSSCG00000010101	3.81041	2.50189	68.6959	1.99765e-07	2.72235e-06	up	141	167	202	10	10	3.49159	3.65769	3.97514	0.153674	-0.297966	P2RX6	protein_coding	100515342	-	-	purinergic receptor P2X, ligand gated ion channel, 6	ssc04020(Calcium signaling pathway)//ssc04080(Neuroactive ligand-receptor interaction)	GO:0005887(integral component of plasma membrane)//GO:0030054(cell junction)//GO:0005737(cytoplasm)//GO:0005639(integral component of nuclear inner membrane)	GO:0005524(ATP binding)//GO:0004931(extracellular ATP-gated cation channel activity)//GO:0042802(identical protein binding)//GO:0001614(purinergic nucleotide receptor activity)	GO:0033198(response to ATP)//GO:0098655(cation transmembrane transport)//GO:0051260(protein homooligomerization)//GO:0035590(purinergic nucleotide receptor signaling pathway)
ENSSSCG00000022865	3.80836	3.08584	60.5201	5.00257e-07	5.68715e-06	up	185	206	163	2	21	3.88284	3.96008	3.66607	-2.07375	0.754825	GRM8	protein_coding
ENSSSCG00000025441	3.80708	4.51024	72.6112	1.9565e-07	2.68091e-06	up	533	783	880	27	63	5.40825	5.88516	6.09695	1.57118	2.32902	SPACA4	protein_coding	100415933	-	Ensembl:ENSSSCG00000025441	sperm acrosome associated 4
ENSSSCG00000013337	3.80564	0.232571	11.4121	0.003508	0.00924181	up	19	28	8	1	1	0.615384	1.09198	-0.64179	-2.96371	-3.3469	BBOX1	protein_coding	100519353	BBD	Ensembl:ENSSSCG00000013337	butyrobetaine (gamma), 2-oxoglutarate dioxygenase (gamma-butyrobetaine hydroxylase) 1	ssc00310(Lysine degradation)	GO:0005739(mitochondrion)//GO:0070062(extracellular exosome)	GO:0008270(zinc ion binding)
ENSSSCG00000017943	3.80308	2.68845	46.1258	3.12658e-06	2.45488e-05	up	153	237	216	11	13	3.60923	4.16209	4.0717	0.288956	0.0728188	ACAP1	protein_coding	100623422	-	-	ArfGAP with coiled-coil, ankyrin repeat and PH domains 1	ssc04144(Endocytosis)	GO:0016020(membrane)	GO:0005096(GTPase activator activity)	GO:0043547(positive regulation of GTPase activity)
ENSSSCG00000040811	3.80057	1.11229	21.7003	0.000216654	0.000846214	up	51	66	79	1	7	2.02871	2.32167	2.62339	-2.96371	-0.798298	PYCARD	protein_coding
ENSSSCG00000010591	3.79713	5.44409	125.759	3.57562e-09	1.14076e-07	up	1194	1517	989	36	120	6.57149	6.83907	6.26538	1.98393	3.25606	CYP17A1	protein_coding	403330	CYP17|P450c17	Ensembl:ENSSSCG00000010591	cytochrome P450 17A1	ssc00140(Steroid hormone biosynthesis)//	GO:0016020(membrane)//GO:0005739(mitochondrion)//GO:0030424(axon)//GO:0043025(neuronal cell body)	GO:0005506(iron ion binding)//GO:0020037(heme binding)//GO:0004508(steroid 17-alpha-monooxygenase activity)//GO:0047442(17-alpha-hydroxyprogesterone aldolase activity)	GO:0055114(oxidation-reduction process)//GO:0042448(progesterone metabolic process)//GO:0042446(hormone biosynthetic process)//GO:0006704(glucocorticoid biosynthetic process)//GO:0008202(steroid metabolic process)
ENSSSCG00000008318	3.79501	1.63846	24.3656	0.000124902	0.000527267	up	90	99	99	1	11	2.84525	2.90482	2.94808	-2.96371	-0.163501	VAX2	protein_coding	100739541	-	Ensembl:ENSSSCG00000008318	ventral anterior homeobox 2			GO:0003677(DNA binding)
ENSSSCG00000016686	3.79234	-0.0122364	7.77982	0.012451	0.0278579	up	3	14	12	0	1	-1.95599	0.10467	-0.0710236	-5.73104	-3.3469	PRR15	protein_coding	100513831	-	Ensembl:ENSSSCG00000016686	proline rich 15
ENSSSCG00000010447	3.79233	6.35848	215.351	3.45435e-11	4.50443e-09	up	2349	2727	2714	154	155	7.54759	7.68506	7.72153	4.07552	3.62465	ACTA2	protein_coding	733615	ACT-4|actin	Ensembl:ENSSSCG00000010447	actin, alpha 2, smooth muscle, aorta	ssc04270(Vascular smooth muscle contraction)	GO:0070062(extracellular exosome)//GO:0030027(lamellipodium)//GO:0043234(protein complex)//GO:0030175(filopodium)//GO:0005856(cytoskeleton)//GO:0030485(smooth muscle contractile fiber)//GO:0044297(cell body)//GO:0005615(extracellular space)//GO:0005737(cytoplasm)	GO:0005524(ATP binding)//GO:0019901(protein kinase binding)	GO:0010628(positive regulation of gene expression)//GO:0090131(mesenchyme migration)//GO:0008217(regulation of blood pressure)//GO:0072144(glomerular mesangial cell development)//GO:0014829(vascular smooth muscle contraction)//GO:0009615(response to virus)
ENSSSCG00000039258	3.79039	3.94159	139.514	1.06151e-09	4.45226e-08	up	288	256	299	15	19	4.52073	4.27324	4.54037	0.730475	0.612128	C12orf66	protein_coding
ENSSSCG00000012564	3.78065	2.81404	60.4251	4.86568e-07	5.56943e-06	up	222	180	165	10	13	4.14557	3.76568	3.68363	0.153674	0.0728188	MID2	protein_coding	100157515	-	Ensembl:ENSSSCG00000012564	midline 2		GO:0070062(extracellular exosome)//GO:0005874(microtubule)	GO:0008017(microtubule binding)//GO:0008270(zinc ion binding)//GO:0046982(protein heterodimerization activity)//GO:0051219(phosphoprotein binding)//GO:0042803(protein homodimerization activity)	GO:0043123(positive regulation of I-kappaB kinase/NF-kappaB signaling)//GO:0045087(innate immune response)//GO:0035372(protein localization to microtubule)//GO:0046597(negative regulation of viral entry into host cell)//GO:1902187(negative regulation of viral release from host cell)//GO:0032897(negative regulation of viral transcription)//GO:0051092(positive regulation of NF-kappaB transcription …
ENSSSCG00000034164	3.77794	4.80322	151.836	5.50047e-10	2.83566e-08	up	850	837	740	30	72	6.08134	5.98134	5.84705	1.72227	2.52099	WDR64	protein_coding	100520971	-	-	WD repeat domain 64
ENSSSCG00000017254	3.77777	2.51791	32.2122	3.09348e-05	0.000163295	up	103	203	139	0	19	3.03942	3.93894	3.43665	-5.73104	0.612128	MAP2K6	protein_coding	100625946	-	Ensembl:ENSSSCG00000017254|Vega:OTTSUSG00000001677	mitogen-activated protein kinase kinase 6	ssc04010(MAPK signaling pathway)//ssc04015(Rap1 signaling pathway)//ssc04380(Osteoclast differentiation)//ssc04620(Toll-like receptor signaling pathway)//ssc04664(Fc epsilon RI signaling pathway)//ssc04668(TNF signaling pathway)//ssc04750(Inflammatory mediator regulation of TRP channels)//ssc04912(GnRH signaling pathway)//ssc05014(Amyotrophic lateral sclerosis (ALS))//ssc05145(Toxoplasmosis)//ssc…	GO:0005737(cytoplasm)	GO:0004672(protein kinase activity)//GO:0005524(ATP binding)//GO:0004674(protein serine/threonine kinase activity)	GO:0032147(activation of protein kinase activity)//GO:0006468(protein phosphorylation)//GO:0007346(regulation of mitotic cell cycle)//GO:0042981(regulation of apoptotic process)//GO:0031098(stress-activated protein kinase signaling cascade)//GO:0023014(signal transduction by protein phosphorylation)
ENSSSCG00000050969	3.77476	0.98413	19.2288	0.000390733	0.00140384	up	67	57	48	2	5	2.42079	2.11102	1.90742	-2.07375	-1.26495		protein_coding
ENSSSCG00000035911	3.77462	0.0751692	13.4324	0.00187549	0.00539784	up	27	28	22	1	2	1.11708	1.09198	0.790418	-2.96371	-2.49215	P2RY8	protein_coding
ENSSSCG00000006335	3.77015	2.06423	45.2741	3.2533e-06	2.54037e-05	up	110	132	94	3	11	3.13407	3.31895	2.8735	-1.52741	-0.163501	RGS4	protein_coding	100157437	-	Ensembl:ENSSSCG00000006335	regulator of G-protein signaling 4		GO:0005886(plasma membrane)//GO:0005634(nucleus)//GO:0005737(cytoplasm)	GO:0005096(GTPase activator activity)	GO:0043547(positive regulation of GTPase activity)
ENSSSCG00000034213	3.76978	0.990048	17.1143	0.000668833	0.00221329	up	28	44	35	4	0	1.1691	1.73942	1.45442	-1.13209	-5.73104	ACER2	protein_coding	100155321	-	Ensembl:ENSSSCG00000026955	alkaline ceramidase 2	ssc00600(Sphingolipid metabolism)//	GO:0030173(integral component of Golgi membrane)	GO:0071633(dihydroceramidase activity)	GO:0008284(positive regulation of cell proliferation)//GO:0001953(negative regulation of cell-matrix adhesion)//GO:0046512(sphingosine biosynthetic process)//GO:0032526(response to retinoic acid)//GO:0033629(negative regulation of cell adhesion mediated by integrin)//GO:0006672(ceramide metabolic process)//GO:0006919(activation of cysteine-type endopeptidase activity involved in apoptotic process…
ENSSSCG00000038706	3.7694	2.455	61.5223	4.28314e-07	5.03256e-06	up	133	182	192	13	7	3.40746	3.7816	3.90198	0.52654	-0.798298	C1QC	protein_coding	445460	C1QG	Ensembl:ENSSSCG00000003525	complement component 1, q subcomponent, C chain	ssc04610(Complement and coagulation cascades)//ssc05020(Prion diseases)//ssc05133(Pertussis)//ssc05142(Chagas disease (American trypanosomiasis))//ssc05150(Staphylococcus aureus infection)//ssc05322(Systemic lupus erythematosus)	GO:0005581(collagen trimer)//GO:0072562(blood microparticle)//GO:0070062(extracellular exosome)		GO:0045650(negative regulation of macrophage differentiation)//GO:0030853(negative regulation of granulocyte differentiation)
ENSSSCG00000039426	3.76889	6.15583	272.364	5.16526e-12	1.37169e-09	up	2041	2175	1848	94	159	7.34484	7.3588	7.16713	3.36435	3.66135	FSTL1	protein_coding
ENSSSCG00000013550	3.76763	1.47627	28.0127	5.66204e-05	0.000270054	up	43	26	31	1	3	1.78379	0.986049	1.28062	-2.96371	-1.95905	SLC25A23	protein_coding	100518769	SCAMC-3	Ensembl:ENSSSCG00000013550	solute carrier family 25 (mitochondrial carrier; phosphate carrier), member 23		GO:0016021(integral component of membrane)//GO:0005739(mitochondrion)	GO:0003735(structural constituent of ribosome)//GO:0005509(calcium ion binding)	GO:0043457(regulation of cellular respiration)//GO:0051282(regulation of sequestering of calcium ion)//GO:0006412(translation)//GO:0002082(regulation of oxidative phosphorylation)//GO:0055085(transmembrane transport)//GO:0051503(adenine nucleotide transport)//GO:0097274(urea homeostasis)//GO:0071277(cellular response to calcium ion)
ENSSSCG00000031706	3.76724	1.95253	37.3628	1.07212e-05	6.7476e-05	up	75	88	68	7	2	2.58298	2.73535	2.40779	-0.350472	-2.49215		protein_coding
[truncated: 4,011 more rows]

## Sheet: down_RS_vs_PS
Table S2 List of differentially expressed genes during porcine spermatogenesis
[truncated: 2,875 more rows]

## Sheet: up_PS_vs_SPG
Table S2 List of differentially expressed genes during porcine spermatogenesis
[truncated: 4,396 more rows]

[truncated: 1 more sheets: down_PS_vs_SPG]
